# Supplementary material for: First insights into the Aurelia aurita transcriptome response upon manipulation of its microbiome
Source: Front Microbiol. 2023 Aug 10;14:1183627. doi: 10.3389/fmicb.2023.1183627 (PMC10448538; doi:10.3389/fmicb.2023.1183627)
Supplement: Supplementary file 1 [file Table_1.XLSX]

## Sheet: Sheet1
transcript	Description	Length	e-Value	GO IDs	GO Names	Enzyme Codes	Enzyme Names	InterPro IDs	InterPro GO IDs	InterPro GO Names
TRINITY_DN88485_c0_g1_i1	EF1A0_XENLAElongation factor 1-alpha, somatic form OS=Xenopus laevis OX=8355 GN=eef1as PE=2 SV=1	260	1.83e-52	P:GO:0006414; F:GO:0003746; F:GO:0003924; F:GO:0005525; C:GO:0005737	P:translational elongation; F:translation elongation factor activity; F:GTPase activity; F:GTP binding; C:cytoplasm	EC:3.6.1; EC:3.6; EC:3; EC:3.6.1.15	Acting on acid anhydrides; Acting on acid anhydrides; Hydrolases; Nucleoside-triphosphate phosphatase
TRINITY_DN88418_c0_g1_i1	VILI_PIGVillin-1 OS=Sus scrofa OX=9823 GN=VIL1 PE=2 SV=2	206	2.45e-16	P:GO:0007173; P:GO:0008360; P:GO:0009617; P:GO:0010634; P:GO:0032233; P:GO:0035729; P:GO:0051014; P:GO:0051016; P:GO:0051125; P:GO:0060327; P:GO:0061041; P:GO:0071364; P:GO:2000392; F:GO:0005509; F:GO:0005546; F:GO:0035727; F:GO:0042803; F:GO:0043027; F:GO:0051015; C:GO:0001726; C:GO:0005737; C:GO:0005902; C:GO:0030027; C:GO:0032432; C:GO:0032433	P:epidermal growth factor receptor signaling pathway; P:regulation of cell shape; P:response to bacterium; P:positive regulation of epithelial cell migration; P:positive regulation of actin filament bundle assembly; P:cellular response to hepatocyte growth factor stimulus; P:actin filament severing; P:barbed-end actin filament capping; P:regulation of actin nucleation; P:cytoplasmic actin-based c…
TRINITY_DN88417_c0_g1_i1	ENKUR_MOUSEEnkurin OS=Mus musculus OX=10090 GN=Enkur PE=1 SV=1	261	7.26e-07	F:GO:0005515; C:GO:0036126	F:protein binding; C:sperm flagellum
TRINITY_DN88455_c0_g1_i1	INT14_MOUSEIntegrator complex subunit 14 OS=Mus musculus OX=10090 GN=Ints14 PE=1 SV=1	271	4.85e-27	P:GO:0034472; C:GO:0032039	P:snRNA 3'-end processing; C:integrator complex
TRINITY_DN88484_c0_g1_i1	PDI21_ARATHProtein disulfide-isomerase like 2-1 OS=Arabidopsis thaliana OX=3702 GN=PDIL2-1 PE=2 SV=1	225	7.18e-18	P:GO:0009553; P:GO:0009567; P:GO:0009793; P:GO:0034976; P:GO:0046686; P:GO:0048868; F:GO:0016853; C:GO:0005774; C:GO:0005783; C:GO:0009505	P:embryo sac development; P:double fertilization forming a zygote and endosperm; P:embryo development ending in seed dormancy; P:response to endoplasmic reticulum stress; P:response to cadmium ion; P:pollen tube development; F:isomerase activity; C:vacuolar membrane; C:endoplasmic reticulum; C:plant-type cell wall	EC:5	Isomerases
TRINITY_DN88464_c0_g1_i1	KPYK_DICDIPyruvate kinase OS=Dictyostelium discoideum OX=44689 GN=pyk PE=1 SV=1	206	4.21e-10	P:GO:0016310; F:GO:0016772; F:GO:0046872	P:phosphorylation; F:transferase activity, transferring phosphorus-containing groups; F:metal ion binding	EC:2.7; EC:2	Transferring phosphorus-containing groups; Transferases
TRINITY_DN88429_c0_g1_i1	GLRX3_DANREGlutaredoxin 3 OS=Danio rerio OX=7955 GN=glrx3 PE=2 SV=1	203	5.38e-23	P:GO:0006879; P:GO:0020027; F:GO:0015035; F:GO:0046872; F:GO:0051536; C:GO:0005634; C:GO:0005829	P:cellular iron ion homeostasis; P:hemoglobin metabolic process; F:protein disulfide oxidoreductase activity; F:metal ion binding; F:iron-sulfur cluster binding; C:nucleus; C:cytosol	EC:1; EC:1.8	Oxidoreductases; Acting on a sulfur group of donors
TRINITY_DN88498_c0_g1_i1	RS16_SYNRU40S ribosomal protein S16 OS=Syntrichia ruralis OX=38588 GN=RPS16 PE=2 SV=1	206	4.09e-22	P:GO:0006412; F:GO:0003735; C:GO:0005737; C:GO:0005840	P:translation; F:structural constituent of ribosome; C:cytoplasm; C:ribosome
TRINITY_DN88447_c0_g1_i1	CATB_RATCathepsin B OS=Rattus norvegicus OX=10116 GN=Ctsb PE=1 SV=2	364	6.77e-24	P:GO:0006590; P:GO:0006914; P:GO:0007283; P:GO:0007519; P:GO:0009611; P:GO:0009749; P:GO:0014070; P:GO:0014075; P:GO:0030574; P:GO:0030855; P:GO:0043434; P:GO:0045471; P:GO:0046697; P:GO:0046718; P:GO:0050790; P:GO:0051603; P:GO:0060548; P:GO:0070670; P:GO:0071260; P:GO:0097067; F:GO:0004197; F:GO:0005518; F:GO:0030984; F:GO:0042277; F:GO:0043394; F:GO:0043621; C:GO:0005615; C:GO:0005739; C:GO:00…	P:thyroid hormone generation; P:autophagy; P:spermatogenesis; P:skeletal muscle tissue development; P:response to wounding; P:response to glucose; P:response to organic cyclic compound; P:response to amine; P:collagen catabolic process; P:epithelial cell differentiation; P:response to peptide hormone; P:response to ethanol; P:decidualization; P:viral entry into host cell; P:regulation of catalyti…	EC:3.4.22; EC:3.4.22.1; EC:3.4.99; EC:3.4.22.41; EC:3.4.22.40; EC:3.4.22.34; EC:3.4.22.8; EC:3.4.22.28; EC:3.4.22.16; EC:3.4.22.27; EC:3.4.22.38; EC:3.4.22.15; EC:3.4.22.14; EC:3.4; EC:3	Acting on peptide bonds (peptidases); Cathepsin B; Acting on peptide bonds (peptidases); Cathepsin F; Bleomycin hydrolase; Legumain; Clostripain; Picornain 3C; Cathepsin H; Cathepsin S; Cathepsin K; Cathepsin L; Actinidain; Acting on peptide bonds (peptidases); Hydrolases
TRINITY_DN88496_c0_g1_i1	MARK3_MOUSEMAP/microtubule affinity-regulating kinase 3 OS=Mus musculus OX=10090 GN=Mark3 PE=1 SV=2	213	9.65e-16	P:GO:0018105; P:GO:0050794; F:GO:0004674; F:GO:0005515; C:GO:0016020; C:GO:0042995	P:peptidyl-serine phosphorylation; P:regulation of cellular process; F:protein serine/threonine kinase activity; F:protein binding; C:membrane; C:cell projection	EC:2.7.1; EC:2.7.11; EC:2.7; EC:2	Transferring phosphorus-containing groups; Transferring phosphorus-containing groups; Transferring phosphorus-containing groups; Transferases
TRINITY_DN88453_c0_g1_i1	PUR92_YEASTBifunctional purine biosynthesis protein ADE17 OS=Saccharomyces cerevisiae (strain ATCC 204508 / S288c) OX=559292 GN=ADE17 PE=1 SV=2	228	3.02e-29	P:GO:0006189; F:GO:0003937; F:GO:0004643; F:GO:0005515; C:GO:0005829	P:'de novo' IMP biosynthetic process; F:IMP cyclohydrolase activity; F:phosphoribosylaminoimidazolecarboxamide formyltransferase activity; F:protein binding; C:cytosol	EC:3.5.4.10; EC:2.1; EC:3.5.4; EC:2.1.2.3; EC:2; EC:3.5; EC:3; EC:2.1.2	IMP cyclohydrolase; Transferring one-carbon groups; Acting on carbon-nitrogen bonds, other than peptide bonds; Phosphoribosylaminoimidazolecarboxamide formyltransferase; Transferases; Acting on carbon-nitrogen bonds, other than peptide bonds; Hydrolases; Transferring one-carbon groups
TRINITY_DN88409_c0_g1_i1	DS_DROMEProtein dachsous OS=Drosophila melanogaster OX=7227 GN=ds PE=1 SV=3	254	9.08e-08	P:GO:0007560; P:GO:0035331; P:GO:0035332; P:GO:0042067; P:GO:0090251; F:GO:0005515; C:GO:0016327	P:imaginal disc morphogenesis; P:negative regulation of hippo signaling; P:positive regulation of hippo signaling; P:establishment of ommatidial planar polarity; P:protein localization involved in establishment of planar polarity; F:protein binding; C:apicolateral plasma membrane
TRINITY_DN21463_c0_g1_i1	DNLI_HAEINDNA ligase OS=Haemophilus influenzae (strain ATCC 51907 / DSM 11121 / KW20 / Rd) OX=71421 GN=ligA PE=1 SV=2	455	1.33e-22	P:GO:0009987	P:cellular process
TRINITY_DN21498_c0_g1_i1	IF5A2_CHICKEukaryotic translation initiation factor 5A-2 OS=Gallus gallus OX=9031 GN=EIF5A2 PE=1 SV=3	366	8.48e-44	P:GO:0033036; P:GO:0045901; P:GO:0071702; P:GO:0071705; F:GO:0003746; C:GO:0005634; C:GO:0005783; C:GO:0016020	P:macromolecule localization; P:positive regulation of translational elongation; P:organic substance transport; P:nitrogen compound transport; F:translation elongation factor activity; C:nucleus; C:endoplasmic reticulum; C:membrane
TRINITY_DN21405_c0_g1_i1	ACT2_SCHMAActin-2 OS=Schistosoma mansoni OX=6183 PE=2 SV=1	529	6.16e-90	F:GO:0005524; C:GO:0005737; C:GO:0005856	F:ATP binding; C:cytoplasm; C:cytoskeleton
TRINITY_DN21491_c0_g1_i1	VPS29_DANREVacuolar protein sorting-associated protein 29 OS=Danio rerio OX=7955 GN=vps29 PE=2 SV=1	247	9.71e-35	P:GO:0006886; P:GO:0032456; P:GO:0042147; F:GO:0046872; C:GO:0005829; C:GO:0010008; C:GO:0030904	P:intracellular protein transport; P:endocytic recycling; P:retrograde transport, endosome to Golgi; F:metal ion binding; C:cytosol; C:endosome membrane; C:retromer complex
TRINITY_DN21467_c0_g1_i1	TBA_LYTPITubulin alpha chain (Fragment) OS=Lytechinus pictus OX=7653 PE=3 SV=1	289	1.59e-52	P:GO:0007010; P:GO:0007017; F:GO:0005200; F:GO:0005525; C:GO:0005737; C:GO:0005874	P:cytoskeleton organization; P:microtubule-based process; F:structural constituent of cytoskeleton; F:GTP binding; C:cytoplasm; C:microtubule
TRINITY_DN21474_c0_g1_i1	IDHP_BOVINIsocitrate dehydrogenase	400	4.76e-60	P:GO:0006102; P:GO:0006103; P:GO:0006739; P:GO:0044238; F:GO:0000287; F:GO:0004450; C:GO:0005743	P:isocitrate metabolic process; P:2-oxoglutarate metabolic process; P:NADP metabolic process; P:primary metabolic process; F:magnesium ion binding; F:isocitrate dehydrogenase (NADP+) activity; C:mitochondrial inner membrane	EC:1.1; EC:1.1.1.42; EC:1; EC:1.1.1	Acting on the CH-OH group of donors; Isocitrate dehydrogenase (NADP(+)); Oxidoreductases; Acting on the CH-OH group of donors
TRINITY_DN21474_c1_g1_i1	IDHP_ASPNGIsocitrate dehydrogenase	315	1.23e-29	P:GO:0006097; P:GO:0006099; P:GO:0006102; F:GO:0000287; F:GO:0004450; F:GO:0051287; C:GO:0005739	P:glyoxylate cycle; P:tricarboxylic acid cycle; P:isocitrate metabolic process; F:magnesium ion binding; F:isocitrate dehydrogenase (NADP+) activity; F:NAD binding; C:mitochondrion	EC:1.1; EC:1.1.1.42; EC:1; EC:1.1.1	Acting on the CH-OH group of donors; Isocitrate dehydrogenase (NADP(+)); Oxidoreductases; Acting on the CH-OH group of donors
TRINITY_DN21492_c0_g1_i1	Y8827_DICDIUncharacterized helicase DDB_G0278827 OS=Dictyostelium discoideum OX=44689 GN=DDB_G0278827 PE=3 SV=1	258	8.35e-07	F:GO:0097159; F:GO:1901363	F:organic cyclic compound binding; F:heterocyclic compound binding
TRINITY_DN21495_c0_g1_i1	KPRS3_ORYSJRibose-phosphate pyrophosphokinase 3, chloroplastic OS=Oryza sativa subsp. japonica OX=39947 GN=Os01g0723600 PE=2 SV=1	215	2.24e-09	P:GO:0006796; P:GO:0055086; P:GO:0090407; F:GO:0005488; C:GO:0005737	P:phosphate-containing compound metabolic process; P:nucleobase-containing small molecule metabolic process; P:organophosphate biosynthetic process; F:binding; C:cytoplasm
TRINITY_DN21453_c0_g1_i1	THIM_RAT3-ketoacyl-CoA thiolase, mitochondrial OS=Rattus norvegicus OX=10116 GN=Acaa2 PE=1 SV=1	524	4.89e-53	P:GO:0006084; P:GO:0006635; P:GO:0071456; P:GO:1901029; P:GO:1902109; F:GO:0003985; F:GO:0047617; C:GO:0005759	P:acetyl-CoA metabolic process; P:fatty acid beta-oxidation; P:cellular response to hypoxia; P:negative regulation of mitochondrial outer membrane permeabilization involved in apoptotic signaling pathway; P:negative regulation of mitochondrial membrane permeability involved in apoptotic process; F:acetyl-CoA C-acetyltransferase activity; F:acyl-CoA hydrolase activity; C:mitochondrial matrix	EC:2.3; EC:3.1; EC:2; EC:3; EC:2.3.1.16; EC:2.3.1.9; EC:3.1.2.20; EC:3.1.2; EC:2.3.1	Acyltransferases; Acting on ester bonds; Transferases; Hydrolases; Acetyl-CoA C-acyltransferase; Acetyl-CoA C-acetyltransferase; Acyl-CoA hydrolase; Acting on ester bonds; Acyltransferases
TRINITY_DN21475_c0_g1_i1	BSAP_BACSUAminopeptidase YwaD OS=Bacillus subtilis (strain 168) OX=224308 GN=ywaD PE=1 SV=2	588	2.05e-12	F:GO:0008233	F:peptidase activity	EC:3.4; EC:3	Acting on peptide bonds (peptidases); Hydrolases
TRINITY_DN5633_c1_g1_i1	HS16A_WHEAT16.9 kDa class I heat shock protein 1 OS=Triticum aestivum OX=4565 GN=hsp16.9A PE=2 SV=1	323	1.44e-22	P:GO:0006950; P:GO:0009628; P:GO:0009987; F:GO:0005515	P:response to stress; P:response to abiotic stimulus; P:cellular process; F:protein binding
TRINITY_DN5613_c0_g1_i1	TOB1A_XENLADNA topoisomerase 2-binding protein 1-A OS=Xenopus laevis OX=8355 GN=topbp1-A PE=1 SV=2	325	9.08e-26	P:GO:0000076; P:GO:0006974; P:GO:0030174; P:GO:0033138; P:GO:0035563; P:GO:0045860; P:GO:0071165; P:GO:0071168; F:GO:0003682; F:GO:0019900; C:GO:0000785; C:GO:0005634; C:GO:0005856	P:DNA replication checkpoint; P:cellular response to DNA damage stimulus; P:regulation of DNA-dependent DNA replication initiation; P:positive regulation of peptidyl-serine phosphorylation; P:positive regulation of chromatin binding; P:positive regulation of protein kinase activity; P:GINS complex assembly; P:protein localization to chromatin; F:chromatin binding; F:kinase binding; C:chromatin; C…
TRINITY_DN5673_c0_g1_i1	FDH_PSESRFormate dehydrogenase OS=Pseudomonas sp. (strain 101) OX=33067 PE=1 SV=3	615	1.56e-25	P:GO:0042183; F:GO:0008863; F:GO:0016616; F:GO:0051287; C:GO:0005737; C:GO:0009326	P:formate catabolic process; F:formate dehydrogenase (NAD+) activity; F:oxidoreductase activity, acting on the CH-OH group of donors, NAD or NADP as acceptor; F:NAD binding; C:cytoplasm; C:formate dehydrogenase complex	EC:1.2; EC:1.1; EC:1; EC:1.1.1; EC:1.17.1.9; EC:1.2.1	Acting on the aldehyde or oxo group of donors; Acting on the CH-OH group of donors; Oxidoreductases; Acting on the CH-OH group of donors; Formate dehydrogenase; Acting on the aldehyde or oxo group of donors
TRINITY_DN5612_c0_g1_i1	NAC1_MOUSESodium/calcium exchanger 1 OS=Mus musculus OX=10090 GN=Slc8a1 PE=1 SV=1	308	2.94e-24	P:GO:0001892; P:GO:0002026; P:GO:0002027; P:GO:0003007; P:GO:0006950; P:GO:0007154; P:GO:0009628; P:GO:0009791; P:GO:0010468; P:GO:0014829; P:GO:0023052; P:GO:0035050; P:GO:0036376; P:GO:0044557; P:GO:0046683; P:GO:0048518; P:GO:0048747; P:GO:0051481; P:GO:0051924; P:GO:0055013; P:GO:0060048; P:GO:0060402; P:GO:0070509; P:GO:0070588; P:GO:0071313; P:GO:0071901; P:GO:0086036; P:GO:0098719; P:GO:19…	P:embryonic placenta development; P:regulation of the force of heart contraction; P:regulation of heart rate; P:heart morphogenesis; P:response to stress; P:cell communication; P:response to abiotic stimulus; P:post-embryonic development; P:regulation of gene expression; P:vascular associated smooth muscle contraction; P:signaling; P:embryonic heart tube development; P:sodium ion export across pl…	EC:7	Translocases
TRINITY_DN5612_c0_g2_i1	NAC1_MOUSESodium/calcium exchanger 1 OS=Mus musculus OX=10090 GN=Slc8a1 PE=1 SV=1	308	2.94e-24	P:GO:0001892; P:GO:0002026; P:GO:0002027; P:GO:0003007; P:GO:0006950; P:GO:0007154; P:GO:0009628; P:GO:0009791; P:GO:0010468; P:GO:0014829; P:GO:0023052; P:GO:0035050; P:GO:0036376; P:GO:0044557; P:GO:0046683; P:GO:0048518; P:GO:0048747; P:GO:0051481; P:GO:0051924; P:GO:0055013; P:GO:0060048; P:GO:0060402; P:GO:0070509; P:GO:0070588; P:GO:0071313; P:GO:0071901; P:GO:0086036; P:GO:0098719; P:GO:19…	P:embryonic placenta development; P:regulation of the force of heart contraction; P:regulation of heart rate; P:heart morphogenesis; P:response to stress; P:cell communication; P:response to abiotic stimulus; P:post-embryonic development; P:regulation of gene expression; P:vascular associated smooth muscle contraction; P:signaling; P:embryonic heart tube development; P:sodium ion export across pl…	EC:7	Translocases
TRINITY_DN5608_c0_g1_i1	LAMA_DROMELaminin subunit alpha OS=Drosophila melanogaster OX=7227 GN=LanA PE=1 SV=2	281	3.4e-10	P:GO:0007411; P:GO:0007498; P:GO:0007507; P:GO:0033627; P:GO:0034446; P:GO:0035001; P:GO:0035011; P:GO:0045886; P:GO:0071711; C:GO:0005604; C:GO:0036062	P:axon guidance; P:mesoderm development; P:heart development; P:cell adhesion mediated by integrin; P:substrate adhesion-dependent cell spreading; P:dorsal trunk growth, open tracheal system; P:melanotic encapsulation of foreign target; P:negative regulation of synaptic growth at neuromuscular junction; P:basement membrane organization; C:basement membrane; C:presynaptic periactive zone
TRINITY_DN5697_c0_g1_i1	EMAL6_HUMANEchinoderm microtubule-associated protein-like 6 OS=Homo sapiens OX=9606 GN=EML6 PE=2 SV=2	309	1.66e-34	F:GO:0008017; C:GO:0005856	F:microtubule binding; C:cytoskeleton
TRINITY_DN5672_c0_g1_i1	WLIM1_ARATHLIM domain-containing protein WLIM1 OS=Arabidopsis thaliana OX=3702 GN=WLIM1 PE=1 SV=1	605	6.41e-30	F:GO:0003779; C:GO:0110165	F:actin binding; C:cellular anatomical entity
TRINITY_DN5672_c0_g2_i1	WLIM1_ARATHLIM domain-containing protein WLIM1 OS=Arabidopsis thaliana OX=3702 GN=WLIM1 PE=1 SV=1	521	1.45e-26	F:GO:0003779; C:GO:0110165	F:actin binding; C:cellular anatomical entity
TRINITY_DN5672_c1_g1_i1	WLIM1_ARATHLIM domain-containing protein WLIM1 OS=Arabidopsis thaliana OX=3702 GN=WLIM1 PE=1 SV=1	708	3.42e-29	F:GO:0003779; C:GO:0110165	F:actin binding; C:cellular anatomical entity
TRINITY_DN5650_c0_g1_i1	RLA1_RAT60S acidic ribosomal protein P1 OS=Rattus norvegicus OX=10116 GN=Rplp1 PE=3 SV=1	452	2.37e-30	P:GO:0002181; P:GO:0045727; P:GO:0071320; P:GO:1904401; F:GO:0003735; F:GO:0030295; F:GO:0043021; C:GO:0022625	P:cytoplasmic translation; P:positive regulation of translation; P:cellular response to cAMP; P:cellular response to Thyroid stimulating hormone; F:structural constituent of ribosome; F:protein kinase activator activity; F:ribonucleoprotein complex binding; C:cytosolic large ribosomal subunit
TRINITY_DN5683_c0_g1_i1	PTPRF_DANREReceptor-type tyrosine-protein phosphatase F OS=Danio rerio OX=7955 GN=ptprf PE=2 SV=1	346	1.54e-15	P:GO:0016043; F:GO:0016787	P:cellular component organization; F:hydrolase activity	EC:3	Hydrolases
TRINITY_DN5684_c0_g1_i1	POLY_DROMERetrovirus-related Pol polyprotein from transposon gypsy OS=Drosophila melanogaster OX=7227 GN=pol PE=4 SV=1	269	1.46e-07	F:GO:0003824	F:catalytic activity
TRINITY_DN5623_c0_g1_i1	EFTU1_CAUSKElongation factor Tu 1 OS=Caulobacter sp. (strain K31) OX=366602 GN=tuf1 PE=3 SV=1	314	9.15e-50	P:GO:0006414; F:GO:0003746; F:GO:0003924; F:GO:0005525; C:GO:0005737	P:translational elongation; F:translation elongation factor activity; F:GTPase activity; F:GTP binding; C:cytoplasm	EC:3.6.1; EC:3.6; EC:3; EC:3.6.1.15	Acting on acid anhydrides; Acting on acid anhydrides; Hydrolases; Nucleoside-triphosphate phosphatase
TRINITY_DN5623_c1_g1_i1	EFTU_ALKEHElongation factor Tu OS=Alkalilimnicola ehrlichii (strain ATCC BAA-1101 / DSM 17681 / MLHE-1) OX=187272 GN=tuf1 PE=3 SV=1	210	1.24e-27	P:GO:0006414; F:GO:0003746; F:GO:0003924; F:GO:0005525; C:GO:0005737	P:translational elongation; F:translation elongation factor activity; F:GTPase activity; F:GTP binding; C:cytoplasm	EC:3.6.1; EC:3.6; EC:3; EC:3.6.1.15	Acting on acid anhydrides; Acting on acid anhydrides; Hydrolases; Nucleoside-triphosphate phosphatase
TRINITY_DN5628_c0_g1_i1	EIF3E_NEMVEEukaryotic translation initiation factor 3 subunit E OS=Nematostella vectensis OX=45351 GN=v1g163572 PE=3 SV=1	249	2.31e-35	P:GO:0001732; F:GO:0003743; C:GO:0005634; C:GO:0016282; C:GO:0033290; C:GO:0071540	P:formation of cytoplasmic translation initiation complex; F:translation initiation factor activity; C:nucleus; C:eukaryotic 43S preinitiation complex; C:eukaryotic 48S preinitiation complex; C:eukaryotic translation initiation factor 3 complex, eIF3e
TRINITY_DN37881_c0_g1_i1	GBRG3_MOUSEGamma-aminobutyric acid receptor subunit gamma-3 OS=Mus musculus OX=10090 GN=Gabrg3 PE=2 SV=2	1964	9.45e-60	P:GO:0006811; P:GO:0007154; P:GO:0023052; P:GO:0065007; F:GO:1904315; C:GO:0098982; C:GO:0099699	P:ion transport; P:cell communication; P:signaling; P:biological regulation; F:transmitter-gated ion channel activity involved in regulation of postsynaptic membrane potential; C:GABA-ergic synapse; C:integral component of synaptic membrane	EC:7	Translocases
TRINITY_DN37811_c0_g1_i1	CLK4_MOUSEDual specificity protein kinase CLK4 OS=Mus musculus OX=10090 GN=Clk4 PE=1 SV=1	412	1.91e-60	P:GO:0018108; P:GO:0043484; P:GO:0046777; F:GO:0004712; F:GO:0004714; F:GO:0005524; F:GO:0106310; F:GO:0106311; C:GO:0005634	P:peptidyl-tyrosine phosphorylation; P:regulation of RNA splicing; P:protein autophosphorylation; F:protein serine/threonine/tyrosine kinase activity; F:transmembrane receptor protein tyrosine kinase activity; F:ATP binding; F:protein serine kinase activity; F:protein threonine kinase activity; C:nucleus	EC:2.7.1; EC:2.7.10; EC:2.7.10.1; EC:2.7.11; EC:2.7.12.1; EC:2.7.11.1; EC:2.7; EC:2	Transferring phosphorus-containing groups; Transferring phosphorus-containing groups; Receptor protein-tyrosine kinase; Transferring phosphorus-containing groups; Dual-specificity kinase; Non-specific serine/threonine protein kinase; Transferring phosphorus-containing groups; Transferases
TRINITY_DN37809_c1_g1_i1	SYNE1_HUMANNesprin-1 OS=Homo sapiens OX=9606 GN=SYNE1 PE=1 SV=4	297	7.58e-30	P:GO:0007030; P:GO:0042692; P:GO:0090292; F:GO:0005521; F:GO:0019899; F:GO:0042803; F:GO:0051015; F:GO:0140444; C:GO:0000932; C:GO:0005654; C:GO:0005730; C:GO:0005794; C:GO:0016021; C:GO:0031965; C:GO:0034993; C:GO:0045211	P:Golgi organization; P:muscle cell differentiation; P:nuclear matrix anchoring at nuclear membrane; F:lamin binding; F:enzyme binding; F:protein homodimerization activity; F:actin filament binding; F:cytoskeleton-nuclear membrane anchor activity; C:P-body; C:nucleoplasm; C:nucleolus; C:Golgi apparatus; C:integral component of membrane; C:nuclear membrane; C:meiotic nuclear membrane microtubule t…
TRINITY_DN37802_c0_g1_i1	CYPH_CATROPeptidyl-prolyl cis-trans isomerase OS=Catharanthus roseus OX=4058 GN=PCKR1 PE=1 SV=1	538	1.99e-96	P:GO:0000413; P:GO:0061083; F:GO:0003755; C:GO:0005737	P:protein peptidyl-prolyl isomerization; P:regulation of protein refolding; F:peptidyl-prolyl cis-trans isomerase activity; C:cytoplasm	EC:5.2.1.8; EC:5.2; EC:5	Peptidylprolyl isomerase; Cis-trans-isomerases; Isomerases
TRINITY_DN37836_c0_g1_i1	TBD_HUMANTubulin delta chain OS=Homo sapiens OX=9606 GN=TUBD1 PE=2 SV=2	549	5.86e-15	C:GO:0043226; C:GO:0043229	C:organelle; C:intracellular organelle
TRINITY_DN37836_c0_g2_i1	TBD_HUMANTubulin delta chain OS=Homo sapiens OX=9606 GN=TUBD1 PE=2 SV=2	743	1.39e-23	P:GO:0009987; C:GO:0005634; C:GO:0005737; C:GO:0005856	P:cellular process; C:nucleus; C:cytoplasm; C:cytoskeleton
TRINITY_DN37827_c0_g1_i1	RTEL1_DANRERegulator of telomere elongation helicase 1 OS=Danio rerio OX=7955 GN=rtel1 PE=3 SV=1	643	2.46e-54	P:GO:0000018; P:GO:0000723; P:GO:0051053; F:GO:0000166; F:GO:0004386; F:GO:0043167	P:regulation of DNA recombination; P:telomere maintenance; P:negative regulation of DNA metabolic process; F:nucleotide binding; F:helicase activity; F:ion binding	EC:3.6.1; EC:3.6; EC:3; EC:3.6.1.15	Acting on acid anhydrides; Acting on acid anhydrides; Hydrolases; Nucleoside-triphosphate phosphatase
TRINITY_DN37827_c0_g2_i1	RTEL1_RATRegulator of telomere elongation helicase 1 OS=Rattus norvegicus OX=10116 GN=Rtel1 PE=2 SV=2	643	3.54e-52	P:GO:0000018; P:GO:0006261; P:GO:0032206; P:GO:0051053; P:GO:0051129; P:GO:2001020; F:GO:0000166; F:GO:0004386; F:GO:0043167; C:GO:0043226; C:GO:0043229	P:regulation of DNA recombination; P:DNA-dependent DNA replication; P:positive regulation of telomere maintenance; P:negative regulation of DNA metabolic process; P:negative regulation of cellular component organization; P:regulation of response to DNA damage stimulus; F:nucleotide binding; F:helicase activity; F:ion binding; C:organelle; C:intracellular organelle	EC:3.6.1; EC:3.6; EC:3; EC:3.6.1.15	Acting on acid anhydrides; Acting on acid anhydrides; Hydrolases; Nucleoside-triphosphate phosphatase
TRINITY_DN37814_c0_g1_i1	MGAT1_MOUSEAlpha-1,3-mannosyl-glycoprotein 2-beta-N-acetylglucosaminyltransferase OS=Mus musculus OX=10090 GN=Mgat1 PE=1 SV=1	754	1.29e-26	P:GO:0001701; P:GO:0006049; P:GO:0018279; F:GO:0003827; F:GO:0030145; C:GO:0000139	P:in utero embryonic development; P:UDP-N-acetylglucosamine catabolic process; P:protein N-linked glycosylation via asparagine; F:alpha-1,3-mannosylglycoprotein 2-beta-N-acetylglucosaminyltransferase activity; F:manganese ion binding; C:Golgi membrane	EC:2.4; EC:2; EC:2.4.1.101; EC:2.4.1	Glycosyltransferases; Transferases; Alpha-1,3-mannosyl-glycoprotein 2-beta-N-acetylglucosaminyltransferase; Glycosyltransferases
TRINITY_DN37824_c0_g1_i1	PRP8_HUMANPre-mRNA-processing-splicing factor 8 OS=Homo sapiens OX=9606 GN=PRPF8 PE=1 SV=2	217	2.11e-36	P:GO:0006397; P:GO:0071222; F:GO:0030623; C:GO:0005682	P:mRNA processing; P:cellular response to lipopolysaccharide; F:U5 snRNA binding; C:U5 snRNP
TRINITY_DN37824_c1_g1_i1	PRP8_HUMANPre-mRNA-processing-splicing factor 8 OS=Homo sapiens OX=9606 GN=PRPF8 PE=1 SV=2	281	1.13e-46	P:GO:0006397; P:GO:0071222; F:GO:0030623; C:GO:0005682	P:mRNA processing; P:cellular response to lipopolysaccharide; F:U5 snRNA binding; C:U5 snRNP
TRINITY_DN37867_c0_g1_i1	LORF1_HUMANLINE-1 retrotransposable element ORF1 protein OS=Homo sapiens OX=9606 GN=L1RE1 PE=1 SV=1	326	7.83e-25	P:GO:0032197; F:GO:0003697; F:GO:0003727; F:GO:0042802; C:GO:0005730; C:GO:0010494; C:GO:1990904	P:transposition, RNA-mediated; F:single-stranded DNA binding; F:single-stranded RNA binding; F:identical protein binding; C:nucleolus; C:cytoplasmic stress granule; C:ribonucleoprotein complex
TRINITY_DN37815_c0_g1_i2	CN093_HUMANUncharacterized protein C14orf93 OS=Homo sapiens OX=9606 GN=C14orf93 PE=1 SV=1	735	2.79e-07	F:GO:0005515	F:protein binding
TRINITY_DN37889_c0_g1_i1	RS7_BOVIN40S ribosomal protein S7 OS=Bos taurus OX=9913 GN=RPS7 PE=2 SV=1	688	7.73e-130	P:GO:0006364; P:GO:0006412; P:GO:0042274; F:GO:0003735; C:GO:0005815; C:GO:0022627; C:GO:0032040	P:rRNA processing; P:translation; P:ribosomal small subunit biogenesis; F:structural constituent of ribosome; C:microtubule organizing center; C:cytosolic small ribosomal subunit; C:small-subunit processome
TRINITY_DN37889_c0_g2_i1	RS7_XENLA40S ribosomal protein S7 OS=Xenopus laevis OX=8355 GN=rps7 PE=2 SV=2	325	2.99e-58	P:GO:0006412; F:GO:0003735; C:GO:0005840	P:translation; F:structural constituent of ribosome; C:ribosome
TRINITY_DN37805_c0_g1_i1	NEBU_HUMANNebulin OS=Homo sapiens OX=9606 GN=NEB PE=1 SV=5	2260	8.06e-109	P:GO:0007517; P:GO:0007525; P:GO:0030049; P:GO:0030832; P:GO:0048747; P:GO:0071691; F:GO:0008307; F:GO:0051015; C:GO:0005829; C:GO:0015629; C:GO:0030018	P:muscle organ development; P:somatic muscle development; P:muscle filament sliding; P:regulation of actin filament length; P:muscle fiber development; P:cardiac muscle thin filament assembly; F:structural constituent of muscle; F:actin filament binding; C:cytosol; C:actin cytoskeleton; C:Z disc
TRINITY_DN37801_c0_g1_i1	MOS_PATPESerine/threonine-protein kinase mos OS=Patiria pectinifera OX=7594 GN=mos PE=1 SV=1	1447	7.4e-65	P:GO:0007147; P:GO:0045930; F:GO:0004709	P:female meiosis II; P:negative regulation of mitotic cell cycle; F:MAP kinase kinase kinase activity	EC:2.7.1; EC:2.7.11.25; EC:2.7.11; EC:2.7; EC:2	Transferring phosphorus-containing groups; Mitogen-activated protein kinase kinase kinase; Transferring phosphorus-containing groups; Transferring phosphorus-containing groups; Transferases
TRINITY_DN37810_c0_g1_i1	FRIH3_XENLAFerritin heavy chain, oocyte isoform OS=Xenopus laevis OX=8355 PE=1 SV=1	422	4.77e-88	P:GO:0006826; P:GO:0006879; F:GO:0004322; F:GO:0008199	P:iron ion transport; P:cellular iron ion homeostasis; F:ferroxidase activity; F:ferric iron binding	EC:1.16; EC:1.16.3.1; EC:1.16.3; EC:1	Oxidizing metal ions; Ferroxidase; Oxidizing metal ions; Oxidoreductases
TRINITY_DN37874_c0_g1_i1	RL39_PLUXY60S ribosomal protein L39 OS=Plutella xylostella OX=51655 GN=RpL39 PE=3 SV=1	247	6.79e-25	P:GO:0006412; F:GO:0003735; C:GO:0005840	P:translation; F:structural constituent of ribosome; C:ribosome
TRINITY_DN37849_c0_g1_i1	BTB6B_DANREBTB/POZ domain-containing protein 6-B OS=Danio rerio OX=7955 GN=btbd6b PE=2 SV=1	1728	1.97e-38	P:GO:0032502	P:developmental process
TRINITY_DN37879_c0_g1_i1	GDIA_CANLFRab GDP dissociation inhibitor alpha OS=Canis lupus familiaris OX=9615 GN=GDI1 PE=2 SV=1	363	2.71e-26	P:GO:0016192; P:GO:0032482; P:GO:0050771; P:GO:0090315; F:GO:0005093; C:GO:0005737	P:vesicle-mediated transport; P:Rab protein signal transduction; P:negative regulation of axonogenesis; P:negative regulation of protein targeting to membrane; F:Rab GDP-dissociation inhibitor activity; C:cytoplasm
TRINITY_DN37879_c1_g1_i1	GDI1_SCHPOProbable secretory pathway GDP dissociation inhibitor 1 OS=Schizosaccharomyces pombe (strain 972 / ATCC 24843) OX=284812 GN=gdi1 PE=3 SV=1	204	1.22e-13	P:GO:0006886; P:GO:0007264; F:GO:0005092; C:GO:0005737	P:intracellular protein transport; P:small GTPase mediated signal transduction; F:GDP-dissociation inhibitor activity; C:cytoplasm
TRINITY_DN37852_c0_g1_i1	YCX91_PHAAOUncharacterized protein ORF91 OS=Phalaenopsis aphrodite subsp. formosana OX=308872 PE=4 SV=1	228	5.25e-08	C:GO:0009536	C:plastid
TRINITY_DN37852_c0_g2_i1	YCX91_PHAAOUncharacterized protein ORF91 OS=Phalaenopsis aphrodite subsp. formosana OX=308872 PE=4 SV=1	228	1.31e-08	C:GO:0009536	C:plastid
TRINITY_DN79325_c0_g1_i1	TAL_PARPJTransaldolase OS=Paraburkholderia phytofirmans (strain DSM 17436 / LMG 22146 / PsJN) OX=398527 GN=tal PE=3 SV=1	261	4.14e-19	P:GO:0071704; F:GO:0004801	P:organic substance metabolic process; F:sedoheptulose-7-phosphate:D-glyceraldehyde-3-phosphate glyceronetransferase activity	EC:2.2; EC:2.2.1.2; EC:2; EC:2.2.1	Transferring aldehyde or ketonic groups; Transaldolase; Transferases; Transferring aldehyde or ketonic groups
TRINITY_DN79361_c0_g1_i1	RL15_NEUCR60S ribosomal protein L15 OS=Neurospora crassa (strain ATCC 24698 / 74-OR23-1A / CBS 708.71 / DSM 1257 / FGSC 987) OX=367110 GN=rpl-15 PE=3 SV=1	336	3.07e-36	P:GO:0002181; F:GO:0003723; F:GO:0003735; C:GO:0022625	P:cytoplasmic translation; F:RNA binding; F:structural constituent of ribosome; C:cytosolic large ribosomal subunit
TRINITY_DN79357_c0_g1_i1	IPYR_CANGAInorganic pyrophosphatase OS=Candida glabrata (strain ATCC 2001 / CBS 138 / JCM 3761 / NBRC 0622 / NRRL Y-65) OX=284593 GN=IPP1 PE=3 SV=1	254	1.57e-32	F:GO:0016787; F:GO:0046872; C:GO:0005829; C:GO:0009986	F:hydrolase activity; F:metal ion binding; C:cytosol; C:cell surface	EC:3	Hydrolases
TRINITY_DN79382_c0_g1_i1	VATA_CHICKV-type proton ATPase catalytic subunit A OS=Gallus gallus OX=9031 GN=ATP6V1A PE=2 SV=1	208	8.5e-13	P:GO:0006811; P:GO:0009987; C:GO:0110165	P:ion transport; P:cellular process; C:cellular anatomical entity
TRINITY_DN79333_c0_g1_i1	RM32_DROME39S ribosomal protein L32, mitochondrial OS=Drosophila melanogaster OX=7227 GN=mRpL32 PE=2 SV=1	361	2.99e-29	P:GO:0032543; F:GO:0003735; C:GO:0005762	P:mitochondrial translation; F:structural constituent of ribosome; C:mitochondrial large ribosomal subunit
TRINITY_DN79318_c0_g1_i1	RSSA_OSTTA40S ribosomal protein SA OS=Ostreococcus tauri OX=70448 GN=Ot03g03240 PE=3 SV=2	277	9.55e-26	P:GO:0000028; P:GO:0002181; F:GO:0003735; C:GO:0022627	P:ribosomal small subunit assembly; P:cytoplasmic translation; F:structural constituent of ribosome; C:cytosolic small ribosomal subunit
TRINITY_DN79314_c0_g1_i1	CICH_EMENICytochrome P450 monooxygenase cicH OS=Emericella nidulans (strain FGSC A4 / ATCC 38163 / CBS 112.46 / NRRL 194 / M139) OX=227321 GN=cicH PE=1 SV=1	208	1.68e-07	P:GO:0044550	P:secondary metabolite biosynthetic process
TRINITY_DN79383_c0_g1_i1	ERF1_PODASEukaryotic peptide chain release factor subunit 1 OS=Podospora anserina OX=2587412 GN=SU2 PE=3 SV=1	211	2.73e-21	P:GO:0006415; F:GO:0003747; C:GO:0005737	P:translational termination; F:translation release factor activity; C:cytoplasm
TRINITY_DN79304_c0_g1_i1	TSN36_DANRETetraspanin-36 OS=Danio rerio OX=7955 GN=tspan36 PE=1 SV=2	212	4.27e-24	P:GO:0007275; P:GO:0043473; C:GO:0000139; C:GO:0005789; C:GO:0005887	P:multicellular organism development; P:pigmentation; C:Golgi membrane; C:endoplasmic reticulum membrane; C:integral component of plasma membrane
TRINITY_DN79397_c0_g1_i1	R18A1_ARATH60S ribosomal protein L18a-1 OS=Arabidopsis thaliana OX=3702 GN=RPL18AA PE=2 SV=1	452	9.07e-44	F:GO:0003729; F:GO:0003735; C:GO:0009506; C:GO:0022625	F:mRNA binding; F:structural constituent of ribosome; C:plasmodesma; C:cytosolic large ribosomal subunit
TRINITY_DN79365_c0_g1_i1	ARL6_MOUSEADP-ribosylation factor-like protein 6 OS=Mus musculus OX=10090 GN=Arl6 PE=1 SV=1	267	1.83e-24	P:GO:0006471; P:GO:0006612; P:GO:0007265; P:GO:0007420; P:GO:0008589; P:GO:0010842; P:GO:0016055; P:GO:0016192; P:GO:0045444; P:GO:0051258; P:GO:0060271; P:GO:0097499; P:GO:1903445; F:GO:0005515; F:GO:0005525; F:GO:0005543; C:GO:0005829; C:GO:0005879; C:GO:0030117	P:protein ADP-ribosylation; P:protein targeting to membrane; P:Ras protein signal transduction; P:brain development; P:regulation of smoothened signaling pathway; P:retina layer formation; P:Wnt signaling pathway; P:vesicle-mediated transport; P:fat cell differentiation; P:protein polymerization; P:cilium assembly; P:protein localization to non-motile cilium; P:protein transport from ciliary memb…
TRINITY_DN79391_c0_g1_i1	RL13A_CYAPA60S ribosomal protein L13a OS=Cyanophora paradoxa OX=2762 PE=2 SV=1	255	4.63e-32	P:GO:0006412; F:GO:0003735; C:GO:0015934	P:translation; F:structural constituent of ribosome; C:large ribosomal subunit
TRINITY_DN79344_c0_g1_i1	NAA30_YEASTN-alpha-acetyltransferase 30 OS=Saccharomyces cerevisiae (strain ATCC 204508 / S288c) OX=559292 GN=MAK3 PE=1 SV=1	246	2.81e-16	P:GO:0006474; P:GO:0032880; F:GO:0004596; F:GO:0005515; C:GO:0005829; C:GO:0031417	P:N-terminal protein amino acid acetylation; P:regulation of protein localization; F:peptide alpha-N-acetyltransferase activity; F:protein binding; C:cytosol; C:NatC complex	EC:2.3; EC:2; EC:2.3.1	Acyltransferases; Transferases; Acyltransferases
TRINITY_DN79375_c0_g1_i1	KCNT1_HUMANPotassium channel subfamily T member 1 OS=Homo sapiens OX=9606 GN=KCNT1 PE=1 SV=2	368	2.47e-19	F:GO:0005267; C:GO:0016020	F:potassium channel activity; C:membrane	EC:7	Translocases
TRINITY_DN79392_c0_g1_i1	VA0D_NEUCRV-type proton ATPase subunit d OS=Neurospora crassa (strain ATCC 24698 / 74-OR23-1A / CBS 708.71 / DSM 1257 / FGSC 987) OX=367110 GN=vma-6 PE=3 SV=1	258	3.39e-11	P:GO:0006810; P:GO:0009987; F:GO:0015078; C:GO:0005774; C:GO:0033176	P:transport; P:cellular process; F:proton transmembrane transporter activity; C:vacuolar membrane; C:proton-transporting V-type ATPase complex	EC:7	Translocases
TRINITY_DN79301_c0_g1_i1	HSP71_PARBAHeat shock 70 kDa protein 1 OS=Paracoccidioides lutzii (strain ATCC MYA-826 / Pb01) OX=502779 GN=HSP70-1 PE=1 SV=1	205	8.52e-19	F:GO:0000166	F:nucleotide binding
TRINITY_DN79354_c0_g1_i1	GPA1_DICDIGuanine nucleotide-binding protein alpha-1 subunit OS=Dictyostelium discoideum OX=44689 GN=gpaA PE=2 SV=1	228	3.11e-30	P:GO:0007188; P:GO:0030154; P:GO:0043327; P:GO:1900275; F:GO:0001664; F:GO:0003924; F:GO:0005525; F:GO:0031683; F:GO:0046872; C:GO:0005834	P:adenylate cyclase-modulating G protein-coupled receptor signaling pathway; P:cell differentiation; P:chemotaxis to cAMP; P:negative regulation of phospholipase C activity; F:G protein-coupled receptor binding; F:GTPase activity; F:GTP binding; F:G-protein beta/gamma-subunit complex binding; F:metal ion binding; C:heterotrimeric G-protein complex	EC:3.6.1; EC:3.6; EC:3; EC:3.6.1.15	Acting on acid anhydrides; Acting on acid anhydrides; Hydrolases; Nucleoside-triphosphate phosphatase
TRINITY_DN79337_c0_g1_i1	RH3_ARATHDEAD-box ATP-dependent RNA helicase 3, chloroplastic OS=Arabidopsis thaliana OX=3702 GN=RH3 PE=1 SV=2	281	1.92e-16	P:GO:0000373; P:GO:0009651; P:GO:0009658; P:GO:0042254; F:GO:0003729; F:GO:0016787; F:GO:0043167; C:GO:0009570; C:GO:0009941	P:Group II intron splicing; P:response to salt stress; P:chloroplast organization; P:ribosome biogenesis; F:mRNA binding; F:hydrolase activity; F:ion binding; C:chloroplast stroma; C:chloroplast envelope	EC:3	Hydrolases
TRINITY_DN79317_c0_g1_i1	RS7_ORYSJ40S ribosomal protein S7 OS=Oryza sativa subsp. japonica OX=39947 GN=RPS7 PE=2 SV=2	210	5e-09	P:GO:0010467; P:GO:0034641; P:GO:0042254; P:GO:0044238; C:GO:0005840; C:GO:1990904	P:gene expression; P:cellular nitrogen compound metabolic process; P:ribosome biogenesis; P:primary metabolic process; C:ribosome; C:ribonucleoprotein complex
TRINITY_DN79303_c0_g1_i1	ATG2A_XENTRAutophagy-related protein 2 homolog A OS=Xenopus tropicalis OX=8364 GN=atg2a PE=2 SV=1	262	1.28e-22	P:GO:0000045; P:GO:0000422; P:GO:0034727; P:GO:0044805; P:GO:0061709; F:GO:0032266; C:GO:0005789; C:GO:0005811; C:GO:0019898; C:GO:0034045	P:autophagosome assembly; P:autophagy of mitochondrion; P:piecemeal microautophagy of the nucleus; P:late nucleophagy; P:reticulophagy; F:phosphatidylinositol-3-phosphate binding; C:endoplasmic reticulum membrane; C:lipid droplet; C:extrinsic component of membrane; C:phagophore assembly site membrane
TRINITY_DN79372_c0_g1_i1	UBE2S_BRAFLUbiquitin-conjugating enzyme E2 S OS=Branchiostoma floridae OX=7739 GN=BRAFLDRAFT_259979 PE=3 SV=1	347	3.01e-34	P:GO:0010458; P:GO:0010994; P:GO:0031145; P:GO:0070979; P:GO:1904668; F:GO:0000166; F:GO:0061631; C:GO:0005680	P:exit from mitosis; P:free ubiquitin chain polymerization; P:anaphase-promoting complex-dependent catabolic process; P:protein K11-linked ubiquitination; P:positive regulation of ubiquitin protein ligase activity; F:nucleotide binding; F:ubiquitin conjugating enzyme activity; C:anaphase-promoting complex	EC:2; EC:2.3.2.23	Transferases; E2 ubiquitin-conjugating enzyme
TRINITY_DN79331_c0_g1_i1	VCP_APIMEVenom serine carboxypeptidase OS=Apis mellifera OX=7460 PE=2 SV=1	287	1.95e-23	F:GO:0004180	F:carboxypeptidase activity	EC:3.4.17.11; EC:3.4; EC:3	Glutamate carboxypeptidase; Acting on peptide bonds (peptidases); Hydrolases
TRINITY_DN79399_c0_g1_i1	ETFR1_HUMANElectron transfer flavoprotein regulatory factor 1 OS=Homo sapiens OX=9606 GN=ETFRF1 PE=1 SV=2	313	3.78e-39	P:GO:0022904; F:GO:0005515; C:GO:0005739	P:respiratory electron transport chain; F:protein binding; C:mitochondrion
TRINITY_DN79349_c0_g1_i1	OTUB1_HUMANUbiquitin thioesterase OTUB1 OS=Homo sapiens OX=9606 GN=OTUB1 PE=1 SV=2	402	8.97e-40	P:GO:0071108; P:GO:1901315; P:GO:2000780; F:GO:0004843; F:GO:0019784; F:GO:0031625; F:GO:0043130; C:GO:0005654; C:GO:0005829	P:protein K48-linked deubiquitination; P:negative regulation of histone H2A K63-linked ubiquitination; P:negative regulation of double-strand break repair; F:thiol-dependent ubiquitin-specific protease activity; F:NEDD8-specific protease activity; F:ubiquitin protein ligase binding; F:ubiquitin binding; C:nucleoplasm; C:cytosol	EC:3.4; EC:3.4.19.9; EC:3; EC:3.4.19; EC:3.4.19.2; EC:3.4.19.12	Acting on peptide bonds (peptidases); Folate gamma-glutamyl hydrolase; Hydrolases; Acting on peptide bonds (peptidases); Peptidyl-glycinamidase; Ubiquitinyl hydrolase 1
TRINITY_DN63095_c6_g1_i1	PRDX6_BOVINPeroxiredoxin-6 OS=Bos taurus OX=9913 GN=PRDX6 PE=1 SV=3	1760	7.04e-98	P:GO:0000302; P:GO:0016042; P:GO:0045454; P:GO:0098869; F:GO:0004601; F:GO:0004623; F:GO:0047184; F:GO:0051920; F:GO:0102567; F:GO:0102568; C:GO:0005739; C:GO:0005764; C:GO:0005829	P:response to reactive oxygen species; P:lipid catabolic process; P:cell redox homeostasis; P:cellular oxidant detoxification; F:peroxidase activity; F:phospholipase A2 activity; F:1-acylglycerophosphocholine O-acyltransferase activity; F:peroxiredoxin activity; F:phospholipase A2 activity (consuming 1,2-dipalmitoylphosphatidylcholine); F:phospholipase A2 activity consuming 1,2-dioleoylphosphatid…	EC:1.11.1.15; EC:2.3.1.23; EC:3.1.1; EC:2.3; EC:1.11; EC:3.1; EC:1; EC:2; EC:3; EC:1.11.1; EC:3.1.1.1; EC:3.1.1.4; EC:2.3.1	Acting on a peroxide as acceptor; 1-acylglycerophosphocholine O-acyltransferase; Acting on ester bonds; Acyltransferases; Acting on a peroxide as acceptor; Acting on ester bonds; Oxidoreductases; Transferases; Hydrolases; Acting on a peroxide as acceptor; Carboxylesterase; Phospholipase A(2); Acyltransferases
TRINITY_DN63095_c6_g1_i2	PRDX6_BOVINPeroxiredoxin-6 OS=Bos taurus OX=9913 GN=PRDX6 PE=1 SV=3	1759	3.95e-97	P:GO:0000302; P:GO:0016042; P:GO:0045454; P:GO:0098869; F:GO:0004601; F:GO:0004623; F:GO:0047184; F:GO:0051920; F:GO:0102567; F:GO:0102568; C:GO:0005739; C:GO:0005764; C:GO:0005829	P:response to reactive oxygen species; P:lipid catabolic process; P:cell redox homeostasis; P:cellular oxidant detoxification; F:peroxidase activity; F:phospholipase A2 activity; F:1-acylglycerophosphocholine O-acyltransferase activity; F:peroxiredoxin activity; F:phospholipase A2 activity (consuming 1,2-dipalmitoylphosphatidylcholine); F:phospholipase A2 activity consuming 1,2-dioleoylphosphatid…	EC:1.11.1.15; EC:2.3.1.23; EC:3.1.1; EC:2.3; EC:1.11; EC:3.1; EC:1; EC:2; EC:3; EC:1.11.1; EC:3.1.1.1; EC:3.1.1.4; EC:2.3.1	Acting on a peroxide as acceptor; 1-acylglycerophosphocholine O-acyltransferase; Acting on ester bonds; Acyltransferases; Acting on a peroxide as acceptor; Acting on ester bonds; Oxidoreductases; Transferases; Hydrolases; Acting on a peroxide as acceptor; Carboxylesterase; Phospholipase A(2); Acyltransferases
TRINITY_DN63095_c6_g1_i3	PRDX6_BOVINPeroxiredoxin-6 OS=Bos taurus OX=9913 GN=PRDX6 PE=1 SV=3	2026	2.12e-80	P:GO:0000302; P:GO:0006629; P:GO:0045454; F:GO:0004601; F:GO:0004623; F:GO:0047184; C:GO:0005739; C:GO:0005829	P:response to reactive oxygen species; P:lipid metabolic process; P:cell redox homeostasis; F:peroxidase activity; F:phospholipase A2 activity; F:1-acylglycerophosphocholine O-acyltransferase activity; C:mitochondrion; C:cytosol	EC:2.3.1.23; EC:3.1.1; EC:2.3; EC:3.1; EC:1.11; EC:1; EC:2; EC:3; EC:1.11.1; EC:3.1.1.1; EC:3.1.1.4; EC:2.3.1	1-acylglycerophosphocholine O-acyltransferase; Acting on ester bonds; Acyltransferases; Acting on ester bonds; Acting on a peroxide as acceptor; Oxidoreductases; Transferases; Hydrolases; Acting on a peroxide as acceptor; Carboxylesterase; Phospholipase A(2); Acyltransferases
TRINITY_DN63095_c6_g2_i1	NOSIP_DANRENitric oxide synthase-interacting protein OS=Danio rerio OX=7955 GN=nosip PE=2 SV=1	1151	1.18e-103	F:GO:0016740; C:GO:0005634	F:transferase activity; C:nucleus	EC:2	Transferases
TRINITY_DN63095_c6_g2_i2	NOSIP_DANRENitric oxide synthase-interacting protein OS=Danio rerio OX=7955 GN=nosip PE=2 SV=1	1208	1.72e-105	F:GO:0016740; C:GO:0005634	F:transferase activity; C:nucleus	EC:2	Transferases
TRINITY_DN63095_c6_g2_i3	NOSIP_DANRENitric oxide synthase-interacting protein OS=Danio rerio OX=7955 GN=nosip PE=2 SV=1	1163	2.19e-102	F:GO:0016740; C:GO:0005634	F:transferase activity; C:nucleus	EC:2	Transferases
TRINITY_DN63068_c1_g1_i2	S226B_XENLASolute carrier family 22 member 6-B OS=Xenopus laevis OX=8355 GN=slc22a6-b PE=2 SV=1	798	1.15e-07	C:GO:0016020	C:membrane
TRINITY_DN63068_c5_g2_i3	OXDD_BOVIND-aspartate oxidase OS=Bos taurus OX=9913 GN=DDO PE=1 SV=2	494	2.71e-42	F:GO:0016491	F:oxidoreductase activity	EC:1	Oxidoreductases
TRINITY_DN63045_c0_g1_i1	NOP53_HUMANRibosome biogenesis protein NOP53 OS=Homo sapiens OX=9606 GN=NOP53 PE=1 SV=2	2378	1.31e-35	P:GO:0006974; P:GO:0031399; P:GO:0032434; P:GO:0034504; P:GO:0042254; P:GO:0045862; P:GO:0045892; P:GO:0051726; P:GO:1901796; P:GO:1902532; F:GO:0003723; F:GO:0005515; C:GO:0005730	P:cellular response to DNA damage stimulus; P:regulation of protein modification process; P:regulation of proteasomal ubiquitin-dependent protein catabolic process; P:protein localization to nucleus; P:ribosome biogenesis; P:positive regulation of proteolysis; P:negative regulation of transcription, DNA-templated; P:regulation of cell cycle; P:regulation of signal transduction by p53 class mediat…
TRINITY_DN63002_c1_g1_i1	RAB6A_HUMANRas-related protein Rab-6A OS=Homo sapiens OX=9606 GN=RAB6A PE=1 SV=3	2061	2.38e-118	P:GO:0006886; P:GO:0006890; P:GO:0006891; P:GO:0019882; P:GO:0034067; P:GO:0034498; P:GO:0043312; P:GO:0072385; F:GO:0003924; F:GO:0005525; F:GO:0019904; F:GO:0031489; C:GO:0005789; C:GO:0005829; C:GO:0005886; C:GO:0030667; C:GO:0032588; C:GO:0070381	P:intracellular protein transport; P:retrograde vesicle-mediated transport, Golgi to endoplasmic reticulum; P:intra-Golgi vesicle-mediated transport; P:antigen processing and presentation; P:protein localization to Golgi apparatus; P:early endosome to Golgi transport; P:neutrophil degranulation; P:minus-end-directed organelle transport along microtubule; F:GTPase activity; F:GTP binding; F:protei…	EC:3.6.1; EC:3.6; EC:3; EC:3.6.1.15	Acting on acid anhydrides; Acting on acid anhydrides; Hydrolases; Nucleoside-triphosphate phosphatase
TRINITY_DN63089_c0_g2_i1	XPC_MOUSEDNA repair protein complementing XP-C cells homolog OS=Mus musculus OX=10090 GN=Xpc PE=1 SV=2	3478	5.37e-118	P:GO:0006289; P:GO:0009411; P:GO:0050794; F:GO:0003677; C:GO:0005634	P:nucleotide-excision repair; P:response to UV; P:regulation of cellular process; F:DNA binding; C:nucleus
TRINITY_DN63091_c11_g3_i1	GRB2_HUMANGrowth factor receptor-bound protein 2 OS=Homo sapiens OX=9606 GN=GRB2 PE=1 SV=1	1236	4.47e-91	P:GO:0000165; P:GO:0007411; P:GO:0008286; P:GO:0008543; P:GO:0031295; P:GO:0031532; P:GO:0031623; P:GO:0035635; P:GO:0035723; P:GO:0038095; P:GO:0038096; P:GO:0038128; P:GO:0042059; P:GO:0042770; P:GO:0046579; P:GO:0048011; P:GO:0050900; P:GO:0051897; P:GO:0061024; P:GO:0071479; P:GO:2000379; F:GO:0001784; F:GO:0005154; F:GO:0005168; F:GO:0017124; F:GO:0019901; F:GO:0042802; F:GO:0043560; F:GO:00…	P:MAPK cascade; P:axon guidance; P:insulin receptor signaling pathway; P:fibroblast growth factor receptor signaling pathway; P:T cell costimulation; P:actin cytoskeleton reorganization; P:receptor internalization; P:entry of bacterium into host cell; P:interleukin-15-mediated signaling pathway; P:Fc-epsilon receptor signaling pathway; P:Fc-gamma receptor signaling pathway involved in phagocytosi…
TRINITY_DN63091_c11_g3_i2	GRB2_HUMANGrowth factor receptor-bound protein 2 OS=Homo sapiens OX=9606 GN=GRB2 PE=1 SV=1	2007	5.7e-88	P:GO:0000165; P:GO:0007411; P:GO:0008286; P:GO:0008543; P:GO:0031295; P:GO:0031532; P:GO:0031623; P:GO:0035635; P:GO:0035723; P:GO:0038095; P:GO:0038096; P:GO:0038128; P:GO:0042059; P:GO:0042770; P:GO:0046579; P:GO:0048011; P:GO:0050900; P:GO:0051897; P:GO:0061024; P:GO:0071479; P:GO:2000379; F:GO:0001784; F:GO:0005154; F:GO:0005168; F:GO:0017124; F:GO:0019901; F:GO:0042802; F:GO:0043560; F:GO:00…	P:MAPK cascade; P:axon guidance; P:insulin receptor signaling pathway; P:fibroblast growth factor receptor signaling pathway; P:T cell costimulation; P:actin cytoskeleton reorganization; P:receptor internalization; P:entry of bacterium into host cell; P:interleukin-15-mediated signaling pathway; P:Fc-epsilon receptor signaling pathway; P:Fc-gamma receptor signaling pathway involved in phagocytosi…
TRINITY_DN63091_c11_g3_i3	GRB2_HUMANGrowth factor receptor-bound protein 2 OS=Homo sapiens OX=9606 GN=GRB2 PE=1 SV=1	1353	1.18e-92	P:GO:0000165; P:GO:0007411; P:GO:0008286; P:GO:0008543; P:GO:0031295; P:GO:0031532; P:GO:0031623; P:GO:0035635; P:GO:0035723; P:GO:0038095; P:GO:0038096; P:GO:0038128; P:GO:0042059; P:GO:0042770; P:GO:0046579; P:GO:0048011; P:GO:0050900; P:GO:0051897; P:GO:0061024; P:GO:0071479; P:GO:2000379; F:GO:0001784; F:GO:0005154; F:GO:0005168; F:GO:0017124; F:GO:0019901; F:GO:0042802; F:GO:0043560; F:GO:00…	P:MAPK cascade; P:axon guidance; P:insulin receptor signaling pathway; P:fibroblast growth factor receptor signaling pathway; P:T cell costimulation; P:actin cytoskeleton reorganization; P:receptor internalization; P:entry of bacterium into host cell; P:interleukin-15-mediated signaling pathway; P:Fc-epsilon receptor signaling pathway; P:Fc-gamma receptor signaling pathway involved in phagocytosi…
TRINITY_DN63091_c11_g3_i4	GRB2_HUMANGrowth factor receptor-bound protein 2 OS=Homo sapiens OX=9606 GN=GRB2 PE=1 SV=1	2007	5.7e-88	P:GO:0000165; P:GO:0007411; P:GO:0008286; P:GO:0008543; P:GO:0031295; P:GO:0031532; P:GO:0031623; P:GO:0035635; P:GO:0035723; P:GO:0038095; P:GO:0038096; P:GO:0038128; P:GO:0042059; P:GO:0042770; P:GO:0046579; P:GO:0048011; P:GO:0050900; P:GO:0051897; P:GO:0061024; P:GO:0071479; P:GO:2000379; F:GO:0001784; F:GO:0005154; F:GO:0005168; F:GO:0017124; F:GO:0019901; F:GO:0042802; F:GO:0043560; F:GO:00…	P:MAPK cascade; P:axon guidance; P:insulin receptor signaling pathway; P:fibroblast growth factor receptor signaling pathway; P:T cell costimulation; P:actin cytoskeleton reorganization; P:receptor internalization; P:entry of bacterium into host cell; P:interleukin-15-mediated signaling pathway; P:Fc-epsilon receptor signaling pathway; P:Fc-gamma receptor signaling pathway involved in phagocytosi…
TRINITY_DN63091_c11_g3_i5	GRB2_HUMANGrowth factor receptor-bound protein 2 OS=Homo sapiens OX=9606 GN=GRB2 PE=1 SV=1	1962	3.99e-88	P:GO:0000165; P:GO:0007411; P:GO:0008286; P:GO:0008543; P:GO:0031295; P:GO:0031532; P:GO:0031623; P:GO:0035635; P:GO:0035723; P:GO:0038095; P:GO:0038096; P:GO:0038128; P:GO:0042059; P:GO:0042770; P:GO:0046579; P:GO:0048011; P:GO:0050900; P:GO:0051897; P:GO:0061024; P:GO:0071479; P:GO:2000379; F:GO:0001784; F:GO:0005154; F:GO:0005168; F:GO:0017124; F:GO:0019901; F:GO:0042802; F:GO:0043560; F:GO:00…	P:MAPK cascade; P:axon guidance; P:insulin receptor signaling pathway; P:fibroblast growth factor receptor signaling pathway; P:T cell costimulation; P:actin cytoskeleton reorganization; P:receptor internalization; P:entry of bacterium into host cell; P:interleukin-15-mediated signaling pathway; P:Fc-epsilon receptor signaling pathway; P:Fc-gamma receptor signaling pathway involved in phagocytosi…
TRINITY_DN63091_c11_g3_i6	GRB2_HUMANGrowth factor receptor-bound protein 2 OS=Homo sapiens OX=9606 GN=GRB2 PE=1 SV=1	1962	3.99e-88	P:GO:0000165; P:GO:0007411; P:GO:0008286; P:GO:0008543; P:GO:0031295; P:GO:0031532; P:GO:0031623; P:GO:0035635; P:GO:0035723; P:GO:0038095; P:GO:0038096; P:GO:0038128; P:GO:0042059; P:GO:0042770; P:GO:0046579; P:GO:0048011; P:GO:0050900; P:GO:0051897; P:GO:0061024; P:GO:0071479; P:GO:2000379; F:GO:0001784; F:GO:0005154; F:GO:0005168; F:GO:0017124; F:GO:0019901; F:GO:0042802; F:GO:0043560; F:GO:00…	P:MAPK cascade; P:axon guidance; P:insulin receptor signaling pathway; P:fibroblast growth factor receptor signaling pathway; P:T cell costimulation; P:actin cytoskeleton reorganization; P:receptor internalization; P:entry of bacterium into host cell; P:interleukin-15-mediated signaling pathway; P:Fc-epsilon receptor signaling pathway; P:Fc-gamma receptor signaling pathway involved in phagocytosi…
TRINITY_DN63091_c11_g3_i7	GRB2_HUMANGrowth factor receptor-bound protein 2 OS=Homo sapiens OX=9606 GN=GRB2 PE=1 SV=1	1236	4.87e-93	P:GO:0000165; P:GO:0007411; P:GO:0008286; P:GO:0008543; P:GO:0031295; P:GO:0031532; P:GO:0031623; P:GO:0035635; P:GO:0035723; P:GO:0038095; P:GO:0038096; P:GO:0038128; P:GO:0042059; P:GO:0042770; P:GO:0046579; P:GO:0048011; P:GO:0050900; P:GO:0051897; P:GO:0061024; P:GO:0071479; P:GO:2000379; F:GO:0001784; F:GO:0005154; F:GO:0005168; F:GO:0017124; F:GO:0019901; F:GO:0042802; F:GO:0043560; F:GO:00…	P:MAPK cascade; P:axon guidance; P:insulin receptor signaling pathway; P:fibroblast growth factor receptor signaling pathway; P:T cell costimulation; P:actin cytoskeleton reorganization; P:receptor internalization; P:entry of bacterium into host cell; P:interleukin-15-mediated signaling pathway; P:Fc-epsilon receptor signaling pathway; P:Fc-gamma receptor signaling pathway involved in phagocytosi…
TRINITY_DN63091_c11_g3_i8	GRB2_HUMANGrowth factor receptor-bound protein 2 OS=Homo sapiens OX=9606 GN=GRB2 PE=1 SV=1	460	1.23e-67	P:GO:0007411; P:GO:0007568; P:GO:0008286; P:GO:0008543; P:GO:0030838; P:GO:0031295; P:GO:0031532; P:GO:0031623; P:GO:0035635; P:GO:0035723; P:GO:0038095; P:GO:0038096; P:GO:0038128; P:GO:0042059; P:GO:0042770; P:GO:0043408; P:GO:0046579; P:GO:0048011; P:GO:0048646; P:GO:0050900; P:GO:0051897; P:GO:0060670; P:GO:0061024; P:GO:0071479; P:GO:2000379; F:GO:0001784; F:GO:0005154; F:GO:0005168; F:GO:00…	P:axon guidance; P:aging; P:insulin receptor signaling pathway; P:fibroblast growth factor receptor signaling pathway; P:positive regulation of actin filament polymerization; P:T cell costimulation; P:actin cytoskeleton reorganization; P:receptor internalization; P:entry of bacterium into host cell; P:interleukin-15-mediated signaling pathway; P:Fc-epsilon receptor signaling pathway; P:Fc-gamma r…
TRINITY_DN63010_c0_g1_i1	COG3_MOUSEConserved oligomeric Golgi complex subunit 3 OS=Mus musculus OX=10090 GN=Cog3 PE=1 SV=3	1335	2.56e-85	P:GO:0008104; P:GO:0048193; P:GO:0051641; C:GO:0005794; C:GO:0016020	P:protein localization; P:Golgi vesicle transport; P:cellular localization; C:Golgi apparatus; C:membrane
TRINITY_DN63010_c0_g1_i2	COG3_MOUSEConserved oligomeric Golgi complex subunit 3 OS=Mus musculus OX=10090 GN=Cog3 PE=1 SV=3	2829	3.08e-226	P:GO:0034613; P:GO:0046907; P:GO:0048193; C:GO:0005794; C:GO:0016020	P:cellular protein localization; P:intracellular transport; P:Golgi vesicle transport; C:Golgi apparatus; C:membrane
TRINITY_DN63075_c0_g1_i1	KDM8_RATBifunctional peptidase and arginyl-hydroxylase JMJD5 OS=Rattus norvegicus OX=10116 GN=Kdm8 PE=2 SV=1	2179	1.82e-15	F:GO:0003824	F:catalytic activity
TRINITY_DN63075_c0_g1_i2	KDM8_RATBifunctional peptidase and arginyl-hydroxylase JMJD5 OS=Rattus norvegicus OX=10116 GN=Kdm8 PE=2 SV=1	2085	9.48e-16	F:GO:0003824	F:catalytic activity
TRINITY_DN63096_c1_g1_i1	AGRG4_MOUSEAdhesion G-protein coupled receptor G4 OS=Mus musculus OX=10090 GN=Adgrg4 PE=3 SV=1	493	1.52e-27	P:GO:0007165	P:signal transduction
TRINITY_DN63096_c1_g2_i1	LPLT2_CAEELLatrophilin-like protein LAT-2 OS=Caenorhabditis elegans OX=6239 GN=lat-2 PE=2 SV=1	201	5.66e-10	P:GO:0007165; P:GO:0097264; F:GO:0004175; C:GO:0016020	P:signal transduction; P:self proteolysis; F:endopeptidase activity; C:membrane	EC:3.4.99; EC:3.4; EC:3	Acting on peptide bonds (peptidases); Acting on peptide bonds (peptidases); Hydrolases
TRINITY_DN63096_c7_g1_i1	AGRD1_BOVINAdhesion G-protein coupled receptor D1 OS=Bos taurus OX=9913 GN=ADGRD1 PE=2 SV=1	229	2.53e-08	P:GO:0007186; F:GO:0004888; C:GO:0005886; C:GO:0016021	P:G protein-coupled receptor signaling pathway; F:transmembrane signaling receptor activity; C:plasma membrane; C:integral component of membrane
TRINITY_DN63096_c10_g1_i1	AGRA3_DANREAdhesion G protein-coupled receptor A3 OS=Danio rerio OX=7955 GN=adgra3 PE=1 SV=1	2533	1.08e-07	P:GO:0007165; P:GO:0048856; C:GO:0016020	P:signal transduction; P:anatomical structure development; C:membrane
TRINITY_DN63096_c10_g2_i1	AGRG2_MOUSEAdhesion G-protein coupled receptor G2 OS=Mus musculus OX=10090 GN=Adgrg2 PE=1 SV=1	1932	7e-47	C:GO:0016020	C:membrane
TRINITY_DN63023_c0_g1_i1	NRP1A_DANRENeuropilin-1a OS=Danio rerio OX=7955 GN=nrp1a PE=2 SV=1	697	1.02e-08	P:GO:0006928; P:GO:0006935; P:GO:0007409; P:GO:0048513; P:GO:0048514; P:GO:0050794; P:GO:0051716	P:movement of cell or subcellular component; P:chemotaxis; P:axonogenesis; P:animal organ development; P:blood vessel morphogenesis; P:regulation of cellular process; P:cellular response to stimulus
TRINITY_DN63023_c1_g2_i2	CEBPG_MOUSECCAAT/enhancer-binding protein gamma OS=Mus musculus OX=10090 GN=Cebpg PE=1 SV=1	1474	1.33e-11	P:GO:0006337; P:GO:0006338; P:GO:0006357; P:GO:0016071; P:GO:0030183; P:GO:0032729; P:GO:0042267; P:GO:0043353; P:GO:0043433; P:GO:0045935; F:GO:0000978; F:GO:0000981; F:GO:0005515; C:GO:0005654	P:nucleosome disassembly; P:chromatin remodeling; P:regulation of transcription by RNA polymerase II; P:mRNA metabolic process; P:B cell differentiation; P:positive regulation of interferon-gamma production; P:natural killer cell mediated cytotoxicity; P:enucleate erythrocyte differentiation; P:negative regulation of DNA-binding transcription factor activity; P:positive regulation of nucleobase-c…
TRINITY_DN63023_c1_g2_i3	CEBPG_MOUSECCAAT/enhancer-binding protein gamma OS=Mus musculus OX=10090 GN=Cebpg PE=1 SV=1	1486	1.34e-11	P:GO:0006337; P:GO:0006338; P:GO:0006357; P:GO:0016071; P:GO:0030183; P:GO:0032729; P:GO:0042267; P:GO:0043353; P:GO:0043433; P:GO:0045935; F:GO:0000978; F:GO:0000981; F:GO:0005515; C:GO:0005654	P:nucleosome disassembly; P:chromatin remodeling; P:regulation of transcription by RNA polymerase II; P:mRNA metabolic process; P:B cell differentiation; P:positive regulation of interferon-gamma production; P:natural killer cell mediated cytotoxicity; P:enucleate erythrocyte differentiation; P:negative regulation of DNA-binding transcription factor activity; P:positive regulation of nucleobase-c…
TRINITY_DN63020_c1_g2_i1	PCSK6_RATProprotein convertase subtilisin/kexin type 6 OS=Rattus norvegicus OX=10116 GN=Pcsk6 PE=1 SV=1	583	1.11e-27	P:GO:0016485; P:GO:0044237; F:GO:0008233; C:GO:0110165	P:protein processing; P:cellular metabolic process; F:peptidase activity; C:cellular anatomical entity	EC:3.4; EC:3	Acting on peptide bonds (peptidases); Hydrolases
TRINITY_DN63020_c1_g2_i2	NEC2_HUMANNeuroendocrine convertase 2 OS=Homo sapiens OX=9606 GN=PCSK2 PE=1 SV=2	976	5.73e-35	P:GO:0016486; F:GO:0008233; C:GO:0005622; C:GO:0043227	P:peptide hormone processing; F:peptidase activity; C:intracellular anatomical structure; C:membrane-bounded organelle	EC:3.4; EC:3	Acting on peptide bonds (peptidases); Hydrolases
TRINITY_DN63020_c1_g2_i3	FURIN_BOVINFurin OS=Bos taurus OX=9913 GN=FURIN PE=1 SV=1	1354	2.6e-64	F:GO:0016787; C:GO:0110165	F:hydrolase activity; C:cellular anatomical entity	EC:3	Hydrolases
TRINITY_DN63020_c1_g2_i4	FURIN_RATFurin OS=Rattus norvegicus OX=10116 GN=Furin PE=1 SV=1	1499	1.44e-73	P:GO:0009966; P:GO:0016485; P:GO:0032502; P:GO:0032879; P:GO:0048522; P:GO:0051246; F:GO:0004175; F:GO:0005488; F:GO:0008236; C:GO:0005783; C:GO:0031090; C:GO:0098791	P:regulation of signal transduction; P:protein processing; P:developmental process; P:regulation of localization; P:positive regulation of cellular process; P:regulation of protein metabolic process; F:endopeptidase activity; F:binding; F:serine-type peptidase activity; C:endoplasmic reticulum; C:organelle membrane; C:Golgi apparatus subcompartment	EC:3.4.99; EC:3.4; EC:3	Acting on peptide bonds (peptidases); Acting on peptide bonds (peptidases); Hydrolases
TRINITY_DN63020_c1_g3_i1	NEC2_BOVINNeuroendocrine convertase 2 OS=Bos taurus OX=9913 GN=PCSK2 PE=2 SV=1	223	2.07e-07	P:GO:0006508; F:GO:0016787; C:GO:0110165	P:proteolysis; F:hydrolase activity; C:cellular anatomical entity	EC:3	Hydrolases
TRINITY_DN63020_c1_g2_i5	NEC1_RATNeuroendocrine convertase 1 OS=Rattus norvegicus OX=10116 GN=Pcsk1 PE=2 SV=1	757	6.36e-36	P:GO:0006518; P:GO:0007399; P:GO:0009605; P:GO:0009725; P:GO:0010035; P:GO:0010243; P:GO:0014070; P:GO:0016485; P:GO:0033993; P:GO:0048513; P:GO:0065007; P:GO:1901700; F:GO:0004175; C:GO:0030141; C:GO:0043005; C:GO:0043025; C:GO:0043231	P:peptide metabolic process; P:nervous system development; P:response to external stimulus; P:response to hormone; P:response to inorganic substance; P:response to organonitrogen compound; P:response to organic cyclic compound; P:protein processing; P:response to lipid; P:animal organ development; P:biological regulation; P:response to oxygen-containing compound; F:endopeptidase activity; C:secre…	EC:3.4.99; EC:3.4; EC:3	Acting on peptide bonds (peptidases); Acting on peptide bonds (peptidases); Hydrolases
TRINITY_DN63020_c1_g2_i6	PCSK6_RATProprotein convertase subtilisin/kexin type 6 OS=Rattus norvegicus OX=10116 GN=Pcsk6 PE=1 SV=1	1123	2.55e-54	P:GO:0016485; P:GO:0044237; F:GO:0008233; C:GO:0110165	P:protein processing; P:cellular metabolic process; F:peptidase activity; C:cellular anatomical entity	EC:3.4; EC:3	Acting on peptide bonds (peptidases); Hydrolases
TRINITY_DN63020_c1_g2_i7	FURIN_BOVINFurin OS=Bos taurus OX=9913 GN=FURIN PE=1 SV=1	1150	2.87e-56	F:GO:0016787; C:GO:0110165	F:hydrolase activity; C:cellular anatomical entity	EC:3	Hydrolases
TRINITY_DN63020_c1_g2_i8	AEX5_CAEELEndoprotease aex-5 OS=Caenorhabditis elegans OX=6239 GN=aex-5 PE=1 SV=2	638	1.35e-34	P:GO:0016485; P:GO:0032370; P:GO:0065008; P:GO:2000294; F:GO:0008236; C:GO:0005576	P:protein processing; P:positive regulation of lipid transport; P:regulation of biological quality; P:positive regulation of defecation; F:serine-type peptidase activity; C:extracellular region	EC:3.4; EC:3	Acting on peptide bonds (peptidases); Hydrolases
TRINITY_DN63020_c1_g2_i9	KEX2_YEASTKexin OS=Saccharomyces cerevisiae (strain ATCC 204508 / S288c) OX=559292 GN=KEX2 PE=1 SV=1	658	8.88e-34	P:GO:0007323; F:GO:0004252; F:GO:0005515; C:GO:0005802; C:GO:0016020	P:peptide pheromone maturation; F:serine-type endopeptidase activity; F:protein binding; C:trans-Golgi network; C:membrane	EC:3.4.21.73; EC:3.4.24.7; EC:3.4.21.71; EC:3.4.24.3; EC:3.4.21.34; EC:3.4.21.78; EC:3.4.21.75; EC:3.4.21.26; EC:3.4.21.27; EC:3.4.21.68; EC:3.4.21.69; EC:3.4.24.34; EC:3.4.21.41; EC:3.4.21.83; EC:3.4.21.88; EC:3.4.21.45; EC:3.4.21.89; EC:3.4.21.42; EC:3.4.19.1; EC:3.4.21.43; EC:3.4.21.87; EC:3.4.21.38; EC:3.4.21.35; EC:3.4.21.79; EC:3.4.21.36; EC:3.4.21.102; EC:3.4.21.39; EC:3.4.21; EC:3.4.21.4;…	U-plasminogen activator; Interstitial collagenase; Pancreatic elastase II; Microbial collagenase; Plasma kallikrein; Granzyme A; Furin; Prolyl oligopeptidase; Coagulation factor XIa; T-plasminogen activator; Protein C (activated); Neutrophil collagenase; Complement subcomponent C1r; Oligopeptidase B; Repressor LexA; Complement factor I; Signal peptidase I; Complement subcomponent C1s; Acylaminoac…
TRINITY_DN63020_c1_g2_i10	NEC1_MOUSENeuroendocrine convertase 1 OS=Mus musculus OX=10090 GN=Pcsk1 PE=1 SV=1	672	3.04e-30	P:GO:0006518; P:GO:0016485; F:GO:0004175; F:GO:0008236; C:GO:0012505; C:GO:0031410	P:peptide metabolic process; P:protein processing; F:endopeptidase activity; F:serine-type peptidase activity; C:endomembrane system; C:cytoplasmic vesicle	EC:3.4.99; EC:3.4; EC:3	Acting on peptide bonds (peptidases); Acting on peptide bonds (peptidases); Hydrolases
TRINITY_DN63020_c1_g2_i11	AEX5_CAEELEndoprotease aex-5 OS=Caenorhabditis elegans OX=6239 GN=aex-5 PE=1 SV=2	705	6.95e-33	P:GO:0016485; P:GO:0032370; P:GO:0065008; P:GO:2000294; F:GO:0008236; C:GO:0005576	P:protein processing; P:positive regulation of lipid transport; P:regulation of biological quality; P:positive regulation of defecation; F:serine-type peptidase activity; C:extracellular region	EC:3.4; EC:3	Acting on peptide bonds (peptidases); Hydrolases
TRINITY_DN63020_c1_g2_i12	NEC1_MOUSENeuroendocrine convertase 1 OS=Mus musculus OX=10090 GN=Pcsk1 PE=1 SV=1	299	1.22e-18	P:GO:0016486; P:GO:0043043; F:GO:0004252; F:GO:0042802; C:GO:0005615; C:GO:0005788; C:GO:0034774	P:peptide hormone processing; P:peptide biosynthetic process; F:serine-type endopeptidase activity; F:identical protein binding; C:extracellular space; C:endoplasmic reticulum lumen; C:secretory granule lumen	EC:3.4.21.73; EC:3.4.24.7; EC:3.4.21.71; EC:3.4.24.3; EC:3.4.21.34; EC:3.4.21.78; EC:3.4.21.75; EC:3.4.21.26; EC:3.4.21.27; EC:3.4.21.68; EC:3.4.21.69; EC:3.4.24.34; EC:3.4.21.41; EC:3.4.21.83; EC:3.4.21.88; EC:3.4.21.45; EC:3.4.21.89; EC:3.4.21.42; EC:3.4.19.1; EC:3.4.21.43; EC:3.4.21.87; EC:3.4.21.38; EC:3.4.21.35; EC:3.4.21.79; EC:3.4.21.36; EC:3.4.21.102; EC:3.4.21.39; EC:3.4.21; EC:3.4.21.4;…	U-plasminogen activator; Interstitial collagenase; Pancreatic elastase II; Microbial collagenase; Plasma kallikrein; Granzyme A; Furin; Prolyl oligopeptidase; Coagulation factor XIa; T-plasminogen activator; Protein C (activated); Neutrophil collagenase; Complement subcomponent C1r; Oligopeptidase B; Repressor LexA; Complement factor I; Signal peptidase I; Complement subcomponent C1s; Acylaminoac…
TRINITY_DN63020_c1_g2_i13	FURIN_BOVINFurin OS=Bos taurus OX=9913 GN=FURIN PE=1 SV=1	1125	2.75e-54	F:GO:0016787; C:GO:0110165	F:hydrolase activity; C:cellular anatomical entity	EC:3	Hydrolases
TRINITY_DN63069_c4_g1_i1	TSC2_MOUSETuberin OS=Mus musculus OX=10090 GN=Tsc2 PE=1 SV=1	316	2.81e-25	P:GO:0001666; P:GO:0001843; P:GO:0006606; P:GO:0007507; P:GO:0007568; P:GO:0010719; P:GO:0010763; P:GO:0010976; P:GO:0014067; P:GO:0016239; P:GO:0016242; P:GO:0030010; P:GO:0030178; P:GO:0034394; P:GO:0035176; P:GO:0043276; P:GO:0043407; P:GO:0044861; P:GO:0045785; P:GO:0045792; P:GO:0045944; P:GO:0046323; P:GO:0046627; P:GO:0048009; P:GO:0048147; P:GO:0048550; P:GO:0050771; P:GO:0050918; P:GO:00…	P:response to hypoxia; P:neural tube closure; P:protein import into nucleus; P:heart development; P:aging; P:negative regulation of epithelial to mesenchymal transition; P:positive regulation of fibroblast migration; P:positive regulation of neuron projection development; P:negative regulation of phosphatidylinositol 3-kinase signaling; P:positive regulation of macroautophagy; P:negative regulati…
TRINITY_DN63069_c4_g2_i1	TSC2_HUMANTuberin OS=Homo sapiens OX=9606 GN=TSC2 PE=1 SV=2	3286	2.27e-80	P:GO:0006897; P:GO:0008104; P:GO:0016239; P:GO:0031324; P:GO:0032007; P:GO:0043276; P:GO:0046626; P:GO:0048731; P:GO:0050790; P:GO:0051128; F:GO:0005096; F:GO:0019902; F:GO:0031267; F:GO:0042803; F:GO:0051879; C:GO:0005634; C:GO:0005764; C:GO:0005794; C:GO:0014069; C:GO:0016020; C:GO:0033596; C:GO:0048471	P:endocytosis; P:protein localization; P:positive regulation of macroautophagy; P:negative regulation of cellular metabolic process; P:negative regulation of TOR signaling; P:anoikis; P:regulation of insulin receptor signaling pathway; P:system development; P:regulation of catalytic activity; P:regulation of cellular component organization; F:GTPase activator activity; F:phosphatase binding; F:sm…
TRINITY_DN63069_c4_g2_i2	TSC2_HUMANTuberin OS=Homo sapiens OX=9606 GN=TSC2 PE=1 SV=2	4608	3.51e-88	P:GO:0009968; F:GO:0005515; C:GO:0005737	P:negative regulation of signal transduction; F:protein binding; C:cytoplasm
TRINITY_DN63069_c5_g1_i1	TSC2_MOUSETuberin OS=Mus musculus OX=10090 GN=Tsc2 PE=1 SV=1	316	2.19e-08	P:GO:0006469; P:GO:0006886; P:GO:0007399; P:GO:0008285; P:GO:0010508; P:GO:0016241; P:GO:0030100; P:GO:0032007; P:GO:0046626; F:GO:0005515; C:GO:0005737; C:GO:0042995; C:GO:0043226; C:GO:0043229; C:GO:0045202	P:negative regulation of protein kinase activity; P:intracellular protein transport; P:nervous system development; P:negative regulation of cell population proliferation; P:positive regulation of autophagy; P:regulation of macroautophagy; P:regulation of endocytosis; P:negative regulation of TOR signaling; P:regulation of insulin receptor signaling pathway; F:protein binding; C:cytoplasm; C:cell …
TRINITY_DN63069_c7_g1_i1	TSC2_HUMANTuberin OS=Homo sapiens OX=9606 GN=TSC2 PE=1 SV=2	674	3.31e-40	P:GO:0006810; P:GO:0016241; P:GO:1902532; F:GO:0019899; C:GO:0005829; C:GO:0043231	P:transport; P:regulation of macroautophagy; P:negative regulation of intracellular signal transduction; F:enzyme binding; C:cytosol; C:intracellular membrane-bounded organelle
TRINITY_DN63069_c8_g1_i1	TSC2_RATTuberin OS=Rattus norvegicus OX=10116 GN=Tsc2 PE=1 SV=1	211	7.44e-14	P:GO:0001666; P:GO:0001843; P:GO:0006606; P:GO:0007507; P:GO:0007568; P:GO:0010719; P:GO:0010763; P:GO:0010976; P:GO:0014067; P:GO:0016239; P:GO:0016242; P:GO:0030010; P:GO:0030178; P:GO:0034394; P:GO:0035176; P:GO:0043276; P:GO:0043407; P:GO:0044861; P:GO:0045785; P:GO:0045944; P:GO:0046323; P:GO:0046627; P:GO:0048009; P:GO:0048147; P:GO:0048550; P:GO:0050771; P:GO:0050918; P:GO:0051726; P:GO:00…	P:response to hypoxia; P:neural tube closure; P:protein import into nucleus; P:heart development; P:aging; P:negative regulation of epithelial to mesenchymal transition; P:positive regulation of fibroblast migration; P:positive regulation of neuron projection development; P:negative regulation of phosphatidylinositol 3-kinase signaling; P:positive regulation of macroautophagy; P:negative regulati…
TRINITY_DN63033_c0_g1_i1	CLA1B_XENLACLIP-associating protein 1-B OS=Xenopus laevis OX=8355 GN=clasp1b PE=1 SV=1	5896	1.69e-259	P:GO:0009987; C:GO:0015630	P:cellular process; C:microtubule cytoskeleton
TRINITY_DN63033_c0_g1_i2	CLA1B_XENLACLIP-associating protein 1-B OS=Xenopus laevis OX=8355 GN=clasp1b PE=1 SV=1	5882	2.59e-262	P:GO:0009987; C:GO:0015630	P:cellular process; C:microtubule cytoskeleton
TRINITY_DN63080_c2_g2_i1	NEK11_HUMANSerine/threonine-protein kinase Nek11 OS=Homo sapiens OX=9606 GN=NEK11 PE=1 SV=2	2434	7.89e-119	P:GO:0016572; P:GO:0031573; P:GO:0035556; P:GO:1901990; F:GO:0004674; F:GO:0005515; F:GO:0005524; C:GO:0005654; C:GO:0005730	P:histone phosphorylation; P:intra-S DNA damage checkpoint; P:intracellular signal transduction; P:regulation of mitotic cell cycle phase transition; F:protein serine/threonine kinase activity; F:protein binding; F:ATP binding; C:nucleoplasm; C:nucleolus	EC:2.7.1; EC:2.7.11; EC:2.7; EC:2	Transferring phosphorus-containing groups; Transferring phosphorus-containing groups; Transferring phosphorus-containing groups; Transferases
TRINITY_DN63080_c2_g2_i2	NEK11_MACFASerine/threonine-protein kinase Nek11 OS=Macaca fascicularis OX=9541 GN=NEK11 PE=2 SV=1	537	3.02e-07	P:GO:0009987; F:GO:0004672	P:cellular process; F:protein kinase activity	EC:2.7.1; EC:2.7; EC:2	Transferring phosphorus-containing groups; Transferring phosphorus-containing groups; Transferases
TRINITY_DN63080_c3_g1_i1	NEK11_MACFASerine/threonine-protein kinase Nek11 OS=Macaca fascicularis OX=9541 GN=NEK11 PE=2 SV=1	229	3.74e-22	P:GO:0006468; P:GO:0031573; P:GO:0035556; F:GO:0004674; F:GO:0005524; C:GO:0005730	P:protein phosphorylation; P:intra-S DNA damage checkpoint; P:intracellular signal transduction; F:protein serine/threonine kinase activity; F:ATP binding; C:nucleolus	EC:2.7.1; EC:2.7.11; EC:2.7; EC:2	Transferring phosphorus-containing groups; Transferring phosphorus-containing groups; Transferring phosphorus-containing groups; Transferases
TRINITY_DN63042_c1_g1_i1	ERP44_HUMANEndoplasmic reticulum resident protein 44 OS=Homo sapiens OX=9606 GN=ERP44 PE=1 SV=1	2000	1.46e-99	P:GO:0006457; P:GO:0006986; P:GO:0009100; P:GO:0034976; P:GO:0043312; P:GO:0045454; F:GO:0003756; F:GO:0005515; C:GO:0005576; C:GO:0005788; C:GO:0005789; C:GO:0005793; C:GO:0035580	P:protein folding; P:response to unfolded protein; P:glycoprotein metabolic process; P:response to endoplasmic reticulum stress; P:neutrophil degranulation; P:cell redox homeostasis; F:protein disulfide isomerase activity; F:protein binding; C:extracellular region; C:endoplasmic reticulum lumen; C:endoplasmic reticulum membrane; C:endoplasmic reticulum-Golgi intermediate compartment; C:specific g…	EC:5.3.4.1; EC:5.3; EC:5.3.4; EC:5	Protein disulfide-isomerase; Intramolecular oxidoreductases; Intramolecular oxidoreductases; Isomerases
TRINITY_DN63092_c11_g1_i1	THOC3_ARATHTHO complex subunit 3 OS=Arabidopsis thaliana OX=3702 GN=THO3 PE=1 SV=1	967	9.36e-09	P:GO:0010267; C:GO:0000347	P:production of ta-siRNAs involved in RNA interference; C:THO complex
TRINITY_DN63092_c11_g1_i2	GBB_MAIZEGuanine nucleotide-binding protein subunit beta OS=Zea mays OX=4577 GN=GB1 PE=2 SV=1	1914	1.96e-09	P:GO:0050896	P:response to stimulus
TRINITY_DN63036_c0_g1_i1	GORS2_MOUSEGolgi reassembly-stacking protein 2 OS=Mus musculus OX=10090 GN=Gorasp2 PE=1 SV=3	1419	1.07e-113	P:GO:0007030; P:GO:0007283; P:GO:0030154; P:GO:0034976; P:GO:0061951; P:GO:0070925; C:GO:0000139; C:GO:0005789; C:GO:0005797	P:Golgi organization; P:spermatogenesis; P:cell differentiation; P:response to endoplasmic reticulum stress; P:establishment of protein localization to plasma membrane; P:organelle assembly; C:Golgi membrane; C:endoplasmic reticulum membrane; C:Golgi medial cisterna
TRINITY_DN63036_c0_g1_i2	GORS2_HUMANGolgi reassembly-stacking protein 2 OS=Homo sapiens OX=9606 GN=GORASP2 PE=1 SV=3	1368	7.86e-115	P:GO:0007030; P:GO:0032502; P:GO:0034976; P:GO:0061951; P:GO:0070925; F:GO:0005515; C:GO:0000139; C:GO:0005789	P:Golgi organization; P:developmental process; P:response to endoplasmic reticulum stress; P:establishment of protein localization to plasma membrane; P:organelle assembly; F:protein binding; C:Golgi membrane; C:endoplasmic reticulum membrane
TRINITY_DN63037_c0_g1_i1	PTPRR_HUMANReceptor-type tyrosine-protein phosphatase R OS=Homo sapiens OX=9606 GN=PTPRR PE=1 SV=2	2486	5.42e-70	P:GO:0050794; F:GO:0016791; C:GO:0005737; C:GO:0016020	P:regulation of cellular process; F:phosphatase activity; C:cytoplasm; C:membrane	EC:3.1; EC:3; EC:3.1.3	Acting on ester bonds; Hydrolases; Acting on ester bonds
TRINITY_DN63057_c2_g1_i2	DEAHC_ARATHATP-dependent RNA helicase DEAH12, chloroplastic OS=Arabidopsis thaliana OX=3702 GN=At5g10370 PE=3 SV=1	626	4.62e-07	F:GO:0005488	F:binding
TRINITY_DN63057_c2_g1_i3	DEAHC_ARATHATP-dependent RNA helicase DEAH12, chloroplastic OS=Arabidopsis thaliana OX=3702 GN=At5g10370 PE=3 SV=1	3687	7.87e-101	F:GO:0005488	F:binding
TRINITY_DN63057_c2_g2_i1	DEAHC_ARATHATP-dependent RNA helicase DEAH12, chloroplastic OS=Arabidopsis thaliana OX=3702 GN=At5g10370 PE=3 SV=1	309	1.63e-09	F:GO:0000166; F:GO:0003723; F:GO:0004386; F:GO:0043167; C:GO:0009536	F:nucleotide binding; F:RNA binding; F:helicase activity; F:ion binding; C:plastid	EC:3.6.1; EC:3.6; EC:3; EC:3.6.1.15	Acting on acid anhydrides; Acting on acid anhydrides; Hydrolases; Nucleoside-triphosphate phosphatase
TRINITY_DN63057_c4_g1_i1	DEAHC_ARATHATP-dependent RNA helicase DEAH12, chloroplastic OS=Arabidopsis thaliana OX=3702 GN=At5g10370 PE=3 SV=1	501	1.56e-18	F:GO:0097159; F:GO:1901363	F:organic cyclic compound binding; F:heterocyclic compound binding
TRINITY_DN63053_c0_g2_i2	LDB2_HUMANLIM domain-binding protein 2 OS=Homo sapiens OX=9606 GN=LDB2 PE=1 SV=1	1747	1.9e-107	P:GO:0006357; P:GO:0048522; P:GO:0048731; F:GO:0003712; F:GO:0005515; C:GO:0005654; C:GO:0005730; C:GO:0005886	P:regulation of transcription by RNA polymerase II; P:positive regulation of cellular process; P:system development; F:transcription coregulator activity; F:protein binding; C:nucleoplasm; C:nucleolus; C:plasma membrane
TRINITY_DN63053_c0_g2_i3	LDB2_HUMANLIM domain-binding protein 2 OS=Homo sapiens OX=9606 GN=LDB2 PE=1 SV=1	1957	3.52e-107	P:GO:0006357; P:GO:0048522; P:GO:0048731; F:GO:0003712; F:GO:0005515; C:GO:0005654; C:GO:0005730; C:GO:0005886	P:regulation of transcription by RNA polymerase II; P:positive regulation of cellular process; P:system development; F:transcription coregulator activity; F:protein binding; C:nucleoplasm; C:nucleolus; C:plasma membrane
TRINITY_DN63049_c5_g1_i1	PCYOX_HUMANPrenylcysteine oxidase 1 OS=Homo sapiens OX=9606 GN=PCYOX1 PE=1 SV=3	3115	1.63e-83	P:GO:0030327; F:GO:0001735; F:GO:0005515; C:GO:0005764; C:GO:0034361	P:prenylated protein catabolic process; F:prenylcysteine oxidase activity; F:protein binding; C:lysosome; C:very-low-density lipoprotein particle	EC:1; EC:1.8; EC:1.8.3; EC:1.8.3.5	Oxidoreductases; Acting on a sulfur group of donors; Acting on a sulfur group of donors; Prenylcysteine oxidase
TRINITY_DN63049_c5_g1_i2	PCYOX_HUMANPrenylcysteine oxidase 1 OS=Homo sapiens OX=9606 GN=PCYOX1 PE=1 SV=3	3115	3.03e-82	P:GO:1901565; F:GO:0016670; C:GO:0005615; C:GO:0043227	P:organonitrogen compound catabolic process; F:oxidoreductase activity, acting on a sulfur group of donors, oxygen as acceptor; C:extracellular space; C:membrane-bounded organelle	EC:1; EC:1.8; EC:1.8.3	Oxidoreductases; Acting on a sulfur group of donors; Acting on a sulfur group of donors
TRINITY_DN63049_c5_g1_i4	PCYOX_HUMANPrenylcysteine oxidase 1 OS=Homo sapiens OX=9606 GN=PCYOX1 PE=1 SV=3	2406	7.03e-84	P:GO:1901565; F:GO:0016670; C:GO:0005615; C:GO:0043227	P:organonitrogen compound catabolic process; F:oxidoreductase activity, acting on a sulfur group of donors, oxygen as acceptor; C:extracellular space; C:membrane-bounded organelle	EC:1; EC:1.8; EC:1.8.3	Oxidoreductases; Acting on a sulfur group of donors; Acting on a sulfur group of donors
TRINITY_DN63049_c5_g1_i5	PCYOX_ARATHFarnesylcysteine lyase OS=Arabidopsis thaliana OX=3702 GN=FLCY PE=1 SV=1	1256	1.88e-21	P:GO:0044237; P:GO:0044238; P:GO:1901565; F:GO:0016670; C:GO:0005773	P:cellular metabolic process; P:primary metabolic process; P:organonitrogen compound catabolic process; F:oxidoreductase activity, acting on a sulfur group of donors, oxygen as acceptor; C:vacuole	EC:1; EC:1.8; EC:1.8.3	Oxidoreductases; Acting on a sulfur group of donors; Acting on a sulfur group of donors
TRINITY_DN63083_c2_g1_i1	PTN9_MOUSETyrosine-protein phosphatase non-receptor type 9 OS=Mus musculus OX=10090 GN=Ptpn9 PE=1 SV=2	2726	2.33e-138	P:GO:0016311; F:GO:0005515; F:GO:0016791; C:GO:0044306	P:dephosphorylation; F:protein binding; F:phosphatase activity; C:neuron projection terminus	EC:3.1; EC:3; EC:3.1.3	Acting on ester bonds; Hydrolases; Acting on ester bonds
TRINITY_DN63083_c2_g1_i2	PTN9_MOUSETyrosine-protein phosphatase non-receptor type 9 OS=Mus musculus OX=10090 GN=Ptpn9 PE=1 SV=2	2375	3.81e-139	P:GO:0016311; F:GO:0005515; F:GO:0016791; C:GO:0044306	P:dephosphorylation; F:protein binding; F:phosphatase activity; C:neuron projection terminus	EC:3.1; EC:3; EC:3.1.3	Acting on ester bonds; Hydrolases; Acting on ester bonds
TRINITY_DN63083_c2_g2_i1	PTN9_MOUSETyrosine-protein phosphatase non-receptor type 9 OS=Mus musculus OX=10090 GN=Ptpn9 PE=1 SV=2	307	1.39e-11	P:GO:0006470; P:GO:0050794; F:GO:0004721; F:GO:0005515; C:GO:0044306	P:protein dephosphorylation; P:regulation of cellular process; F:phosphoprotein phosphatase activity; F:protein binding; C:neuron projection terminus	EC:3.1; EC:3; EC:3.1.3	Acting on ester bonds; Hydrolases; Acting on ester bonds
TRINITY_DN63081_c0_g1_i1	DYLT5_DANREDynein light chain Tctex-type 5 OS=Danio rerio OX=7955 GN=dynlt5 PE=2 SV=1	627	1.31e-18	P:GO:0060271	P:cilium assembly
TRINITY_DN63081_c5_g1_i1	GBG8_MOUSEGuanine nucleotide-binding protein G(I)/G(S)/G(O) subunit gamma-8 OS=Mus musculus OX=10090 GN=Gng8 PE=3 SV=1	890	6.95e-07	P:GO:0007165; P:GO:0035176; P:GO:0043584; P:GO:0071444; C:GO:0005622; C:GO:0005886; C:GO:0032991	P:signal transduction; P:social behavior; P:nose development; P:cellular response to pheromone; C:intracellular anatomical structure; C:plasma membrane; C:protein-containing complex
TRINITY_DN63081_c7_g1_i1	PP2AB_PIGSerine/threonine-protein phosphatase 2A catalytic subunit beta isoform (Fragment) OS=Sus scrofa OX=9823 GN=PPP2CB PE=2 SV=2	1094	1.03e-141	P:GO:0006470; F:GO:0046872; F:GO:0106306; F:GO:0106307; C:GO:0000775; C:GO:0000922; C:GO:0005634; C:GO:0005737	P:protein dephosphorylation; F:metal ion binding; F:protein serine phosphatase activity; F:protein threonine phosphatase activity; C:chromosome, centromeric region; C:spindle pole; C:nucleus; C:cytoplasm	EC:3.1.3.16; EC:3.1; EC:3; EC:3.1.3	Protein-serine/threonine phosphatase; Acting on ester bonds; Hydrolases; Acting on ester bonds
TRINITY_DN63081_c7_g1_i2	PP2AA_CHICKSerine/threonine-protein phosphatase 2A catalytic subunit alpha isoform OS=Gallus gallus OX=9031 GN=PPP2CA PE=2 SV=1	1522	1.65e-220	P:GO:0006470; P:GO:0008637; P:GO:0010468; P:GO:0034976; P:GO:0042542; P:GO:0043161; P:GO:0046677; F:GO:0046872; F:GO:0046982; F:GO:0106306; F:GO:0106307; C:GO:0000159; C:GO:0000775; C:GO:0000922; C:GO:0005634; C:GO:0005737	P:protein dephosphorylation; P:apoptotic mitochondrial changes; P:regulation of gene expression; P:response to endoplasmic reticulum stress; P:response to hydrogen peroxide; P:proteasome-mediated ubiquitin-dependent protein catabolic process; P:response to antibiotic; F:metal ion binding; F:protein heterodimerization activity; F:protein serine phosphatase activity; F:protein threonine phosphatase…	EC:3.1.3.16; EC:3.1; EC:3; EC:3.1.3	Protein-serine/threonine phosphatase; Acting on ester bonds; Hydrolases; Acting on ester bonds
TRINITY_DN63081_c7_g1_i3	PP2AB_PIGSerine/threonine-protein phosphatase 2A catalytic subunit beta isoform (Fragment) OS=Sus scrofa OX=9823 GN=PPP2CB PE=2 SV=2	1013	3.73e-142	P:GO:0006470; F:GO:0046872; F:GO:0106306; F:GO:0106307; C:GO:0000775; C:GO:0000922; C:GO:0005634; C:GO:0005737	P:protein dephosphorylation; F:metal ion binding; F:protein serine phosphatase activity; F:protein threonine phosphatase activity; C:chromosome, centromeric region; C:spindle pole; C:nucleus; C:cytoplasm	EC:3.1.3.16; EC:3.1; EC:3; EC:3.1.3	Protein-serine/threonine phosphatase; Acting on ester bonds; Hydrolases; Acting on ester bonds
TRINITY_DN63081_c7_g1_i4	PP2AA_CHICKSerine/threonine-protein phosphatase 2A catalytic subunit alpha isoform OS=Gallus gallus OX=9031 GN=PPP2CA PE=2 SV=1	1441	5.96e-221	P:GO:0006470; P:GO:0008637; P:GO:0010468; P:GO:0034976; P:GO:0042542; P:GO:0043161; P:GO:0046677; F:GO:0046872; F:GO:0046982; F:GO:0106306; F:GO:0106307; C:GO:0000159; C:GO:0000775; C:GO:0000922; C:GO:0005634; C:GO:0005737	P:protein dephosphorylation; P:apoptotic mitochondrial changes; P:regulation of gene expression; P:response to endoplasmic reticulum stress; P:response to hydrogen peroxide; P:proteasome-mediated ubiquitin-dependent protein catabolic process; P:response to antibiotic; F:metal ion binding; F:protein heterodimerization activity; F:protein serine phosphatase activity; F:protein threonine phosphatase…	EC:3.1.3.16; EC:3.1; EC:3; EC:3.1.3	Protein-serine/threonine phosphatase; Acting on ester bonds; Hydrolases; Acting on ester bonds
TRINITY_DN63060_c1_g1_i1	NAS14_CAEELZinc metalloproteinase nas-14 OS=Caenorhabditis elegans OX=6239 GN=nas-14 PE=2 SV=2	1131	1.13e-17	F:GO:0016787	F:hydrolase activity	EC:3	Hydrolases
TRINITY_DN63060_c6_g2_i2	HPPD_DANRE4-hydroxyphenylpyruvate dioxygenase OS=Danio rerio OX=7955 GN=hpd PE=2 SV=1	1998	8.16e-206	P:GO:0006559; P:GO:0006572; F:GO:0003868; F:GO:0004462; F:GO:0046872; C:GO:0000139; C:GO:0005789	P:L-phenylalanine catabolic process; P:tyrosine catabolic process; F:4-hydroxyphenylpyruvate dioxygenase activity; F:lactoylglutathione lyase activity; F:metal ion binding; C:Golgi membrane; C:endoplasmic reticulum membrane	EC:1.13.11; EC:1.13; EC:1; EC:4.4.1.5; EC:4.4; EC:4; EC:1.13.11.27	Acting on single donors with incorporation of molecular oxygen (oxygenases). The oxygen incorporated need not be derived from O(2); Acting on single donors with incorporation of molecular oxygen (oxygenases). The oxygen incorporated need not be derived from O(2); Oxidoreductases; Lactoylglutathione lyase; Carbon-sulfur lyases; Lyases; 4-hydroxyphenylpyruvate dioxygenase
TRINITY_DN63060_c6_g2_i3	HPPD_DANRE4-hydroxyphenylpyruvate dioxygenase OS=Danio rerio OX=7955 GN=hpd PE=2 SV=1	1804	4.73e-206	P:GO:0006559; P:GO:0006572; F:GO:0003868; F:GO:0004462; F:GO:0046872; C:GO:0000139; C:GO:0005789	P:L-phenylalanine catabolic process; P:tyrosine catabolic process; F:4-hydroxyphenylpyruvate dioxygenase activity; F:lactoylglutathione lyase activity; F:metal ion binding; C:Golgi membrane; C:endoplasmic reticulum membrane	EC:1.13.11; EC:1.13; EC:1; EC:4.4.1.5; EC:4.4; EC:4; EC:1.13.11.27	Acting on single donors with incorporation of molecular oxygen (oxygenases). The oxygen incorporated need not be derived from O(2); Acting on single donors with incorporation of molecular oxygen (oxygenases). The oxygen incorporated need not be derived from O(2); Oxidoreductases; Lactoylglutathione lyase; Carbon-sulfur lyases; Lyases; 4-hydroxyphenylpyruvate dioxygenase
TRINITY_DN63060_c6_g2_i4	HPPD_DANRE4-hydroxyphenylpyruvate dioxygenase OS=Danio rerio OX=7955 GN=hpd PE=2 SV=1	1486	1.7e-208	P:GO:0006559; P:GO:0006572; F:GO:0003868; F:GO:0004462; F:GO:0046872; C:GO:0000139; C:GO:0005789	P:L-phenylalanine catabolic process; P:tyrosine catabolic process; F:4-hydroxyphenylpyruvate dioxygenase activity; F:lactoylglutathione lyase activity; F:metal ion binding; C:Golgi membrane; C:endoplasmic reticulum membrane	EC:1.13.11; EC:1.13; EC:1; EC:4.4.1.5; EC:4.4; EC:4; EC:1.13.11.27	Acting on single donors with incorporation of molecular oxygen (oxygenases). The oxygen incorporated need not be derived from O(2); Acting on single donors with incorporation of molecular oxygen (oxygenases). The oxygen incorporated need not be derived from O(2); Oxidoreductases; Lactoylglutathione lyase; Carbon-sulfur lyases; Lyases; 4-hydroxyphenylpyruvate dioxygenase
TRINITY_DN63060_c6_g2_i5	HPPD_XENTR4-hydroxyphenylpyruvate dioxygenase OS=Xenopus tropicalis OX=8364 GN=hpd PE=2 SV=1	1427	1.35e-204	P:GO:0006559; P:GO:0006572; F:GO:0003868; F:GO:0046872; C:GO:0000139; C:GO:0005789	P:L-phenylalanine catabolic process; P:tyrosine catabolic process; F:4-hydroxyphenylpyruvate dioxygenase activity; F:metal ion binding; C:Golgi membrane; C:endoplasmic reticulum membrane	EC:1.13.11; EC:1.13; EC:1; EC:1.13.11.27	Acting on single donors with incorporation of molecular oxygen (oxygenases). The oxygen incorporated need not be derived from O(2); Acting on single donors with incorporation of molecular oxygen (oxygenases). The oxygen incorporated need not be derived from O(2); Oxidoreductases; 4-hydroxyphenylpyruvate dioxygenase
TRINITY_DN63060_c6_g2_i6	HPPD_XENTR4-hydroxyphenylpyruvate dioxygenase OS=Xenopus tropicalis OX=8364 GN=hpd PE=2 SV=1	1941	6.86e-202	P:GO:0006559; P:GO:0006572; F:GO:0003868; F:GO:0046872; C:GO:0000139; C:GO:0005789	P:L-phenylalanine catabolic process; P:tyrosine catabolic process; F:4-hydroxyphenylpyruvate dioxygenase activity; F:metal ion binding; C:Golgi membrane; C:endoplasmic reticulum membrane	EC:1.13.11; EC:1.13; EC:1; EC:1.13.11.27	Acting on single donors with incorporation of molecular oxygen (oxygenases). The oxygen incorporated need not be derived from O(2); Acting on single donors with incorporation of molecular oxygen (oxygenases). The oxygen incorporated need not be derived from O(2); Oxidoreductases; 4-hydroxyphenylpyruvate dioxygenase
TRINITY_DN63005_c1_g3_i1	BIN1_RATMyc box-dependent-interacting protein 1 OS=Rattus norvegicus OX=10116 GN=Bin1 PE=1 SV=1	2695	6.85e-56	P:GO:0032502; P:GO:0048522; P:GO:0048523; P:GO:0051049; F:GO:0005515; C:GO:0005737; C:GO:0012505; C:GO:0016020; C:GO:0030424; C:GO:0031982; C:GO:0043232; C:GO:0045202	P:developmental process; P:positive regulation of cellular process; P:negative regulation of cellular process; P:regulation of transport; F:protein binding; C:cytoplasm; C:endomembrane system; C:membrane; C:axon; C:vesicle; C:intracellular non-membrane-bounded organelle; C:synapse
TRINITY_DN63005_c1_g3_i2	BIN1_MOUSEMyc box-dependent-interacting protein 1 OS=Mus musculus OX=10090 GN=Bin1 PE=1 SV=1	2041	1.09e-15	P:GO:0032502; P:GO:0032879; P:GO:0048523; F:GO:0005515; C:GO:0005737; C:GO:0030424; C:GO:0043227; C:GO:0043229; C:GO:0045202	P:developmental process; P:regulation of localization; P:negative regulation of cellular process; F:protein binding; C:cytoplasm; C:axon; C:membrane-bounded organelle; C:intracellular organelle; C:synapse
TRINITY_DN63005_c1_g3_i3	BIN1_RATMyc box-dependent-interacting protein 1 OS=Rattus norvegicus OX=10116 GN=Bin1 PE=1 SV=1	2705	7.03e-56	P:GO:0032502; P:GO:0048522; P:GO:0048523; P:GO:0051049; F:GO:0005515; C:GO:0005737; C:GO:0012505; C:GO:0016020; C:GO:0030424; C:GO:0031982; C:GO:0043232; C:GO:0045202	P:developmental process; P:positive regulation of cellular process; P:negative regulation of cellular process; P:regulation of transport; F:protein binding; C:cytoplasm; C:endomembrane system; C:membrane; C:axon; C:vesicle; C:intracellular non-membrane-bounded organelle; C:synapse
TRINITY_DN63005_c1_g3_i4	BIN1_MOUSEMyc box-dependent-interacting protein 1 OS=Mus musculus OX=10090 GN=Bin1 PE=1 SV=1	1608	1.02e-13	P:GO:0007275; P:GO:0030100; P:GO:0030838; P:GO:0033292; P:GO:0045595; P:GO:0051647; P:GO:0051649; P:GO:0086091; P:GO:1901380; P:GO:1902430; P:GO:1902960; P:GO:1903946; P:GO:1904878; F:GO:0019828; F:GO:0019899; F:GO:0044877; F:GO:0048156; C:GO:0005635; C:GO:0005856; C:GO:0008021; C:GO:0030315; C:GO:0030425; C:GO:0031674; C:GO:0044304	P:multicellular organism development; P:regulation of endocytosis; P:positive regulation of actin filament polymerization; P:T-tubule organization; P:regulation of cell differentiation; P:nucleus localization; P:establishment of localization in cell; P:regulation of heart rate by cardiac conduction; P:negative regulation of potassium ion transmembrane transport; P:negative regulation of amyloid-b…
TRINITY_DN63067_c2_g1_i1	NAC1_CAVPOSodium/calcium exchanger 1 OS=Cavia porcellus OX=10141 GN=SLC8A1 PE=2 SV=1	2886	5.86e-160	P:GO:0006816; P:GO:0051239; P:GO:0055065; P:GO:0055085; F:GO:0005488; C:GO:0030054; C:GO:0042383; C:GO:0043226; C:GO:0043229	P:calcium ion transport; P:regulation of multicellular organismal process; P:metal ion homeostasis; P:transmembrane transport; F:binding; C:cell junction; C:sarcolemma; C:organelle; C:intracellular organelle
TRINITY_DN63067_c2_g1_i2	NAC1_CAVPOSodium/calcium exchanger 1 OS=Cavia porcellus OX=10141 GN=SLC8A1 PE=2 SV=1	2486	2.3e-162	P:GO:0006816; P:GO:0051239; P:GO:0055065; P:GO:0055085; F:GO:0005488; C:GO:0030054; C:GO:0042383; C:GO:0043226; C:GO:0043229	P:calcium ion transport; P:regulation of multicellular organismal process; P:metal ion homeostasis; P:transmembrane transport; F:binding; C:cell junction; C:sarcolemma; C:organelle; C:intracellular organelle
TRINITY_DN63067_c3_g1_i1	NAC2_MOUSESodium/calcium exchanger 2 OS=Mus musculus OX=10090 GN=Slc8a2 PE=1 SV=1	388	2.02e-11	P:GO:0006816; P:GO:0010646; P:GO:0023051; P:GO:0050890; P:GO:0051480; P:GO:0098662; F:GO:0015297; F:GO:0046873; C:GO:0005886; C:GO:0016021; C:GO:0043005; C:GO:0043226; C:GO:0098794	P:calcium ion transport; P:regulation of cell communication; P:regulation of signaling; P:cognition; P:regulation of cytosolic calcium ion concentration; P:inorganic cation transmembrane transport; F:antiporter activity; F:metal ion transmembrane transporter activity; C:plasma membrane; C:integral component of membrane; C:neuron projection; C:organelle; C:postsynapse	EC:7	Translocases
TRINITY_DN63087_c1_g1_i1	BBS1_MOUSEBardet-Biedl syndrome 1 protein homolog OS=Mus musculus OX=10090 GN=Bbs1 PE=1 SV=1	2048	5.4e-226	P:GO:0000226; P:GO:0001764; P:GO:0007608; P:GO:0008594; P:GO:0009566; P:GO:0016358; P:GO:0021591; P:GO:0021756; P:GO:0021766; P:GO:0021987; P:GO:0030534; P:GO:0035721; P:GO:0042048; P:GO:0042445; P:GO:0043001; P:GO:0044255; P:GO:0045444; P:GO:0045494; P:GO:0048854; P:GO:0051216; P:GO:0060296; P:GO:0061351; P:GO:0061512; P:GO:1905515; F:GO:0005113; F:GO:0005119; F:GO:0051219; F:GO:0061629; C:GO:00…	P:microtubule cytoskeleton organization; P:neuron migration; P:sensory perception of smell; P:photoreceptor cell morphogenesis; P:fertilization; P:dendrite development; P:ventricular system development; P:striatum development; P:hippocampus development; P:cerebral cortex development; P:adult behavior; P:intraciliary retrograde transport; P:olfactory behavior; P:hormone metabolic process; P:Golgi …
TRINITY_DN63087_c1_g1_i2	BBS1_HUMANBardet-Biedl syndrome 1 protein OS=Homo sapiens OX=9606 GN=BBS1 PE=1 SV=1	598	4.84e-30	P:GO:0007600; P:GO:0045494; P:GO:0061512; P:GO:1905515; F:GO:0005113; F:GO:0005119; C:GO:0005813; C:GO:0005829; C:GO:0005886; C:GO:0005930; C:GO:0034464; C:GO:0036064	P:sensory perception; P:photoreceptor cell maintenance; P:protein localization to cilium; P:non-motile cilium assembly; F:patched binding; F:smoothened binding; C:centrosome; C:cytosol; C:plasma membrane; C:axoneme; C:BBSome; C:ciliary basal body
TRINITY_DN63087_c1_g1_i3	BBS1_MOUSEBardet-Biedl syndrome 1 protein homolog OS=Mus musculus OX=10090 GN=Bbs1 PE=1 SV=1	1473	4.84e-184	P:GO:0000226; P:GO:0001764; P:GO:0007608; P:GO:0008594; P:GO:0009566; P:GO:0016358; P:GO:0021591; P:GO:0021756; P:GO:0021766; P:GO:0021987; P:GO:0030534; P:GO:0035721; P:GO:0042048; P:GO:0042445; P:GO:0043001; P:GO:0044255; P:GO:0045444; P:GO:0045494; P:GO:0048854; P:GO:0051216; P:GO:0060296; P:GO:0061351; P:GO:0061512; P:GO:1905515; F:GO:0005113; F:GO:0005119; F:GO:0051219; F:GO:0061629; C:GO:00…	P:microtubule cytoskeleton organization; P:neuron migration; P:sensory perception of smell; P:photoreceptor cell morphogenesis; P:fertilization; P:dendrite development; P:ventricular system development; P:striatum development; P:hippocampus development; P:cerebral cortex development; P:adult behavior; P:intraciliary retrograde transport; P:olfactory behavior; P:hormone metabolic process; P:Golgi …
TRINITY_DN63087_c1_g2_i1	BBS1_MOUSEBardet-Biedl syndrome 1 protein homolog OS=Mus musculus OX=10090 GN=Bbs1 PE=1 SV=1	209	8.9e-24	P:GO:0000226; P:GO:0001764; P:GO:0007601; P:GO:0007608; P:GO:0008594; P:GO:0009566; P:GO:0016358; P:GO:0021591; P:GO:0021756; P:GO:0021766; P:GO:0021987; P:GO:0030534; P:GO:0035721; P:GO:0042048; P:GO:0042445; P:GO:0043001; P:GO:0044255; P:GO:0045444; P:GO:0045494; P:GO:0048854; P:GO:0051216; P:GO:0060296; P:GO:0061351; P:GO:0061512; P:GO:1905515; F:GO:0005113; F:GO:0005119; F:GO:0051219; F:GO:00…	P:microtubule cytoskeleton organization; P:neuron migration; P:visual perception; P:sensory perception of smell; P:photoreceptor cell morphogenesis; P:fertilization; P:dendrite development; P:ventricular system development; P:striatum development; P:hippocampus development; P:cerebral cortex development; P:adult behavior; P:intraciliary retrograde transport; P:olfactory behavior; P:hormone metabo…
TRINITY_DN63078_c2_g3_i1	HEY1_XENLAHairy/enhancer-of-split related with YRPW motif protein 1 OS=Xenopus laevis OX=8355 GN=hey1 PE=1 SV=1	2097	2.35e-07	P:GO:0000122; P:GO:0007219; P:GO:0033504; P:GO:0072013; P:GO:0072082; P:GO:0072196; F:GO:0042803; F:GO:0043425; F:GO:0043565; F:GO:0046982; C:GO:0005634	P:negative regulation of transcription by RNA polymerase II; P:Notch signaling pathway; P:floor plate development; P:glomus development; P:specification of proximal tubule identity; P:proximal/distal pattern formation involved in pronephric nephron development; F:protein homodimerization activity; F:bHLH transcription factor binding; F:sequence-specific DNA binding; F:protein heterodimerization a…
TRINITY_DN63078_c2_g5_i1	HEY1_XENLAHairy/enhancer-of-split related with YRPW motif protein 1 OS=Xenopus laevis OX=8355 GN=hey1 PE=1 SV=1	567	6.59e-09	P:GO:0000122; P:GO:0007219; P:GO:0033504; P:GO:0072013; P:GO:0072082; P:GO:0072196; F:GO:0042803; F:GO:0043425; F:GO:0043565; F:GO:0046982; C:GO:0005634	P:negative regulation of transcription by RNA polymerase II; P:Notch signaling pathway; P:floor plate development; P:glomus development; P:specification of proximal tubule identity; P:proximal/distal pattern formation involved in pronephric nephron development; F:protein homodimerization activity; F:bHLH transcription factor binding; F:sequence-specific DNA binding; F:protein heterodimerization a…
TRINITY_DN63093_c5_g1_i2	CLIP4_HUMANCAP-Gly domain-containing linker protein 4 OS=Homo sapiens OX=9606 GN=CLIP4 PE=1 SV=1	2237	7.63e-149	F:GO:0005515; C:GO:0043231	F:protein binding; C:intracellular membrane-bounded organelle
TRINITY_DN63093_c5_g1_i3	CLIP4_HUMANCAP-Gly domain-containing linker protein 4 OS=Homo sapiens OX=9606 GN=CLIP4 PE=1 SV=1	2147	6.06e-149	F:GO:0005515; C:GO:0043231	F:protein binding; C:intracellular membrane-bounded organelle
TRINITY_DN63093_c5_g1_i4	CLIP4_HUMANCAP-Gly domain-containing linker protein 4 OS=Homo sapiens OX=9606 GN=CLIP4 PE=1 SV=1	893	3.74e-25	P:GO:0031122; F:GO:0051010; C:GO:0005634; C:GO:0005737; C:GO:0035371	P:cytoplasmic microtubule organization; F:microtubule plus-end binding; C:nucleus; C:cytoplasm; C:microtubule plus-end
TRINITY_DN63093_c5_g1_i5	CLIP3_MOUSECAP-Gly domain-containing linker protein 3 OS=Mus musculus OX=10090 GN=Clip3 PE=1 SV=1	1901	9.77e-134	P:GO:0001934; P:GO:0010828; P:GO:0045444; P:GO:1903078; F:GO:0005515; C:GO:0005802; C:GO:0005886; C:GO:0098588	P:positive regulation of protein phosphorylation; P:positive regulation of glucose transmembrane transport; P:fat cell differentiation; P:positive regulation of protein localization to plasma membrane; F:protein binding; C:trans-Golgi network; C:plasma membrane; C:bounding membrane of organelle
TRINITY_DN63093_c5_g1_i6	CLIP4_HUMANCAP-Gly domain-containing linker protein 4 OS=Homo sapiens OX=9606 GN=CLIP4 PE=1 SV=1	2543	1.51e-147	F:GO:0005515; C:GO:0043231	F:protein binding; C:intracellular membrane-bounded organelle
TRINITY_DN63093_c5_g1_i8	CLIP4_HUMANCAP-Gly domain-containing linker protein 4 OS=Homo sapiens OX=9606 GN=CLIP4 PE=1 SV=1	2079	3.65e-144	F:GO:0005515; C:GO:0043231	F:protein binding; C:intracellular membrane-bounded organelle
TRINITY_DN63093_c5_g1_i10	CLIP4_HUMANCAP-Gly domain-containing linker protein 4 OS=Homo sapiens OX=9606 GN=CLIP4 PE=1 SV=1	2385	7.68e-143	F:GO:0005515; C:GO:0043231	F:protein binding; C:intracellular membrane-bounded organelle
TRINITY_DN63093_c5_g1_i13	CLIP3_MOUSECAP-Gly domain-containing linker protein 3 OS=Mus musculus OX=10090 GN=Clip3 PE=1 SV=1	2297	4.87e-132	P:GO:0001934; P:GO:0010828; P:GO:0045444; P:GO:1903078; F:GO:0005515; C:GO:0005802; C:GO:0005886; C:GO:0098588	P:positive regulation of protein phosphorylation; P:positive regulation of glucose transmembrane transport; P:fat cell differentiation; P:positive regulation of protein localization to plasma membrane; F:protein binding; C:trans-Golgi network; C:plasma membrane; C:bounding membrane of organelle
TRINITY_DN63093_c5_g1_i14	CLIP4_HUMANCAP-Gly domain-containing linker protein 4 OS=Homo sapiens OX=9606 GN=CLIP4 PE=1 SV=1	1989	2.85e-144	F:GO:0005515; C:GO:0043231	F:protein binding; C:intracellular membrane-bounded organelle
TRINITY_DN63093_c6_g1_i2	PH4H_BOVINPhenylalanine-4-hydroxylase OS=Bos taurus OX=9913 GN=PAH PE=2 SV=1	2282	7.78e-163	P:GO:0006571; F:GO:0004505; F:GO:0046872	P:tyrosine biosynthetic process; F:phenylalanine 4-monooxygenase activity; F:metal ion binding	EC:1.14.16.1; EC:1.14.16; EC:1; EC:1.14	Phenylalanine 4-monooxygenase; Acting on paired donors, with incorporation or reduction of molecular oxygen. The oxygen incorporated need not be derived from O(2); Oxidoreductases; Acting on paired donors, with incorporation or reduction of molecular oxygen. The oxygen incorporated need not be derived from O(2)
TRINITY_DN63093_c6_g1_i3	PH4H_BOVINPhenylalanine-4-hydroxylase OS=Bos taurus OX=9913 GN=PAH PE=2 SV=1	2235	3.46e-163	P:GO:0006571; F:GO:0004505; F:GO:0046872	P:tyrosine biosynthetic process; F:phenylalanine 4-monooxygenase activity; F:metal ion binding	EC:1.14.16.1; EC:1.14.16; EC:1; EC:1.14	Phenylalanine 4-monooxygenase; Acting on paired donors, with incorporation or reduction of molecular oxygen. The oxygen incorporated need not be derived from O(2); Oxidoreductases; Acting on paired donors, with incorporation or reduction of molecular oxygen. The oxygen incorporated need not be derived from O(2)
TRINITY_DN63093_c6_g1_i4	PH4H_BOVINPhenylalanine-4-hydroxylase OS=Bos taurus OX=9913 GN=PAH PE=2 SV=1	1387	9.79e-76	P:GO:0006559; P:GO:0019293; F:GO:0004505; F:GO:0005506	P:L-phenylalanine catabolic process; P:tyrosine biosynthetic process, by oxidation of phenylalanine; F:phenylalanine 4-monooxygenase activity; F:iron ion binding	EC:1.14.16.1; EC:1.14.16; EC:1; EC:1.14	Phenylalanine 4-monooxygenase; Acting on paired donors, with incorporation or reduction of molecular oxygen. The oxygen incorporated need not be derived from O(2); Oxidoreductases; Acting on paired donors, with incorporation or reduction of molecular oxygen. The oxygen incorporated need not be derived from O(2)
TRINITY_DN63070_c2_g2_i5	FKBP1_RHIO9FK506-binding protein 1 OS=Rhizopus delemar (strain RA 99-880 / ATCC MYA-4621 / FGSC 9543 / NRRL 43880) OX=246409 GN=FKBP1 PE=3 SV=1	447	5.21e-09	P:GO:0000413; F:GO:0003755; C:GO:0005737	P:protein peptidyl-prolyl isomerization; F:peptidyl-prolyl cis-trans isomerase activity; C:cytoplasm	EC:5.2.1.8; EC:5.2; EC:5	Peptidylprolyl isomerase; Cis-trans-isomerases; Isomerases
TRINITY_DN63070_c2_g2_i7	FKBP1_RHIO9FK506-binding protein 1 OS=Rhizopus delemar (strain RA 99-880 / ATCC MYA-4621 / FGSC 9543 / NRRL 43880) OX=246409 GN=FKBP1 PE=3 SV=1	510	8.29e-09	P:GO:0000413; F:GO:0003755; C:GO:0005737	P:protein peptidyl-prolyl isomerization; F:peptidyl-prolyl cis-trans isomerase activity; C:cytoplasm	EC:5.2.1.8; EC:5.2; EC:5	Peptidylprolyl isomerase; Cis-trans-isomerases; Isomerases
TRINITY_DN63064_c0_g1_i1	SNX25_HUMANSorting nexin-25 OS=Homo sapiens OX=9606 GN=SNX25 PE=1 SV=2	2883	1.49e-127	P:GO:0030512; P:GO:0032801; P:GO:0060394; C:GO:0043231	P:negative regulation of transforming growth factor beta receptor signaling pathway; P:receptor catabolic process; P:negative regulation of pathway-restricted SMAD protein phosphorylation; C:intracellular membrane-bounded organelle
TRINITY_DN63064_c0_g1_i2	SNX25_HUMANSorting nexin-25 OS=Homo sapiens OX=9606 GN=SNX25 PE=1 SV=2	3910	1.18e-182	P:GO:0030512; P:GO:0032801; P:GO:0060394; C:GO:0043231	P:negative regulation of transforming growth factor beta receptor signaling pathway; P:receptor catabolic process; P:negative regulation of pathway-restricted SMAD protein phosphorylation; C:intracellular membrane-bounded organelle
TRINITY_DN63088_c1_g1_i1	PRI1_MOUSEDNA primase small subunit OS=Mus musculus OX=10090 GN=Prim1 PE=1 SV=1	545	3.07e-35	P:GO:0006269; F:GO:0003896; F:GO:0005515; C:GO:0005658	P:DNA replication, synthesis of RNA primer; F:DNA primase activity; F:protein binding; C:alpha DNA polymerase:primase complex	EC:2.7; EC:2; EC:2.7.7.101; EC:2.7.7; EC:2.7.7.6	Transferring phosphorus-containing groups; Transferases; DNA primase DnaG; Transferring phosphorus-containing groups; DNA-directed RNA polymerase
TRINITY_DN63088_c1_g1_i2	PRI1_HUMANDNA primase small subunit OS=Homo sapiens OX=9606 GN=PRIM1 PE=1 SV=1	1731	1.07e-151	P:GO:0006269; P:GO:0006270; P:GO:0032201; F:GO:0003896; F:GO:0005515; C:GO:0005654; C:GO:0005658	P:DNA replication, synthesis of RNA primer; P:DNA replication initiation; P:telomere maintenance via semi-conservative replication; F:DNA primase activity; F:protein binding; C:nucleoplasm; C:alpha DNA polymerase:primase complex	EC:2.7; EC:2; EC:2.7.7.101; EC:2.7.7; EC:2.7.7.6	Transferring phosphorus-containing groups; Transferases; DNA primase DnaG; Transferring phosphorus-containing groups; DNA-directed RNA polymerase
TRINITY_DN63088_c1_g1_i3	PRI1_HUMANDNA primase small subunit OS=Homo sapiens OX=9606 GN=PRIM1 PE=1 SV=1	1494	9.56e-122	P:GO:0006269; P:GO:0006270; P:GO:0032201; F:GO:0003896; F:GO:0005515; C:GO:0005654; C:GO:0005658	P:DNA replication, synthesis of RNA primer; P:DNA replication initiation; P:telomere maintenance via semi-conservative replication; F:DNA primase activity; F:protein binding; C:nucleoplasm; C:alpha DNA polymerase:primase complex	EC:2.7; EC:2; EC:2.7.7.101; EC:2.7.7; EC:2.7.7.6	Transferring phosphorus-containing groups; Transferases; DNA primase DnaG; Transferring phosphorus-containing groups; DNA-directed RNA polymerase
TRINITY_DN63088_c1_g1_i4	PRI1_MOUSEDNA primase small subunit OS=Mus musculus OX=10090 GN=Prim1 PE=1 SV=1	315	4.43e-26	P:GO:0006269; F:GO:0003896; F:GO:0005515; C:GO:0005658	P:DNA replication, synthesis of RNA primer; F:DNA primase activity; F:protein binding; C:alpha DNA polymerase:primase complex	EC:2.7; EC:2; EC:2.7.7.101; EC:2.7.7; EC:2.7.7.6	Transferring phosphorus-containing groups; Transferases; DNA primase DnaG; Transferring phosphorus-containing groups; DNA-directed RNA polymerase
TRINITY_DN63034_c6_g1_i1	XYLK_HUMANGlycosaminoglycan xylosylkinase OS=Homo sapiens OX=9606 GN=FAM20B PE=1 SV=1	253	1.92e-19	P:GO:0016310; P:GO:0030166; F:GO:0005515; F:GO:0005524; F:GO:0016301; F:GO:0016773; F:GO:0046872; C:GO:0000139; C:GO:0005654; C:GO:0016021	P:phosphorylation; P:proteoglycan biosynthetic process; F:protein binding; F:ATP binding; F:kinase activity; F:phosphotransferase activity, alcohol group as acceptor; F:metal ion binding; C:Golgi membrane; C:nucleoplasm; C:integral component of membrane	EC:2.7.1; EC:2.7; EC:2	Transferring phosphorus-containing groups; Transferring phosphorus-containing groups; Transferases
TRINITY_DN63034_c6_g1_i2	XYLK_HUMANGlycosaminoglycan xylosylkinase OS=Homo sapiens OX=9606 GN=FAM20B PE=1 SV=1	1299	8.19e-33	P:GO:0030166; F:GO:0005515; F:GO:0016773; C:GO:0005654; C:GO:0005794; C:GO:0016020	P:proteoglycan biosynthetic process; F:protein binding; F:phosphotransferase activity, alcohol group as acceptor; C:nucleoplasm; C:Golgi apparatus; C:membrane	EC:2.7.1; EC:2.7; EC:2	Transferring phosphorus-containing groups; Transferring phosphorus-containing groups; Transferases
TRINITY_DN63034_c6_g2_i1	XYLK_HUMANGlycosaminoglycan xylosylkinase OS=Homo sapiens OX=9606 GN=FAM20B PE=1 SV=1	945	2.64e-88	P:GO:0030166; F:GO:0005515; F:GO:0016773; C:GO:0005654; C:GO:0005794; C:GO:0016020	P:proteoglycan biosynthetic process; F:protein binding; F:phosphotransferase activity, alcohol group as acceptor; C:nucleoplasm; C:Golgi apparatus; C:membrane	EC:2.7.1; EC:2.7; EC:2	Transferring phosphorus-containing groups; Transferring phosphorus-containing groups; Transferases
TRINITY_DN63034_c6_g2_i2	XYLK_HUMANGlycosaminoglycan xylosylkinase OS=Homo sapiens OX=9606 GN=FAM20B PE=1 SV=1	1159	2.12e-48	P:GO:0030166; F:GO:0005515; F:GO:0016773; C:GO:0005654; C:GO:0005794; C:GO:0016020	P:proteoglycan biosynthetic process; F:protein binding; F:phosphotransferase activity, alcohol group as acceptor; C:nucleoplasm; C:Golgi apparatus; C:membrane	EC:2.7.1; EC:2.7; EC:2	Transferring phosphorus-containing groups; Transferring phosphorus-containing groups; Transferases
TRINITY_DN63034_c6_g2_i3	XYLK_MOUSEGlycosaminoglycan xylosylkinase OS=Mus musculus OX=10090 GN=Fam20b PE=1 SV=1	269	2.97e-30	P:GO:0030166; F:GO:0000166; F:GO:0016773; F:GO:0043167; C:GO:0005654; C:GO:0005794; C:GO:0016020	P:proteoglycan biosynthetic process; F:nucleotide binding; F:phosphotransferase activity, alcohol group as acceptor; F:ion binding; C:nucleoplasm; C:Golgi apparatus; C:membrane	EC:2.7.1; EC:2.7; EC:2	Transferring phosphorus-containing groups; Transferring phosphorus-containing groups; Transferases
TRINITY_DN63034_c6_g2_i4	XYLK_HUMANGlycosaminoglycan xylosylkinase OS=Homo sapiens OX=9606 GN=FAM20B PE=1 SV=1	1159	2.97e-48	P:GO:0030166; F:GO:0005515; F:GO:0016773; C:GO:0005654; C:GO:0005794; C:GO:0016020	P:proteoglycan biosynthetic process; F:protein binding; F:phosphotransferase activity, alcohol group as acceptor; C:nucleoplasm; C:Golgi apparatus; C:membrane	EC:2.7.1; EC:2.7; EC:2	Transferring phosphorus-containing groups; Transferring phosphorus-containing groups; Transferases
TRINITY_DN63034_c6_g2_i5	XYLK_HUMANGlycosaminoglycan xylosylkinase OS=Homo sapiens OX=9606 GN=FAM20B PE=1 SV=1	945	1.87e-88	P:GO:0030166; F:GO:0005515; F:GO:0016773; C:GO:0005654; C:GO:0005794; C:GO:0016020	P:proteoglycan biosynthetic process; F:protein binding; F:phosphotransferase activity, alcohol group as acceptor; C:nucleoplasm; C:Golgi apparatus; C:membrane	EC:2.7.1; EC:2.7; EC:2	Transferring phosphorus-containing groups; Transferring phosphorus-containing groups; Transferases
TRINITY_DN63000_c1_g1_i1	BAP1_CHICKUbiquitin carboxyl-terminal hydrolase BAP1 OS=Gallus gallus OX=9031 GN=BAP1 PE=2 SV=1	2217	2.84e-109	P:GO:0006508; P:GO:0044267; F:GO:0016787	P:proteolysis; P:cellular protein metabolic process; F:hydrolase activity	EC:3	Hydrolases
TRINITY_DN63000_c1_g2_i1	BAP1_BRAFLUbiquitin carboxyl-terminal hydrolase BAP1 OS=Branchiostoma floridae OX=7739 GN=BAP1 PE=3 SV=1	394	3.16e-12	P:GO:0001558; P:GO:0035522; P:GO:0045892; P:GO:0051726; P:GO:0071108; F:GO:0003682; F:GO:0004843; C:GO:0005737; C:GO:0035517	P:regulation of cell growth; P:monoubiquitinated histone H2A deubiquitination; P:negative regulation of transcription, DNA-templated; P:regulation of cell cycle; P:protein K48-linked deubiquitination; F:chromatin binding; F:thiol-dependent ubiquitin-specific protease activity; C:cytoplasm; C:PR-DUB complex	EC:3.4; EC:3.4.19.9; EC:3; EC:3.4.19; EC:3.4.19.2; EC:3.4.19.12	Acting on peptide bonds (peptidases); Folate gamma-glutamyl hydrolase; Hydrolases; Acting on peptide bonds (peptidases); Peptidyl-glycinamidase; Ubiquitinyl hydrolase 1
TRINITY_DN63024_c8_g1_i1	HEM1_CHICK5-aminolevulinate synthase, nonspecific, mitochondrial OS=Gallus gallus OX=9031 GN=ALAS1 PE=2 SV=2	2126	2.52e-189	P:GO:0006783; F:GO:0016746; C:GO:0005759; C:GO:0005829	P:heme biosynthetic process; F:transferase activity, transferring acyl groups; C:mitochondrial matrix; C:cytosol	EC:2.3; EC:2	Acyltransferases; Transferases
TRINITY_DN63024_c8_g1_i2	HEM0_OPSTA5-aminolevulinate synthase, erythroid-specific, mitochondrial OS=Opsanus tau OX=8068 GN=alas2 PE=2 SV=1	2333	4.26e-186	P:GO:0006778; P:GO:0033014; F:GO:0016746; C:GO:0005739	P:porphyrin-containing compound metabolic process; P:tetrapyrrole biosynthetic process; F:transferase activity, transferring acyl groups; C:mitochondrion	EC:2.3; EC:2	Acyltransferases; Transferases
TRINITY_DN63024_c8_g1_i3	HEM0_OPSTA5-aminolevulinate synthase, erythroid-specific, mitochondrial OS=Opsanus tau OX=8068 GN=alas2 PE=2 SV=1	2356	5.33e-186	P:GO:0006778; P:GO:0033014; F:GO:0016746; C:GO:0005739	P:porphyrin-containing compound metabolic process; P:tetrapyrrole biosynthetic process; F:transferase activity, transferring acyl groups; C:mitochondrion	EC:2.3; EC:2	Acyltransferases; Transferases
TRINITY_DN63021_c2_g1_i1	ST32A_HUMANSerine/threonine-protein kinase 32A OS=Homo sapiens OX=9606 GN=STK32A PE=1 SV=2	3632	2.01e-122	P:GO:0018105; P:GO:0035556; F:GO:0004674; F:GO:0005515	P:peptidyl-serine phosphorylation; P:intracellular signal transduction; F:protein serine/threonine kinase activity; F:protein binding	EC:2.7.1; EC:2.7.11; EC:2.7; EC:2	Transferring phosphorus-containing groups; Transferring phosphorus-containing groups; Transferring phosphorus-containing groups; Transferases
TRINITY_DN63021_c2_g1_i2	ST32A_HUMANSerine/threonine-protein kinase 32A OS=Homo sapiens OX=9606 GN=STK32A PE=1 SV=2	3640	2.12e-122	P:GO:0018105; P:GO:0035556; F:GO:0004674; F:GO:0005515	P:peptidyl-serine phosphorylation; P:intracellular signal transduction; F:protein serine/threonine kinase activity; F:protein binding	EC:2.7.1; EC:2.7.11; EC:2.7; EC:2	Transferring phosphorus-containing groups; Transferring phosphorus-containing groups; Transferring phosphorus-containing groups; Transferases
TRINITY_DN63021_c2_g1_i3	ST32A_HUMANSerine/threonine-protein kinase 32A OS=Homo sapiens OX=9606 GN=STK32A PE=1 SV=2	2367	1.97e-126	P:GO:0018105; P:GO:0035556; F:GO:0004674; F:GO:0005515	P:peptidyl-serine phosphorylation; P:intracellular signal transduction; F:protein serine/threonine kinase activity; F:protein binding	EC:2.7.1; EC:2.7.11; EC:2.7; EC:2	Transferring phosphorus-containing groups; Transferring phosphorus-containing groups; Transferring phosphorus-containing groups; Transferases
TRINITY_DN63019_c4_g1_i1	ZNRF2_DANREE3 ubiquitin-protein ligase znrf2 OS=Danio rerio OX=7955 GN=znrf2 PE=2 SV=1	1822	1.85e-38	C:GO:0005737; C:GO:0016020; C:GO:0030054; C:GO:0043227	C:cytoplasm; C:membrane; C:cell junction; C:membrane-bounded organelle
TRINITY_DN63019_c4_g1_i2	ZNRF2_DANREE3 ubiquitin-protein ligase znrf2 OS=Danio rerio OX=7955 GN=znrf2 PE=2 SV=1	1836	7.06e-38	C:GO:0110165	C:cellular anatomical entity
TRINITY_DN63038_c0_g1_i1	ERGI3_DANREEndoplasmic reticulum-Golgi intermediate compartment protein 3 OS=Danio rerio OX=7955 GN=ergic3 PE=2 SV=1	2235	7.21e-187	P:GO:0006888; P:GO:0006890; C:GO:0030134; C:GO:0030173; C:GO:0030176	P:endoplasmic reticulum to Golgi vesicle-mediated transport; P:retrograde vesicle-mediated transport, Golgi to endoplasmic reticulum; C:COPII-coated ER to Golgi transport vesicle; C:integral component of Golgi membrane; C:integral component of endoplasmic reticulum membrane
TRINITY_DN63038_c0_g1_i3	ERGI3_DANREEndoplasmic reticulum-Golgi intermediate compartment protein 3 OS=Danio rerio OX=7955 GN=ergic3 PE=2 SV=1	798	4.96e-111	P:GO:0006888; P:GO:0006890; C:GO:0030134; C:GO:0030173; C:GO:0030176	P:endoplasmic reticulum to Golgi vesicle-mediated transport; P:retrograde vesicle-mediated transport, Golgi to endoplasmic reticulum; C:COPII-coated ER to Golgi transport vesicle; C:integral component of Golgi membrane; C:integral component of endoplasmic reticulum membrane
TRINITY_DN63038_c0_g2_i1	ERGI3_DANREEndoplasmic reticulum-Golgi intermediate compartment protein 3 OS=Danio rerio OX=7955 GN=ergic3 PE=2 SV=1	453	1.19e-25	P:GO:0006888; P:GO:0006890; C:GO:0030134; C:GO:0030173; C:GO:0030176; C:GO:0033116	P:endoplasmic reticulum to Golgi vesicle-mediated transport; P:retrograde vesicle-mediated transport, Golgi to endoplasmic reticulum; C:COPII-coated ER to Golgi transport vesicle; C:integral component of Golgi membrane; C:integral component of endoplasmic reticulum membrane; C:endoplasmic reticulum-Golgi intermediate compartment membrane
TRINITY_DN63038_c0_g1_i4	ERGI3_DANREEndoplasmic reticulum-Golgi intermediate compartment protein 3 OS=Danio rerio OX=7955 GN=ergic3 PE=2 SV=1	2187	3.09e-192	P:GO:0006888; P:GO:0006890; C:GO:0030134; C:GO:0030173; C:GO:0030176; C:GO:0033116	P:endoplasmic reticulum to Golgi vesicle-mediated transport; P:retrograde vesicle-mediated transport, Golgi to endoplasmic reticulum; C:COPII-coated ER to Golgi transport vesicle; C:integral component of Golgi membrane; C:integral component of endoplasmic reticulum membrane; C:endoplasmic reticulum-Golgi intermediate compartment membrane
TRINITY_DN63038_c0_g1_i5	ERGI3_DANREEndoplasmic reticulum-Golgi intermediate compartment protein 3 OS=Danio rerio OX=7955 GN=ergic3 PE=2 SV=1	1165	2.23e-166	P:GO:0006888; P:GO:0006890; C:GO:0030134; C:GO:0030173; C:GO:0030176; C:GO:0033116	P:endoplasmic reticulum to Golgi vesicle-mediated transport; P:retrograde vesicle-mediated transport, Golgi to endoplasmic reticulum; C:COPII-coated ER to Golgi transport vesicle; C:integral component of Golgi membrane; C:integral component of endoplasmic reticulum membrane; C:endoplasmic reticulum-Golgi intermediate compartment membrane
TRINITY_DN63038_c0_g1_i6	ERGI3_DANREEndoplasmic reticulum-Golgi intermediate compartment protein 3 OS=Danio rerio OX=7955 GN=ergic3 PE=2 SV=1	2187	2.5e-191	P:GO:0006888; P:GO:0006890; C:GO:0030134; C:GO:0030173; C:GO:0030176; C:GO:0033116	P:endoplasmic reticulum to Golgi vesicle-mediated transport; P:retrograde vesicle-mediated transport, Golgi to endoplasmic reticulum; C:COPII-coated ER to Golgi transport vesicle; C:integral component of Golgi membrane; C:integral component of endoplasmic reticulum membrane; C:endoplasmic reticulum-Golgi intermediate compartment membrane
TRINITY_DN63099_c0_g1_i1	ALG5_HUMANDolichyl-phosphate beta-glucosyltransferase OS=Homo sapiens OX=9606 GN=ALG5 PE=1 SV=1	1183	2.52e-128	P:GO:0007368; P:GO:0018279; F:GO:0004576; F:GO:0004581; C:GO:0005789; C:GO:0016021	P:determination of left/right symmetry; P:protein N-linked glycosylation via asparagine; F:oligosaccharyl transferase activity; F:dolichyl-phosphate beta-glucosyltransferase activity; C:endoplasmic reticulum membrane; C:integral component of membrane	EC:2.4; EC:2.4.1.117; EC:2; EC:2.4.1	Glycosyltransferases; Dolichyl-phosphate beta-glucosyltransferase; Transferases; Glycosyltransferases
TRINITY_DN63099_c0_g1_i2	ALG5_HUMANDolichyl-phosphate beta-glucosyltransferase OS=Homo sapiens OX=9606 GN=ALG5 PE=1 SV=1	1275	1.57e-129	P:GO:0007368; P:GO:0018279; F:GO:0004576; F:GO:0004581; C:GO:0005789; C:GO:0016021	P:determination of left/right symmetry; P:protein N-linked glycosylation via asparagine; F:oligosaccharyl transferase activity; F:dolichyl-phosphate beta-glucosyltransferase activity; C:endoplasmic reticulum membrane; C:integral component of membrane	EC:2.4; EC:2.4.1.117; EC:2; EC:2.4.1	Glycosyltransferases; Dolichyl-phosphate beta-glucosyltransferase; Transferases; Glycosyltransferases
TRINITY_DN63099_c0_g1_i3	ALG5_HUMANDolichyl-phosphate beta-glucosyltransferase OS=Homo sapiens OX=9606 GN=ALG5 PE=1 SV=1	1357	1.19e-128	P:GO:0007368; P:GO:0018279; F:GO:0004576; F:GO:0004581; C:GO:0005789; C:GO:0016021	P:determination of left/right symmetry; P:protein N-linked glycosylation via asparagine; F:oligosaccharyl transferase activity; F:dolichyl-phosphate beta-glucosyltransferase activity; C:endoplasmic reticulum membrane; C:integral component of membrane	EC:2.4; EC:2.4.1.117; EC:2; EC:2.4.1	Glycosyltransferases; Dolichyl-phosphate beta-glucosyltransferase; Transferases; Glycosyltransferases
TRINITY_DN63082_c5_g1_i1	NUDC2_RATNudC domain-containing protein 2 OS=Rattus norvegicus OX=10116 GN=Nudcd2 PE=2 SV=1	1272	1.91e-51	P:GO:0006457; F:GO:0051082; C:GO:0000775; C:GO:0005737; C:GO:0005819	P:protein folding; F:unfolded protein binding; C:chromosome, centromeric region; C:cytoplasm; C:spindle
TRINITY_DN63082_c5_g1_i2	NUDC2_RATNudC domain-containing protein 2 OS=Rattus norvegicus OX=10116 GN=Nudcd2 PE=2 SV=1	687	4.75e-54	P:GO:0006457; F:GO:0051082; C:GO:0000775; C:GO:0005737; C:GO:0005819	P:protein folding; F:unfolded protein binding; C:chromosome, centromeric region; C:cytoplasm; C:spindle
TRINITY_DN63082_c5_g2_i1	NUDC2_RATNudC domain-containing protein 2 OS=Rattus norvegicus OX=10116 GN=Nudcd2 PE=2 SV=1	924	2.7e-51	P:GO:0006457; F:GO:0051082; C:GO:0000775; C:GO:0005737; C:GO:0005819	P:protein folding; F:unfolded protein binding; C:chromosome, centromeric region; C:cytoplasm; C:spindle
TRINITY_DN63082_c5_g2_i2	NUDC2_RATNudC domain-containing protein 2 OS=Rattus norvegicus OX=10116 GN=Nudcd2 PE=2 SV=1	1049	6.32e-51	P:GO:0006457; F:GO:0051082; C:GO:0000775; C:GO:0005737; C:GO:0005819	P:protein folding; F:unfolded protein binding; C:chromosome, centromeric region; C:cytoplasm; C:spindle
TRINITY_DN63082_c6_g1_i1	GSKIP_MOUSEGSK3B-interacting protein OS=Mus musculus OX=10090 GN=Gskip PE=2 SV=1	946	4.24e-16	P:GO:0050794	P:regulation of cellular process
TRINITY_DN63082_c6_g1_i2	GSKIP_MOUSEGSK3B-interacting protein OS=Mus musculus OX=10090 GN=Gskip PE=2 SV=1	944	8.21e-17	P:GO:0030111; F:GO:0005515; C:GO:0005622	P:regulation of Wnt signaling pathway; F:protein binding; C:intracellular anatomical structure
TRINITY_DN63082_c7_g1_i1	CAH9_MOUSECarbonic anhydrase 9 OS=Mus musculus OX=10090 GN=Ca9 PE=2 SV=2	1101	9.69e-34	C:GO:0016020	C:membrane
TRINITY_DN63082_c7_g1_i2	CAH7_MOUSECarbonic anhydrase 7 OS=Mus musculus OX=10090 GN=Ca7 PE=1 SV=2	1314	8.55e-39	P:GO:0048522; P:GO:0051453; F:GO:0016836; C:GO:0005737	P:positive regulation of cellular process; P:regulation of intracellular pH; F:hydro-lyase activity; C:cytoplasm	EC:4.2.1; EC:4.2; EC:4	Carbon-oxygen lyases; Carbon-oxygen lyases; Lyases
TRINITY_DN63082_c7_g1_i4	CAH7_MOUSECarbonic anhydrase 7 OS=Mus musculus OX=10090 GN=Ca7 PE=1 SV=2	1321	9.27e-37	P:GO:0048522; P:GO:0051453; F:GO:0016836; C:GO:0005737	P:positive regulation of cellular process; P:regulation of intracellular pH; F:hydro-lyase activity; C:cytoplasm	EC:4.2.1; EC:4.2; EC:4	Carbon-oxygen lyases; Carbon-oxygen lyases; Lyases
TRINITY_DN63001_c0_g1_i1	CBX8_MOUSEChromobox protein homolog 8 OS=Mus musculus OX=10090 GN=Cbx8 PE=1 SV=1	2167	4.79e-16	P:GO:0000122; P:GO:0006342; P:GO:0008284; P:GO:0016574; P:GO:0032967; P:GO:0045739; P:GO:0050790; P:GO:0070301; F:GO:0003727; F:GO:0035064; F:GO:0097027; C:GO:0000792; C:GO:0005654; C:GO:0035102	P:negative regulation of transcription by RNA polymerase II; P:chromatin silencing; P:positive regulation of cell population proliferation; P:histone ubiquitination; P:positive regulation of collagen biosynthetic process; P:positive regulation of DNA repair; P:regulation of catalytic activity; P:cellular response to hydrogen peroxide; F:single-stranded RNA binding; F:methylated histone binding; F…
TRINITY_DN63030_c1_g1_i1	TENAC_ARATHBifunctional TH2 protein, mitochondrial OS=Arabidopsis thaliana OX=3702 GN=TH2 PE=1 SV=1	1228	8.02e-25	P:GO:0008152; F:GO:0016787; C:GO:0005737	P:metabolic process; F:hydrolase activity; C:cytoplasm	EC:3	Hydrolases
TRINITY_DN63030_c1_g2_i1	TENAC_ARATHBifunctional TH2 protein, mitochondrial OS=Arabidopsis thaliana OX=3702 GN=TH2 PE=1 SV=1	1228	7.35e-26	P:GO:0008152; F:GO:0016787; C:GO:0005737	P:metabolic process; F:hydrolase activity; C:cytoplasm	EC:3	Hydrolases
TRINITY_DN63058_c1_g1_i1	SEPT1_DROMESeptin-1 OS=Drosophila melanogaster OX=7227 GN=Sep1 PE=1 SV=1	1680	5.29e-166	P:GO:0007349; P:GO:0017157; P:GO:0034613; P:GO:0043065; P:GO:0061640; F:GO:0003924; F:GO:0005525; F:GO:0031625; F:GO:0042803; F:GO:0060090; C:GO:0005940; C:GO:0008021; C:GO:0015630; C:GO:0031105; C:GO:0032153	P:cellularization; P:regulation of exocytosis; P:cellular protein localization; P:positive regulation of apoptotic process; P:cytoskeleton-dependent cytokinesis; F:GTPase activity; F:GTP binding; F:ubiquitin protein ligase binding; F:protein homodimerization activity; F:molecular adaptor activity; C:septin ring; C:synaptic vesicle; C:microtubule cytoskeleton; C:septin complex; C:cell division site	EC:3.6.1; EC:3.6; EC:3; EC:3.6.1.15	Acting on acid anhydrides; Acting on acid anhydrides; Hydrolases; Nucleoside-triphosphate phosphatase
TRINITY_DN63058_c1_g1_i2	SEPT1_DROMESeptin-1 OS=Drosophila melanogaster OX=7227 GN=Sep1 PE=1 SV=1	1289	1.67e-134	P:GO:0007349; P:GO:0017157; P:GO:0034613; P:GO:0043065; P:GO:0061640; F:GO:0003924; F:GO:0005525; F:GO:0031625; F:GO:0042803; F:GO:0060090; C:GO:0005940; C:GO:0008021; C:GO:0015630; C:GO:0031105; C:GO:0032153	P:cellularization; P:regulation of exocytosis; P:cellular protein localization; P:positive regulation of apoptotic process; P:cytoskeleton-dependent cytokinesis; F:GTPase activity; F:GTP binding; F:ubiquitin protein ligase binding; F:protein homodimerization activity; F:molecular adaptor activity; C:septin ring; C:synaptic vesicle; C:microtubule cytoskeleton; C:septin complex; C:cell division site	EC:3.6.1; EC:3.6; EC:3; EC:3.6.1.15	Acting on acid anhydrides; Acting on acid anhydrides; Hydrolases; Nucleoside-triphosphate phosphatase
TRINITY_DN63058_c1_g1_i3	SEPT1_DROMESeptin-1 OS=Drosophila melanogaster OX=7227 GN=Sep1 PE=1 SV=1	1115	1.7e-106	P:GO:0007349; P:GO:0017157; P:GO:0034613; P:GO:0043065; P:GO:0061640; F:GO:0003924; F:GO:0005525; F:GO:0031625; F:GO:0042803; F:GO:0060090; C:GO:0005940; C:GO:0008021; C:GO:0015630; C:GO:0031105; C:GO:0032153	P:cellularization; P:regulation of exocytosis; P:cellular protein localization; P:positive regulation of apoptotic process; P:cytoskeleton-dependent cytokinesis; F:GTPase activity; F:GTP binding; F:ubiquitin protein ligase binding; F:protein homodimerization activity; F:molecular adaptor activity; C:septin ring; C:synaptic vesicle; C:microtubule cytoskeleton; C:septin complex; C:cell division site	EC:3.6.1; EC:3.6; EC:3; EC:3.6.1.15	Acting on acid anhydrides; Acting on acid anhydrides; Hydrolases; Nucleoside-triphosphate phosphatase
TRINITY_DN63051_c0_g1_i1	HEM3_SYNE7Porphobilinogen deaminase OS=Synechococcus elongatus (strain PCC 7942 / FACHB-805) OX=1140 GN=hemC PE=3 SV=1	204	5.11e-10	P:GO:0006782; P:GO:0015995; P:GO:0018160; F:GO:0004418	P:protoporphyrinogen IX biosynthetic process; P:chlorophyll biosynthetic process; P:peptidyl-pyrromethane cofactor linkage; F:hydroxymethylbilane synthase activity	EC:2.5.1; EC:2.5; EC:2; EC:2.5.1.61	Transferring alkyl or aryl groups, other than methyl groups; Transferring alkyl or aryl groups, other than methyl groups; Transferases; Hydroxymethylbilane synthase
TRINITY_DN63051_c3_g1_i1	HEM3_HUMANPorphobilinogen deaminase OS=Homo sapiens OX=9606 GN=HMBS PE=1 SV=2	1443	5.7e-106	P:GO:0006783; F:GO:0004418; F:GO:0005515; C:GO:0005829	P:heme biosynthetic process; F:hydroxymethylbilane synthase activity; F:protein binding; C:cytosol	EC:2.5.1; EC:2.5; EC:2; EC:2.5.1.61	Transferring alkyl or aryl groups, other than methyl groups; Transferring alkyl or aryl groups, other than methyl groups; Transferases; Hydroxymethylbilane synthase
TRINITY_DN63051_c3_g1_i2	HEM3_HUMANPorphobilinogen deaminase OS=Homo sapiens OX=9606 GN=HMBS PE=1 SV=2	2116	1.44e-102	P:GO:0006783; F:GO:0004418; F:GO:0005515; C:GO:0005829	P:heme biosynthetic process; F:hydroxymethylbilane synthase activity; F:protein binding; C:cytosol	EC:2.5.1; EC:2.5; EC:2; EC:2.5.1.61	Transferring alkyl or aryl groups, other than methyl groups; Transferring alkyl or aryl groups, other than methyl groups; Transferases; Hydroxymethylbilane synthase
TRINITY_DN63051_c3_g1_i3	HEM3_HUMANPorphobilinogen deaminase OS=Homo sapiens OX=9606 GN=HMBS PE=1 SV=2	1404	1.5e-105	P:GO:0006783; F:GO:0004418; F:GO:0005515; C:GO:0005829	P:heme biosynthetic process; F:hydroxymethylbilane synthase activity; F:protein binding; C:cytosol	EC:2.5.1; EC:2.5; EC:2; EC:2.5.1.61	Transferring alkyl or aryl groups, other than methyl groups; Transferring alkyl or aryl groups, other than methyl groups; Transferases; Hydroxymethylbilane synthase
TRINITY_DN63051_c3_g1_i4	HEM3_HUMANPorphobilinogen deaminase OS=Homo sapiens OX=9606 GN=HMBS PE=1 SV=2	1956	3.48e-103	P:GO:0006783; F:GO:0004418; F:GO:0005515; C:GO:0005829	P:heme biosynthetic process; F:hydroxymethylbilane synthase activity; F:protein binding; C:cytosol	EC:2.5.1; EC:2.5; EC:2; EC:2.5.1.61	Transferring alkyl or aryl groups, other than methyl groups; Transferring alkyl or aryl groups, other than methyl groups; Transferases; Hydroxymethylbilane synthase
TRINITY_DN63032_c1_g1_i1	PPCS_HUMANPhosphopantothenate--cysteine ligase OS=Homo sapiens OX=9606 GN=PPCS PE=1 SV=2	1204	2.96e-57	P:GO:0003015; P:GO:0006085; P:GO:0015937; F:GO:0000166; F:GO:0004632; F:GO:0042803; C:GO:0005634; C:GO:0005829	P:heart process; P:acetyl-CoA biosynthetic process; P:coenzyme A biosynthetic process; F:nucleotide binding; F:phosphopantothenate--cysteine ligase activity; F:protein homodimerization activity; C:nucleus; C:cytosol	EC:6.3; EC:6.3.2.5; EC:6.3.2; EC:6	Forming carbon-nitrogen bonds; Phosphopantothenate--cysteine ligase (CTP); Forming carbon-nitrogen bonds; Ligases
TRINITY_DN63032_c1_g2_i2	PO6F1_HUMANPOU domain, class 6, transcription factor 1 OS=Homo sapiens OX=9606 GN=POU6F1 PE=1 SV=1	2108	5.62e-31	P:GO:0000122; P:GO:0048513; F:GO:0001227; F:GO:0005515; F:GO:1990837	P:negative regulation of transcription by RNA polymerase II; P:animal organ development; F:DNA-binding transcription repressor activity, RNA polymerase II-specific; F:protein binding; F:sequence-specific double-stranded DNA binding
TRINITY_DN63032_c1_g2_i3	PPCS_HUMANPhosphopantothenate--cysteine ligase OS=Homo sapiens OX=9606 GN=PPCS PE=1 SV=2	2861	5.8e-83	P:GO:0003015; P:GO:0006085; P:GO:0015937; F:GO:0004632; F:GO:0042803; C:GO:0005829	P:heart process; P:acetyl-CoA biosynthetic process; P:coenzyme A biosynthetic process; F:phosphopantothenate--cysteine ligase activity; F:protein homodimerization activity; C:cytosol	EC:6.3; EC:6.3.2.5; EC:6.3.2; EC:6	Forming carbon-nitrogen bonds; Phosphopantothenate--cysteine ligase (CTP); Forming carbon-nitrogen bonds; Ligases
TRINITY_DN63032_c1_g2_i4	PPCS_YEASTPhosphopantothenate--cysteine ligase CAB2 OS=Saccharomyces cerevisiae (strain ATCC 204508 / S288c) OX=559292 GN=CAB2 PE=1 SV=2	247	2.09e-23	P:GO:0015937; F:GO:0016874	P:coenzyme A biosynthetic process; F:ligase activity	EC:6	Ligases
TRINITY_DN63029_c0_g1_i1	HEXD_HUMANHexosaminidase D OS=Homo sapiens OX=9606 GN=HEXD PE=1 SV=3	1783	7.24e-90	F:GO:0015929; C:GO:0043227	F:hexosaminidase activity; C:membrane-bounded organelle	EC:3.2; EC:3; EC:3.2.1	Glycosylases; Hydrolases; Glycosylases
TRINITY_DN63029_c0_g1_i2	HEXD_HUMANHexosaminidase D OS=Homo sapiens OX=9606 GN=HEXD PE=1 SV=3	1610	2.04e-90	F:GO:0015929; C:GO:0043227	F:hexosaminidase activity; C:membrane-bounded organelle	EC:3.2; EC:3; EC:3.2.1	Glycosylases; Hydrolases; Glycosylases
TRINITY_DN63029_c0_g1_i3	HEXD_MOUSEHexosaminidase D OS=Mus musculus OX=10090 GN=Hexd PE=1 SV=1	528	1.87e-19	P:GO:0008152; F:GO:0004563; C:GO:0005634; C:GO:0005737; C:GO:1903561	P:metabolic process; F:beta-N-acetylhexosaminidase activity; C:nucleus; C:cytoplasm; C:extracellular vesicle	EC:3.2; EC:3.2.1.52; EC:3; EC:3.2.1	Glycosylases; Beta-N-acetylhexosaminidase; Hydrolases; Glycosylases
TRINITY_DN63035_c1_g1_i1	TOM40_XENTRMitochondrial import receptor subunit TOM40 homolog OS=Xenopus tropicalis OX=8364 GN=tomm40 PE=2 SV=1	1180	2.42e-126	P:GO:0030150; F:GO:0008320; C:GO:0005742	P:protein import into mitochondrial matrix; F:protein transmembrane transporter activity; C:mitochondrial outer membrane translocase complex	EC:7	Translocases
TRINITY_DN63035_c1_g1_i2	TOM40_XENTRMitochondrial import receptor subunit TOM40 homolog OS=Xenopus tropicalis OX=8364 GN=tomm40 PE=2 SV=1	981	7.03e-116	P:GO:0030150; F:GO:0008320; C:GO:0005742; C:GO:0016021	P:protein import into mitochondrial matrix; F:protein transmembrane transporter activity; C:mitochondrial outer membrane translocase complex; C:integral component of membrane	EC:7	Translocases
TRINITY_DN63035_c1_g1_i3	TOM40_XENTRMitochondrial import receptor subunit TOM40 homolog OS=Xenopus tropicalis OX=8364 GN=tomm40 PE=2 SV=1	1180	4.86e-126	P:GO:0030150; F:GO:0008320; C:GO:0005742	P:protein import into mitochondrial matrix; F:protein transmembrane transporter activity; C:mitochondrial outer membrane translocase complex	EC:7	Translocases
TRINITY_DN63044_c2_g2_i1	IDLC_STRPU33 kDa inner dynein arm light chain, axonemal OS=Strongylocentrotus purpuratus OX=7668 PE=1 SV=1	1365	3.14e-133	F:GO:0045504; C:GO:0005930; C:GO:0030175; C:GO:0030286	F:dynein heavy chain binding; C:axoneme; C:filopodium; C:dynein complex
TRINITY_DN63044_c2_g2_i2	IDLC_STRPU33 kDa inner dynein arm light chain, axonemal OS=Strongylocentrotus purpuratus OX=7668 PE=1 SV=1	1243	7.43e-134	F:GO:0045504; C:GO:0005930; C:GO:0030175; C:GO:0030286	F:dynein heavy chain binding; C:axoneme; C:filopodium; C:dynein complex
TRINITY_DN63044_c2_g2_i3	IDLC_STRPU33 kDa inner dynein arm light chain, axonemal OS=Strongylocentrotus purpuratus OX=7668 PE=1 SV=1	2249	7.82e-130	F:GO:0045504; C:GO:0005930; C:GO:0030175; C:GO:0030286	F:dynein heavy chain binding; C:axoneme; C:filopodium; C:dynein complex
TRINITY_DN63044_c2_g2_i4	IDLC_STRPU33 kDa inner dynein arm light chain, axonemal OS=Strongylocentrotus purpuratus OX=7668 PE=1 SV=1	2215	5.75e-130	F:GO:0045504; C:GO:0005930; C:GO:0030175; C:GO:0030286	F:dynein heavy chain binding; C:axoneme; C:filopodium; C:dynein complex
TRINITY_DN63026_c0_g1_i1	IFRD2_HUMANInterferon-related developmental regulator 2 OS=Homo sapiens OX=9606 GN=IFRD2 PE=1 SV=3	1590	1.39e-73	F:GO:0005515	F:protein binding
TRINITY_DN63026_c0_g2_i2	IFRD2_HUMANInterferon-related developmental regulator 2 OS=Homo sapiens OX=9606 GN=IFRD2 PE=1 SV=3	1743	6.64e-74	F:GO:0005515	F:protein binding
TRINITY_DN63079_c5_g1_i1	ATX10_XENTRAtaxin-10 OS=Xenopus tropicalis OX=8364 GN=atxn10 PE=2 SV=1	3832	2.33e-24	P:GO:0031175; C:GO:0005829	P:neuron projection development; C:cytosol
TRINITY_DN63079_c5_g1_i4	ATX10_XENTRAtaxin-10 OS=Xenopus tropicalis OX=8364 GN=atxn10 PE=2 SV=1	5250	4.72e-24	P:GO:0031175; C:GO:0005829	P:neuron projection development; C:cytosol
TRINITY_DN63079_c6_g1_i1	RRS1_MOUSERibosome biogenesis regulatory protein homolog OS=Mus musculus OX=10090 GN=Rrs1 PE=1 SV=1	1444	2.15e-68	P:GO:0002244; P:GO:0006996; P:GO:0034613; P:GO:0042273; P:GO:0051649; P:GO:0051656; F:GO:0005515; C:GO:0005730; C:GO:0005783	P:hematopoietic progenitor cell differentiation; P:organelle organization; P:cellular protein localization; P:ribosomal large subunit biogenesis; P:establishment of localization in cell; P:establishment of organelle localization; F:protein binding; C:nucleolus; C:endoplasmic reticulum
TRINITY_DN63079_c6_g1_i2	RRS1_MOUSERibosome biogenesis regulatory protein homolog OS=Mus musculus OX=10090 GN=Rrs1 PE=1 SV=1	1341	1.02e-66	P:GO:0002244; P:GO:0006996; P:GO:0034613; P:GO:0042273; P:GO:0051649; P:GO:0051656; F:GO:0005515; C:GO:0005730; C:GO:0005783	P:hematopoietic progenitor cell differentiation; P:organelle organization; P:cellular protein localization; P:ribosomal large subunit biogenesis; P:establishment of localization in cell; P:establishment of organelle localization; F:protein binding; C:nucleolus; C:endoplasmic reticulum
TRINITY_DN63079_c6_g1_i4	RRS1_MOUSERibosome biogenesis regulatory protein homolog OS=Mus musculus OX=10090 GN=Rrs1 PE=1 SV=1	1861	6.29e-65	P:GO:0002244; P:GO:0006996; P:GO:0034613; P:GO:0042273; P:GO:0051649; P:GO:0051656; F:GO:0005515; C:GO:0005730; C:GO:0005783	P:hematopoietic progenitor cell differentiation; P:organelle organization; P:cellular protein localization; P:ribosomal large subunit biogenesis; P:establishment of localization in cell; P:establishment of organelle localization; F:protein binding; C:nucleolus; C:endoplasmic reticulum
TRINITY_DN63059_c4_g5_i1	PX11A_HUMANPeroxisomal membrane protein 11A OS=Homo sapiens OX=9606 GN=PEX11A PE=1 SV=1	1152	4.18e-35	P:GO:0007031; P:GO:0050789; F:GO:0005515; C:GO:0005778; C:GO:0016021	P:peroxisome organization; P:regulation of biological process; F:protein binding; C:peroxisomal membrane; C:integral component of membrane
TRINITY_DN63059_c4_g5_i2	PX11A_RATPeroxisomal membrane protein 11A OS=Rattus norvegicus OX=10116 GN=Pex11a PE=1 SV=1	585	4.03e-29	P:GO:0007031; C:GO:0005778	P:peroxisome organization; C:peroxisomal membrane
TRINITY_DN63059_c4_g5_i3	PX11A_HUMANPeroxisomal membrane protein 11A OS=Homo sapiens OX=9606 GN=PEX11A PE=1 SV=1	1175	2.6e-34	P:GO:0007031; P:GO:0050789; F:GO:0005515; C:GO:0005778; C:GO:0016021	P:peroxisome organization; P:regulation of biological process; F:protein binding; C:peroxisomal membrane; C:integral component of membrane
TRINITY_DN63011_c0_g1_i1	OSBL9_XENTROxysterol-binding protein-related protein 9 OS=Xenopus tropicalis OX=8364 GN=osbpl9 PE=2 SV=1	560	3.4e-78	P:GO:0015918; F:GO:0015248; F:GO:0032934; C:GO:0005829; C:GO:0016020; C:GO:0043231	P:sterol transport; F:sterol transporter activity; F:sterol binding; C:cytosol; C:membrane; C:intracellular membrane-bounded organelle	EC:7	Translocases
TRINITY_DN63011_c0_g1_i2	OSBL9_XENTROxysterol-binding protein-related protein 9 OS=Xenopus tropicalis OX=8364 GN=osbpl9 PE=2 SV=1	1686	2.07e-138	C:GO:0110165	C:cellular anatomical entity
TRINITY_DN63011_c0_g2_i1	OSBL9_HUMANOxysterol-binding protein-related protein 9 OS=Homo sapiens OX=9606 GN=OSBPL9 PE=1 SV=2	1343	9.85e-88	P:GO:0006699; P:GO:0006869; F:GO:0005515; F:GO:0015248; F:GO:0032934; C:GO:0005768; C:GO:0005794; C:GO:0005829; C:GO:0016020	P:bile acid biosynthetic process; P:lipid transport; F:protein binding; F:sterol transporter activity; F:sterol binding; C:endosome; C:Golgi apparatus; C:cytosol; C:membrane	EC:7	Translocases
TRINITY_DN63011_c0_g2_i2	OSBL9_HUMANOxysterol-binding protein-related protein 9 OS=Homo sapiens OX=9606 GN=OSBPL9 PE=1 SV=2	723	3.98e-91	P:GO:0006699; P:GO:0006869; F:GO:0005515; F:GO:0015248; F:GO:0032934; C:GO:0005768; C:GO:0005794; C:GO:0005829; C:GO:0016020	P:bile acid biosynthetic process; P:lipid transport; F:protein binding; F:sterol transporter activity; F:sterol binding; C:endosome; C:Golgi apparatus; C:cytosol; C:membrane	EC:7	Translocases
TRINITY_DN63025_c5_g2_i6	ZBT8A_MOUSEZinc finger and BTB domain-containing protein 8A OS=Mus musculus OX=10090 GN=Zbtb8a PE=2 SV=1	246	1.07e-07	F:GO:0003677	F:DNA binding
TRINITY_DN63040_c2_g2_i2	UBE2S_NEMVEUbiquitin-conjugating enzyme E2 S OS=Nematostella vectensis OX=45351 GN=v1g237158 PE=3 SV=1	1128	3.06e-18	P:GO:0010458; P:GO:0010994; P:GO:0031145; P:GO:0070979; P:GO:1904668; F:GO:0061631; C:GO:0005680	P:exit from mitosis; P:free ubiquitin chain polymerization; P:anaphase-promoting complex-dependent catabolic process; P:protein K11-linked ubiquitination; P:positive regulation of ubiquitin protein ligase activity; F:ubiquitin conjugating enzyme activity; C:anaphase-promoting complex	EC:2; EC:2.3.2.23	Transferases; E2 ubiquitin-conjugating enzyme
TRINITY_DN63031_c2_g2_i1	RAD9A_MOUSECell cycle checkpoint control protein RAD9A OS=Mus musculus OX=10090 GN=Rad9a PE=1 SV=1	2028	3.2e-68	P:GO:0031573; P:GO:1902231; F:GO:0004527; F:GO:0019899; C:GO:0005634; C:GO:0005737	P:intra-S DNA damage checkpoint; P:positive regulation of intrinsic apoptotic signaling pathway in response to DNA damage; F:exonuclease activity; F:enzyme binding; C:nucleus; C:cytoplasm	EC:3.1; EC:3	Acting on ester bonds; Hydrolases
TRINITY_DN63031_c2_g2_i2	RAD9B_HUMANCell cycle checkpoint control protein RAD9B OS=Homo sapiens OX=9606 GN=RAD9B PE=1 SV=2	1806	2.71e-56	P:GO:0006260; P:GO:0006974; P:GO:0031570; P:GO:1901796; F:GO:0005515; C:GO:0005654	P:DNA replication; P:cellular response to DNA damage stimulus; P:DNA integrity checkpoint; P:regulation of signal transduction by p53 class mediator; F:protein binding; C:nucleoplasm
TRINITY_DN63039_c0_g2_i1	ARHG9_MOUSERho guanine nucleotide exchange factor 9 OS=Mus musculus OX=10090 GN=Arhgef9 PE=1 SV=1	1591	1.39e-94	P:GO:0007264; P:GO:0099150; F:GO:0005085; C:GO:0005938; C:GO:0014069; C:GO:0098982	P:small GTPase mediated signal transduction; P:regulation of postsynaptic specialization assembly; F:guanyl-nucleotide exchange factor activity; C:cell cortex; C:postsynaptic density; C:GABA-ergic synapse
TRINITY_DN63039_c0_g2_i2	ARHG9_HUMANRho guanine nucleotide exchange factor 9 OS=Homo sapiens OX=9606 GN=ARHGEF9 PE=1 SV=3	3266	1.6e-110	P:GO:0007186; P:GO:0043065; P:GO:0051056; F:GO:0005515; C:GO:0005829; C:GO:0045202	P:G protein-coupled receptor signaling pathway; P:positive regulation of apoptotic process; P:regulation of small GTPase mediated signal transduction; F:protein binding; C:cytosol; C:synapse
TRINITY_DN63039_c0_g2_i3	ARHG9_BOVINRho guanine nucleotide exchange factor 9 OS=Bos taurus OX=9913 GN=ARHGEF9 PE=2 SV=1	1726	9.96e-12	C:GO:0030054	C:cell junction
TRINITY_DN63074_c1_g1_i1	MDHC_CHICKMalate dehydrogenase, cytoplasmic OS=Gallus gallus OX=9031 GN=MDH1 PE=2 SV=1	1778	4.36e-161	P:GO:0005975; P:GO:0006099; P:GO:0006107; P:GO:0006108; P:GO:0006734; F:GO:0030060; C:GO:0005615; C:GO:0005829	P:carbohydrate metabolic process; P:tricarboxylic acid cycle; P:oxaloacetate metabolic process; P:malate metabolic process; P:NADH metabolic process; F:L-malate dehydrogenase activity; C:extracellular space; C:cytosol	EC:1.1; EC:1; EC:1.1.1.37; EC:1.1.1	Acting on the CH-OH group of donors; Oxidoreductases; Malate dehydrogenase; Acting on the CH-OH group of donors
TRINITY_DN63074_c1_g1_i2	MDHC_CHICKMalate dehydrogenase, cytoplasmic OS=Gallus gallus OX=9031 GN=MDH1 PE=2 SV=1	1389	2.13e-116	P:GO:0005975; P:GO:0006099; P:GO:0006107; P:GO:0006108; P:GO:0006734; F:GO:0030060; C:GO:0005615; C:GO:0005829	P:carbohydrate metabolic process; P:tricarboxylic acid cycle; P:oxaloacetate metabolic process; P:malate metabolic process; P:NADH metabolic process; F:L-malate dehydrogenase activity; C:extracellular space; C:cytosol	EC:1.1; EC:1; EC:1.1.1.37; EC:1.1.1	Acting on the CH-OH group of donors; Oxidoreductases; Malate dehydrogenase; Acting on the CH-OH group of donors
TRINITY_DN63012_c0_g1_i1	LAP4A_BOVINLysosomal-associated transmembrane protein 4A OS=Bos taurus OX=9913 GN=LAPTM4A PE=2 SV=1	1218	2.47e-27	C:GO:0016020	C:membrane
TRINITY_DN63012_c0_g1_i2	LAP4A_BOVINLysosomal-associated transmembrane protein 4A OS=Bos taurus OX=9913 GN=LAPTM4A PE=2 SV=1	1177	1.06e-27	C:GO:0005737; C:GO:0012505; C:GO:0016020; C:GO:0043227	C:cytoplasm; C:endomembrane system; C:membrane; C:membrane-bounded organelle
TRINITY_DN63063_c0_g1_i1	NANO1_DANRENanos homolog 1 OS=Danio rerio OX=7955 GN=nanos1 PE=2 SV=1	2343	1.64e-23	P:GO:0008354; P:GO:0017148; P:GO:0048477; F:GO:0003729; F:GO:0008270; F:GO:0030371; C:GO:0048471; C:GO:0060293	P:germ cell migration; P:negative regulation of translation; P:oogenesis; F:mRNA binding; F:zinc ion binding; F:translation repressor activity; C:perinuclear region of cytoplasm; C:germ plasm
TRINITY_DN63014_c7_g5_i1	PSMG3_HUMANProteasome assembly chaperone 3 OS=Homo sapiens OX=9606 GN=PSMG3 PE=1 SV=1	495	1.11e-16	P:GO:0051131; F:GO:0005515; F:GO:0044877; F:GO:0060090	P:chaperone-mediated protein complex assembly; F:protein binding; F:protein-containing complex binding; F:molecular adaptor activity
TRINITY_DN63014_c7_g5_i2	PSMG3_HUMANProteasome assembly chaperone 3 OS=Homo sapiens OX=9606 GN=PSMG3 PE=1 SV=1	663	2.21e-16	P:GO:0051131; F:GO:0005515; F:GO:0044877; F:GO:0060090	P:chaperone-mediated protein complex assembly; F:protein binding; F:protein-containing complex binding; F:molecular adaptor activity
TRINITY_DN63084_c2_g1_i1	FXRD2_HUMANFAD-dependent oxidoreductase domain-containing protein 2 OS=Homo sapiens OX=9606 GN=FOXRED2 PE=1 SV=1	509	3.4e-09	P:GO:0030433; F:GO:0005515; F:GO:0050660; C:GO:0005788	P:ubiquitin-dependent ERAD pathway; F:protein binding; F:flavin adenine dinucleotide binding; C:endoplasmic reticulum lumen
TRINITY_DN63084_c2_g2_i1	FXRD2_HUMANFAD-dependent oxidoreductase domain-containing protein 2 OS=Homo sapiens OX=9606 GN=FOXRED2 PE=1 SV=1	781	2e-08	P:GO:0030433; F:GO:0005515; F:GO:0050660; C:GO:0005788	P:ubiquitin-dependent ERAD pathway; F:protein binding; F:flavin adenine dinucleotide binding; C:endoplasmic reticulum lumen
TRINITY_DN63084_c5_g1_i1	ACADM_DROMEProbable medium-chain specific acyl-CoA dehydrogenase, mitochondrial OS=Drosophila melanogaster OX=7227 GN=CG12262 PE=2 SV=1	1328	2.03e-46	C:GO:0005739	C:mitochondrion
TRINITY_DN63084_c5_g1_i2	ACADM_DROMEProbable medium-chain specific acyl-CoA dehydrogenase, mitochondrial OS=Drosophila melanogaster OX=7227 GN=CG12262 PE=2 SV=1	1579	1.11e-45	C:GO:0005739	C:mitochondrion
TRINITY_DN63084_c5_g1_i3	ACADM_DROMEProbable medium-chain specific acyl-CoA dehydrogenase, mitochondrial OS=Drosophila melanogaster OX=7227 GN=CG12262 PE=2 SV=1	1153	5.1e-47	C:GO:0005739	C:mitochondrion
TRINITY_DN63085_c5_g1_i1	DES_SOLLC9-divinyl ether synthase OS=Solanum lycopersicum OX=4081 GN=DES PE=1 SV=1	2604	2.53e-14	F:GO:0003824	F:catalytic activity
TRINITY_DN63085_c5_g1_i2	DES_SOLLC9-divinyl ether synthase OS=Solanum lycopersicum OX=4081 GN=DES PE=1 SV=1	1919	1.52e-14	F:GO:0003824	F:catalytic activity
TRINITY_DN63018_c0_g1_i1	KIF23_HUMANKinesin-like protein KIF23 OS=Homo sapiens OX=9606 GN=KIF23 PE=1 SV=3	1169	3.9e-23	P:GO:0007017; P:GO:1903047; F:GO:0005488; C:GO:0005819	P:microtubule-based process; P:mitotic cell cycle process; F:binding; C:spindle
TRINITY_DN63018_c0_g2_i1	BPHL_HUMANValacyclovir hydrolase OS=Homo sapiens OX=9606 GN=BPHL PE=1 SV=1	343	5.15e-36	P:GO:0006520; P:GO:0006805; P:GO:0009636; F:GO:0005515; C:GO:0005741	P:cellular amino acid metabolic process; P:xenobiotic metabolic process; P:response to toxic substance; F:protein binding; C:mitochondrial outer membrane
TRINITY_DN63018_c0_g1_i2	KIF23_HUMANKinesin-like protein KIF23 OS=Homo sapiens OX=9606 GN=KIF23 PE=1 SV=3	4254	1.14e-132	P:GO:0000281; P:GO:0032467; P:GO:0051256; F:GO:0008017; C:GO:0005654; C:GO:0090543; C:GO:0097149	P:mitotic cytokinesis; P:positive regulation of cytokinesis; P:mitotic spindle midzone assembly; F:microtubule binding; C:nucleoplasm; C:Flemming body; C:centralspindlin complex
TRINITY_DN63018_c0_g1_i3	KIF23_HUMANKinesin-like protein KIF23 OS=Homo sapiens OX=9606 GN=KIF23 PE=1 SV=3	4256	1.16e-132	P:GO:0000281; P:GO:0032467; P:GO:0051256; F:GO:0008017; C:GO:0005654; C:GO:0090543; C:GO:0097149	P:mitotic cytokinesis; P:positive regulation of cytokinesis; P:mitotic spindle midzone assembly; F:microtubule binding; C:nucleoplasm; C:Flemming body; C:centralspindlin complex
TRINITY_DN63018_c0_g2_i2	BPHL_HUMANValacyclovir hydrolase OS=Homo sapiens OX=9606 GN=BPHL PE=1 SV=1	486	2.39e-44	P:GO:0006520; P:GO:0006805; P:GO:0009636; F:GO:0005515; C:GO:0005741	P:cellular amino acid metabolic process; P:xenobiotic metabolic process; P:response to toxic substance; F:protein binding; C:mitochondrial outer membrane
TRINITY_DN63018_c1_g1_i1	KIF23_HUMANKinesin-like protein KIF23 OS=Homo sapiens OX=9606 GN=KIF23 PE=1 SV=3	716	3.57e-38	P:GO:0000281; P:GO:0006890; P:GO:0007018; P:GO:0019886; P:GO:0032467; P:GO:0051256; F:GO:0003777; F:GO:0008017; C:GO:0005654; C:GO:0005829; C:GO:0005871; C:GO:0090543; C:GO:0097149	P:mitotic cytokinesis; P:retrograde vesicle-mediated transport, Golgi to endoplasmic reticulum; P:microtubule-based movement; P:antigen processing and presentation of exogenous peptide antigen via MHC class II; P:positive regulation of cytokinesis; P:mitotic spindle midzone assembly; F:microtubule motor activity; F:microtubule binding; C:nucleoplasm; C:cytosol; C:kinesin complex; C:Flemming body;…	EC:3.6.1; EC:3.6; EC:3; EC:3.6.1.15	Acting on acid anhydrides; Acting on acid anhydrides; Hydrolases; Nucleoside-triphosphate phosphatase
TRINITY_DN63052_c0_g1_i1	BAHD1_MOUSEBromo adjacent homology domain-containing 1 protein OS=Mus musculus OX=10090 GN=Bahd1 PE=1 SV=1	3507	2.81e-44	C:GO:0005634	C:nucleus
TRINITY_DN63052_c0_g1_i2	BAHD1_MOUSEBromo adjacent homology domain-containing 1 protein OS=Mus musculus OX=10090 GN=Bahd1 PE=1 SV=1	3357	6.02e-44	C:GO:0005634	C:nucleus
TRINITY_DN63052_c0_g1_i3	BAHD1_MOUSEBromo adjacent homology domain-containing 1 protein OS=Mus musculus OX=10090 GN=Bahd1 PE=1 SV=1	3140	5.06e-43	C:GO:0005634	C:nucleus
TRINITY_DN63041_c1_g1_i1	HS90A_CRIGRHeat shock protein HSP 90-alpha OS=Cricetulus griseus OX=10029 GN=HSP90AA1 PE=2 SV=2	340	6.83e-25	P:GO:0002218; P:GO:0002230; P:GO:0006457; P:GO:0009408; P:GO:0009409; P:GO:0032728; P:GO:0042981; P:GO:0045429; P:GO:0046677; P:GO:0050790; P:GO:0098586; F:GO:0005524; F:GO:0016787; F:GO:0030235; F:GO:0030911; F:GO:0051082; C:GO:0005634; C:GO:0005739; C:GO:0005886; C:GO:0042470	P:activation of innate immune response; P:positive regulation of defense response to virus by host; P:protein folding; P:response to heat; P:response to cold; P:positive regulation of interferon-beta production; P:regulation of apoptotic process; P:positive regulation of nitric oxide biosynthetic process; P:response to antibiotic; P:regulation of catalytic activity; P:cellular response to virus; …	EC:3	Hydrolases
TRINITY_DN63041_c1_g2_i1	HS90A_CRIGRHeat shock protein HSP 90-alpha OS=Cricetulus griseus OX=10029 GN=HSP90AA1 PE=2 SV=2	325	1.96e-24	P:GO:0002218; P:GO:0002230; P:GO:0006457; P:GO:0009408; P:GO:0009409; P:GO:0032728; P:GO:0042981; P:GO:0045429; P:GO:0046677; P:GO:0050790; P:GO:0098586; F:GO:0005524; F:GO:0016787; F:GO:0030235; F:GO:0030911; F:GO:0051082; C:GO:0005634; C:GO:0005739; C:GO:0005886; C:GO:0042470	P:activation of innate immune response; P:positive regulation of defense response to virus by host; P:protein folding; P:response to heat; P:response to cold; P:positive regulation of interferon-beta production; P:regulation of apoptotic process; P:positive regulation of nitric oxide biosynthetic process; P:response to antibiotic; P:regulation of catalytic activity; P:cellular response to virus; …	EC:3	Hydrolases
TRINITY_DN63041_c2_g1_i1	HSP90_CAEELHeat shock protein 90 OS=Caenorhabditis elegans OX=6239 GN=daf-21 PE=1 SV=1	332	1.05e-50	P:GO:0006611; P:GO:0007049; P:GO:0008340; P:GO:0032516; P:GO:0034605; P:GO:0040024; P:GO:0050821; P:GO:0050920; P:GO:0061077; F:GO:0005524; F:GO:0016887; F:GO:0035259; F:GO:0042802; F:GO:0051082; F:GO:0097718; F:GO:1990634; C:GO:0005829; C:GO:0005886; C:GO:0032991; C:GO:0048471	P:protein export from nucleus; P:cell cycle; P:determination of adult lifespan; P:positive regulation of phosphoprotein phosphatase activity; P:cellular response to heat; P:dauer larval development; P:protein stabilization; P:regulation of chemotaxis; P:chaperone-mediated protein folding; F:ATP binding; F:ATPase activity; F:glucocorticoid receptor binding; F:identical protein binding; F:unfolded …	EC:3.6.1; EC:3.6; EC:3; EC:3.6.1.15	Acting on acid anhydrides; Acting on acid anhydrides; Hydrolases; Nucleoside-triphosphate phosphatase
TRINITY_DN63041_c2_g2_i1	HSP90_CAEELHeat shock protein 90 OS=Caenorhabditis elegans OX=6239 GN=daf-21 PE=1 SV=1	332	1.05e-50	P:GO:0006611; P:GO:0007049; P:GO:0008340; P:GO:0032516; P:GO:0034605; P:GO:0040024; P:GO:0050821; P:GO:0050920; P:GO:0061077; F:GO:0005524; F:GO:0016887; F:GO:0035259; F:GO:0042802; F:GO:0051082; F:GO:0097718; F:GO:1990634; C:GO:0005829; C:GO:0005886; C:GO:0032991; C:GO:0048471	P:protein export from nucleus; P:cell cycle; P:determination of adult lifespan; P:positive regulation of phosphoprotein phosphatase activity; P:cellular response to heat; P:dauer larval development; P:protein stabilization; P:regulation of chemotaxis; P:chaperone-mediated protein folding; F:ATP binding; F:ATPase activity; F:glucocorticoid receptor binding; F:identical protein binding; F:unfolded …	EC:3.6.1; EC:3.6; EC:3; EC:3.6.1.15	Acting on acid anhydrides; Acting on acid anhydrides; Hydrolases; Nucleoside-triphosphate phosphatase
TRINITY_DN63041_c4_g1_i1	H90A1_DANREHeat shock protein HSP 90-alpha 1 OS=Danio rerio OX=7955 GN=hsp90a.1 PE=1 SV=3	286	1.91e-52	P:GO:0006457; P:GO:0007517; P:GO:0010038; P:GO:0030240; P:GO:0030241; P:GO:0034605; P:GO:0045429; P:GO:0048769; P:GO:0050790; P:GO:0050821; P:GO:0050900; F:GO:0005524; F:GO:0030235; F:GO:0051082; F:GO:0097718; C:GO:0005634; C:GO:0005829; C:GO:0005886; C:GO:0030018; C:GO:0031672; C:GO:0032991; C:GO:0042470; C:GO:0043025; C:GO:0043209; C:GO:0048471	P:protein folding; P:muscle organ development; P:response to metal ion; P:skeletal muscle thin filament assembly; P:skeletal muscle myosin thick filament assembly; P:cellular response to heat; P:positive regulation of nitric oxide biosynthetic process; P:sarcomerogenesis; P:regulation of catalytic activity; P:protein stabilization; P:leukocyte migration; F:ATP binding; F:nitric-oxide synthase reg…
TRINITY_DN63041_c5_g1_i1	HS90A_RABITHeat shock protein HSP 90-alpha OS=Oryctolagus cuniculus OX=9986 GN=HSP90AA1 PE=1 SV=2	214	1.64e-22	P:GO:0002218; P:GO:0002230; P:GO:0006457; P:GO:0009408; P:GO:0009409; P:GO:0032728; P:GO:0042981; P:GO:0046677; P:GO:0098586; F:GO:0005524; F:GO:0016787; F:GO:0051082; F:GO:0051219; C:GO:0005634; C:GO:0005739; C:GO:0005886; C:GO:0042470	P:activation of innate immune response; P:positive regulation of defense response to virus by host; P:protein folding; P:response to heat; P:response to cold; P:positive regulation of interferon-beta production; P:regulation of apoptotic process; P:response to antibiotic; P:cellular response to virus; F:ATP binding; F:hydrolase activity; F:unfolded protein binding; F:phosphoprotein binding; C:nuc…	EC:3	Hydrolases
TRINITY_DN63041_c7_g1_i1	HS90B_DANREHeat shock protein HSP 90-beta OS=Danio rerio OX=7955 GN=hsp90ab1 PE=1 SV=2	523	1.79e-91	P:GO:0001568; P:GO:0006457; P:GO:0007517; P:GO:0030511; P:GO:0032435; P:GO:0034605; P:GO:0043627; P:GO:0050821; P:GO:0050900; P:GO:0051726; P:GO:1901389; F:GO:0005524; F:GO:0046983; F:GO:0051082; F:GO:0097718; C:GO:0005576; C:GO:0005634; C:GO:0005829; C:GO:0005886; C:GO:0034751; C:GO:0048471; C:GO:0120293	P:blood vessel development; P:protein folding; P:muscle organ development; P:positive regulation of transforming growth factor beta receptor signaling pathway; P:negative regulation of proteasomal ubiquitin-dependent protein catabolic process; P:cellular response to heat; P:response to estrogen; P:protein stabilization; P:leukocyte migration; P:regulation of cell cycle; P:negative regulation of t…
TRINITY_DN63041_c8_g2_i1	SNG2_BOVINSynaptogyrin-2 OS=Bos taurus OX=9913 GN=SYNGR2 PE=2 SV=1	1082	2.16e-51	P:GO:0009987; C:GO:0008021; C:GO:0030659	P:cellular process; C:synaptic vesicle; C:cytoplasmic vesicle membrane
TRINITY_DN63041_c8_g2_i2	SNG2_BOVINSynaptogyrin-2 OS=Bos taurus OX=9913 GN=SYNGR2 PE=2 SV=1	1082	3.7e-49	P:GO:0009987; C:GO:0008021; C:GO:0030659	P:cellular process; C:synaptic vesicle; C:cytoplasmic vesicle membrane
TRINITY_DN63041_c9_g1_i1	HS90B_DANREHeat shock protein HSP 90-beta OS=Danio rerio OX=7955 GN=hsp90ab1 PE=1 SV=2	2903	0	P:GO:0001568; P:GO:0006457; P:GO:0007517; P:GO:0030511; P:GO:0032435; P:GO:0034605; P:GO:0043627; P:GO:0050821; P:GO:0050900; P:GO:0051726; P:GO:1901389; F:GO:0005524; F:GO:0046983; F:GO:0051082; F:GO:0097718; C:GO:0005576; C:GO:0005634; C:GO:0005829; C:GO:0005886; C:GO:0034751; C:GO:0048471; C:GO:0120293	P:blood vessel development; P:protein folding; P:muscle organ development; P:positive regulation of transforming growth factor beta receptor signaling pathway; P:negative regulation of proteasomal ubiquitin-dependent protein catabolic process; P:cellular response to heat; P:response to estrogen; P:protein stabilization; P:leukocyte migration; P:regulation of cell cycle; P:negative regulation of t…
TRINITY_DN63041_c9_g1_i2	HS90B_DANREHeat shock protein HSP 90-beta OS=Danio rerio OX=7955 GN=hsp90ab1 PE=1 SV=2	2281	0	P:GO:0001568; P:GO:0006457; P:GO:0007517; P:GO:0030511; P:GO:0032435; P:GO:0034605; P:GO:0043627; P:GO:0050821; P:GO:0050900; P:GO:0051726; P:GO:1901389; F:GO:0005524; F:GO:0046983; F:GO:0051082; F:GO:0097718; C:GO:0005576; C:GO:0005634; C:GO:0005829; C:GO:0005886; C:GO:0034751; C:GO:0048471; C:GO:0120293	P:blood vessel development; P:protein folding; P:muscle organ development; P:positive regulation of transforming growth factor beta receptor signaling pathway; P:negative regulation of proteasomal ubiquitin-dependent protein catabolic process; P:cellular response to heat; P:response to estrogen; P:protein stabilization; P:leukocyte migration; P:regulation of cell cycle; P:negative regulation of t…
TRINITY_DN63048_c0_g1_i1	LDHD_DANREProbable D-lactate dehydrogenase, mitochondrial OS=Danio rerio OX=7955 GN=ldhd PE=2 SV=1	288	5.09e-34	P:GO:1903457; F:GO:0004458; F:GO:0008720; F:GO:0050660; C:GO:0005739	P:lactate catabolic process; F:D-lactate dehydrogenase (cytochrome) activity; F:D-lactate dehydrogenase activity; F:flavin adenine dinucleotide binding; C:mitochondrion	EC:1.1; EC:1.1.2.4; EC:1; EC:1.1.1; EC:1.1.1.28; EC:1.1.2	Acting on the CH-OH group of donors; D-lactate dehydrogenase (cytochrome); Oxidoreductases; Acting on the CH-OH group of donors; D-lactate dehydrogenase; Acting on the CH-OH group of donors
TRINITY_DN63048_c6_g1_i1	DAZP2_BOVINDAZ-associated protein 2 OS=Bos taurus OX=9913 GN=DAZAP2 PE=2 SV=1	1320	8.94e-14	F:GO:0019901; C:GO:0005634	F:protein kinase binding; C:nucleus
TRINITY_DN63050_c3_g2_i1	RPF1_XENLARibosome production factor 1 OS=Xenopus laevis OX=8355 GN=rpf1 PE=2 SV=1	1186	1.52e-111	P:GO:0006364; F:GO:0042134; C:GO:0005730	P:rRNA processing; F:rRNA primary transcript binding; C:nucleolus
TRINITY_DN63050_c3_g2_i2	RPF1_DANRERibosome production factor 1 OS=Danio rerio OX=7955 GN=rpf1 PE=2 SV=1	1185	2.96e-108	P:GO:0000460; P:GO:0000470; F:GO:0019843; C:GO:0005730; C:GO:0030687	P:maturation of 5.8S rRNA; P:maturation of LSU-rRNA; F:rRNA binding; C:nucleolus; C:preribosome, large subunit precursor
TRINITY_DN63015_c0_g1_i1	RPGP1_HUMANRap1 GTPase-activating protein 1 OS=Homo sapiens OX=9606 GN=RAP1GAP PE=1 SV=2	2866	1.47e-118	P:GO:0002250; P:GO:0007165; P:GO:0007411; P:GO:0043547; P:GO:1903697; F:GO:0005096; F:GO:0031267; F:GO:0042803; C:GO:0005829; C:GO:0016020	P:adaptive immune response; P:signal transduction; P:axon guidance; P:positive regulation of GTPase activity; P:negative regulation of microvillus assembly; F:GTPase activator activity; F:small GTPase binding; F:protein homodimerization activity; C:cytosol; C:membrane
TRINITY_DN63015_c0_g1_i2	RPGP1_HUMANRap1 GTPase-activating protein 1 OS=Homo sapiens OX=9606 GN=RAP1GAP PE=1 SV=2	3176	6.77e-118	P:GO:0002250; P:GO:0007165; P:GO:0007411; P:GO:0043547; P:GO:1903697; F:GO:0005096; F:GO:0031267; F:GO:0042803; C:GO:0005829; C:GO:0016020	P:adaptive immune response; P:signal transduction; P:axon guidance; P:positive regulation of GTPase activity; P:negative regulation of microvillus assembly; F:GTPase activator activity; F:small GTPase binding; F:protein homodimerization activity; C:cytosol; C:membrane
TRINITY_DN63015_c0_g1_i4	RPGP1_HUMANRap1 GTPase-activating protein 1 OS=Homo sapiens OX=9606 GN=RAP1GAP PE=1 SV=2	2719	4.64e-119	P:GO:0002250; P:GO:0007165; P:GO:0007411; P:GO:0043547; P:GO:1903697; F:GO:0005096; F:GO:0031267; F:GO:0042803; C:GO:0005829; C:GO:0016020	P:adaptive immune response; P:signal transduction; P:axon guidance; P:positive regulation of GTPase activity; P:negative regulation of microvillus assembly; F:GTPase activator activity; F:small GTPase binding; F:protein homodimerization activity; C:cytosol; C:membrane
TRINITY_DN63015_c2_g1_i1	RPGP1_HUMANRap1 GTPase-activating protein 1 OS=Homo sapiens OX=9606 GN=RAP1GAP PE=1 SV=2	343	2.89e-45	P:GO:0002250; P:GO:0007165; P:GO:0007411; P:GO:0051093; P:GO:0090630; P:GO:1903697; F:GO:0003924; F:GO:0005096; F:GO:0031267; F:GO:0042803; C:GO:0005794; C:GO:0005829; C:GO:0016020; C:GO:0036477; C:GO:0043005	P:adaptive immune response; P:signal transduction; P:axon guidance; P:negative regulation of developmental process; P:activation of GTPase activity; P:negative regulation of microvillus assembly; F:GTPase activity; F:GTPase activator activity; F:small GTPase binding; F:protein homodimerization activity; C:Golgi apparatus; C:cytosol; C:membrane; C:somatodendritic compartment; C:neuron projection	EC:3.6.1; EC:3.6; EC:3; EC:3.6.1.15	Acting on acid anhydrides; Acting on acid anhydrides; Hydrolases; Nucleoside-triphosphate phosphatase
TRINITY_DN80253_c0_g1_i1	MALT_CANAXAlpha-glucosidase OS=Candida albicans OX=5476 GN=MAL2 PE=1 SV=4	318	1.41e-10	F:GO:0016798	F:hydrolase activity, acting on glycosyl bonds	EC:3.2; EC:3	Glycosylases; Hydrolases
TRINITY_DN80243_c0_g1_i1	HBA3_LITCTHemoglobin subunit alpha-3 OS=Lithobates catesbeianus OX=8400 PE=1 SV=1	218	8.88e-11	P:GO:0015671; F:GO:0005344; F:GO:0005506; F:GO:0019825; F:GO:0020037; C:GO:0005833	P:oxygen transport; F:oxygen carrier activity; F:iron ion binding; F:oxygen binding; F:heme binding; C:hemoglobin complex
TRINITY_DN80256_c0_g1_i1	APDG_EMENIAcyl-CoA dehydrogenase apdG OS=Emericella nidulans (strain FGSC A4 / ATCC 38163 / CBS 112.46 / NRRL 194 / M139) OX=227321 GN=apdG PE=2 SV=1	208	3.18e-10	F:GO:0016491	F:oxidoreductase activity	EC:1	Oxidoreductases
TRINITY_DN80203_c0_g1_i1	VHAA2_ARATHV-type proton ATPase subunit a2 OS=Arabidopsis thaliana OX=3702 GN=VHA-a2 PE=1 SV=1	265	4.63e-20	P:GO:0007035; P:GO:0015986; P:GO:0032119; P:GO:0043181; P:GO:0070072; F:GO:0009678; F:GO:0045735; F:GO:0046961; F:GO:0051117; C:GO:0000220; C:GO:0005739; C:GO:0005794; C:GO:0009705	P:vacuolar acidification; P:ATP synthesis coupled proton transport; P:sequestering of zinc ion; P:vacuolar sequestering; P:vacuolar proton-transporting V-type ATPase complex assembly; F:pyrophosphate hydrolysis-driven proton transmembrane transporter activity; F:nutrient reservoir activity; F:proton-transporting ATPase activity, rotational mechanism; F:ATPase binding; C:vacuolar proton-transporti…	EC:7.1.3.1; EC:7.1.2.2; EC:7	H(+)-exporting diphosphatase; H(+)-transporting two-sector ATPase; Translocases
TRINITY_DN80289_c0_g1_i1	TPP1_RATTripeptidyl-peptidase 1 OS=Rattus norvegicus OX=10116 GN=Tpp1 PE=1 SV=1	313	1.74e-12	P:GO:0006508; P:GO:0007399; P:GO:0044248; P:GO:1901565; F:GO:0004175; F:GO:0008240; F:GO:0008289; F:GO:0042277; F:GO:0043167; F:GO:0097367; C:GO:0012505; C:GO:0031410; C:GO:0043231	P:proteolysis; P:nervous system development; P:cellular catabolic process; P:organonitrogen compound catabolic process; F:endopeptidase activity; F:tripeptidyl-peptidase activity; F:lipid binding; F:peptide binding; F:ion binding; F:carbohydrate derivative binding; C:endomembrane system; C:cytoplasmic vesicle; C:intracellular membrane-bounded organelle	EC:3.4.99; EC:3.4.21; EC:3.4; EC:3; EC:3.4.14.10; EC:3.4.14.9	Acting on peptide bonds (peptidases); Acting on peptide bonds (peptidases); Acting on peptide bonds (peptidases); Hydrolases; Tripeptidyl-peptidase II; Tripeptidyl-peptidase I
TRINITY_DN80225_c0_g1_i1	DJC13_HUMANDnaJ homolog subfamily C member 13 OS=Homo sapiens OX=9606 GN=DNAJC13 PE=1 SV=5	307	1.22e-34	P:GO:0006898; P:GO:0007032; P:GO:0015031; P:GO:0043312; P:GO:1902954; P:GO:2000641; F:GO:0005515; C:GO:0005829; C:GO:0005886; C:GO:0031901; C:GO:0035577; C:GO:0071203	P:receptor-mediated endocytosis; P:endosome organization; P:protein transport; P:neutrophil degranulation; P:regulation of early endosome to recycling endosome transport; P:regulation of early endosome to late endosome transport; F:protein binding; C:cytosol; C:plasma membrane; C:early endosome membrane; C:azurophil granule membrane; C:WASH complex
TRINITY_DN80213_c0_g1_i1	YOT0_CAEELUPF0057 membrane protein ZK632.10 OS=Caenorhabditis elegans OX=6239 GN=ZK632.10 PE=3 SV=2	349	1.02e-10	C:GO:0016020	C:membrane
TRINITY_DN80236_c0_g1_i1	ARPC5_DICDIActin-related protein 2/3 complex subunit 5 OS=Dictyostelium discoideum OX=44689 GN=arcE PE=1 SV=1	337	2.45e-13	P:GO:0006887; P:GO:0006909; P:GO:0045010; F:GO:0051015; C:GO:0005885; C:GO:0030175; C:GO:0030670; C:GO:0030864; C:GO:0031143; C:GO:0031252	P:exocytosis; P:phagocytosis; P:actin nucleation; F:actin filament binding; C:Arp2/3 protein complex; C:filopodium; C:phagocytic vesicle membrane; C:cortical actin cytoskeleton; C:pseudopodium; C:cell leading edge
TRINITY_DN80232_c0_g1_i1	RBP1C_ARATHRan-binding protein 1 homolog c OS=Arabidopsis thaliana OX=3702 GN=RANBP1C PE=2 SV=1	563	6.85e-25	P:GO:0015031; P:GO:0046907; F:GO:0005515; C:GO:0005737; C:GO:0043231	P:protein transport; P:intracellular transport; F:protein binding; C:cytoplasm; C:intracellular membrane-bounded organelle
TRINITY_DN80224_c0_g1_i1	TPPC1_BOVINTrafficking protein particle complex subunit 1 OS=Bos taurus OX=9913 GN=TRAPPC1 PE=2 SV=1	226	4.42e-16	P:GO:0016192	P:vesicle-mediated transport
TRINITY_DN80263_c0_g1_i1	MDH_AROAEMalate dehydrogenase OS=Aromatoleum aromaticum (strain EbN1) OX=76114 GN=mdh PE=3 SV=1	281	2.08e-24	P:GO:0019752; P:GO:0044238; F:GO:0016615; F:GO:0016616	P:carboxylic acid metabolic process; P:primary metabolic process; F:malate dehydrogenase activity; F:oxidoreductase activity, acting on the CH-OH group of donors, NAD or NADP as acceptor	EC:1.1; EC:1; EC:1.1.1	Acting on the CH-OH group of donors; Oxidoreductases; Acting on the CH-OH group of donors
TRINITY_DN80262_c0_g1_i1	RS27_BOVIN40S ribosomal protein S27 OS=Bos taurus OX=9913 GN=RPS27 PE=3 SV=3	378	2.36e-44	P:GO:0000028; P:GO:0006364; P:GO:0006412; F:GO:0003723; F:GO:0003735; F:GO:0046872; C:GO:0022627	P:ribosomal small subunit assembly; P:rRNA processing; P:translation; F:RNA binding; F:structural constituent of ribosome; F:metal ion binding; C:cytosolic small ribosomal subunit
TRINITY_DN80287_c0_g1_i1	XANLY_BACGLXanthan lyase OS=Bacillus sp. (strain GL1) OX=84635 GN=xly PE=1 SV=1	204	4.04e-07	P:GO:0005976; F:GO:0005509; F:GO:0005537; F:GO:0047492	P:polysaccharide metabolic process; F:calcium ion binding; F:mannose binding; F:xanthan lyase activity	EC:4.2.2.12; EC:4.2; EC:4; EC:4.2.2	Xanthan lyase; Carbon-oxygen lyases; Lyases; Carbon-oxygen lyases
TRINITY_DN80235_c0_g1_i1	RL37_ENCCU60S ribosomal protein L37 OS=Encephalitozoon cuniculi (strain GB-M1) OX=284813 GN=RPL37 PE=3 SV=1	382	5.01e-24	P:GO:0006412; F:GO:0003735; F:GO:0019843; F:GO:0046872; C:GO:0005840	P:translation; F:structural constituent of ribosome; F:rRNA binding; F:metal ion binding; C:ribosome
TRINITY_DN80210_c0_g1_i1	RS11_BOVIN40S ribosomal protein S11 OS=Bos taurus OX=9913 GN=RPS11 PE=2 SV=3	553	1.47e-66	P:GO:0006412; F:GO:0003735; F:GO:0019843; C:GO:0022627	P:translation; F:structural constituent of ribosome; F:rRNA binding; C:cytosolic small ribosomal subunit
TRINITY_DN80246_c0_g1_i1	AZIN2_XENLAAntizyme inhibitor 2 OS=Xenopus laevis OX=8355 GN=azin2 PE=2 SV=1	303	8.08e-23	P:GO:0006596; P:GO:0043085; P:GO:0098629; P:GO:1902269; F:GO:0003824; F:GO:0042978; C:GO:0005634; C:GO:0005801; C:GO:0005802; C:GO:0030133; C:GO:0030424; C:GO:0030425; C:GO:0033116; C:GO:0043204; C:GO:0048471; C:GO:1990005	P:polyamine biosynthetic process; P:positive regulation of catalytic activity; P:trans-Golgi network membrane organization; P:positive regulation of polyamine transmembrane transport; F:catalytic activity; F:ornithine decarboxylase activator activity; C:nucleus; C:cis-Golgi network; C:trans-Golgi network; C:transport vesicle; C:axon; C:dendrite; C:endoplasmic reticulum-Golgi intermediate compartm…
TRINITY_DN80272_c0_g1_i1	PUMP5_ARATHMitochondrial uncoupling protein 5 OS=Arabidopsis thaliana OX=3702 GN=PUMP5 PE=2 SV=1	212	2.01e-09	P:GO:0006839; P:GO:0015698; P:GO:0015740; P:GO:0072348; P:GO:1902600; P:GO:1905039; F:GO:0005310; F:GO:0015556; F:GO:0017077; C:GO:0016020	P:mitochondrial transport; P:inorganic anion transport; P:C4-dicarboxylate transport; P:sulfur compound transport; P:proton transmembrane transport; P:carboxylic acid transmembrane transport; F:dicarboxylic acid transmembrane transporter activity; F:C4-dicarboxylate transmembrane transporter activity; F:oxidative phosphorylation uncoupler activity; C:membrane	EC:7	Translocases
TRINITY_DN80247_c0_g1_i1	RS11_DICDI40S ribosomal protein S11 OS=Dictyostelium discoideum OX=44689 GN=rps11 PE=1 SV=1	422	3.27e-58	P:GO:0006412; F:GO:0003735; C:GO:0022627	P:translation; F:structural constituent of ribosome; C:cytosolic small ribosomal subunit
TRINITY_DN80244_c0_g1_i1	PIF1_DANREATP-dependent DNA helicase PIF1 OS=Danio rerio OX=7955 GN=pif1 PE=2 SV=1	244	1.27e-22	P:GO:0006259; P:GO:0006260; P:GO:0032508; F:GO:0004386; F:GO:0097159; F:GO:1901363; C:GO:0005657	P:DNA metabolic process; P:DNA replication; P:DNA duplex unwinding; F:helicase activity; F:organic cyclic compound binding; F:heterocyclic compound binding; C:replication fork	EC:3.6.1; EC:3.6; EC:3; EC:3.6.1.15	Acting on acid anhydrides; Acting on acid anhydrides; Hydrolases; Nucleoside-triphosphate phosphatase
TRINITY_DN80227_c0_g1_i1	RUXE_BOVINSmall nuclear ribonucleoprotein E OS=Bos taurus OX=9913 GN=SNRPE PE=3 SV=1	507	6.13e-57	P:GO:0000387; P:GO:0042633; F:GO:0003723; C:GO:0005682; C:GO:0005683; C:GO:0005685; C:GO:0005686; C:GO:0005687; C:GO:0005829; C:GO:0034709; C:GO:0034715; C:GO:0034719; C:GO:0046540; C:GO:0071005; C:GO:0071007	P:spliceosomal snRNP assembly; P:hair cycle; F:RNA binding; C:U5 snRNP; C:U7 snRNP; C:U1 snRNP; C:U2 snRNP; C:U4 snRNP; C:cytosol; C:methylosome; C:pICln-Sm protein complex; C:SMN-Sm protein complex; C:U4/U6 x U5 tri-snRNP complex; C:U2-type precatalytic spliceosome; C:U2-type catalytic step 2 spliceosome
TRINITY_DN80215_c0_g1_i1	RS3A_CICAR40S ribosomal protein S3a OS=Cicer arietinum OX=3827 PE=2 SV=1	892	1.88e-85	C:GO:0005737; C:GO:0005840	C:cytoplasm; C:ribosome
TRINITY_DN80258_c0_g1_i1	DYH8_HUMANDynein heavy chain 8, axonemal OS=Homo sapiens OX=9606 GN=DNAH8 PE=1 SV=2	272	2.08e-42	P:GO:0007018; P:GO:0036158; P:GO:0060285; F:GO:0005524; F:GO:0008569; F:GO:0045505; F:GO:0051959; C:GO:0005874; C:GO:0036126; C:GO:0036157	P:microtubule-based movement; P:outer dynein arm assembly; P:cilium-dependent cell motility; F:ATP binding; F:ATP-dependent microtubule motor activity, minus-end-directed; F:dynein intermediate chain binding; F:dynein light intermediate chain binding; C:microtubule; C:sperm flagellum; C:outer dynein arm	EC:3.6.1; EC:3.6; EC:3; EC:5.6.1.4; EC:3.6.1.15	Acting on acid anhydrides; Acting on acid anhydrides; Hydrolases; Minus-end-directed kinesin ATPase; Nucleoside-triphosphate phosphatase
TRINITY_DN28758_c0_g1_i1	ABCA2_RATATP-binding cassette sub-family A member 2 OS=Rattus norvegicus OX=10116 GN=Abca2 PE=1 SV=1	210	3.2e-20	P:GO:0001573; P:GO:0006357; P:GO:0006684; P:GO:0007626; P:GO:0032289; P:GO:0032805; P:GO:0042632; P:GO:0042986; P:GO:0046512; P:GO:0048545; P:GO:0055085; P:GO:0060049; P:GO:0070723; P:GO:0071072; P:GO:0090155; P:GO:0090156; P:GO:0090370; P:GO:0099040; P:GO:0150110; P:GO:1901873; P:GO:1902004; P:GO:1904375; P:GO:1905598; P:GO:1905601; P:GO:2000008; F:GO:0005524; F:GO:0042626; F:GO:0061135; F:GO:00…	P:ganglioside metabolic process; P:regulation of transcription by RNA polymerase II; P:sphingomyelin metabolic process; P:locomotory behavior; P:central nervous system myelin formation; P:positive regulation of low-density lipoprotein particle receptor catabolic process; P:cholesterol homeostasis; P:positive regulation of amyloid precursor protein biosynthetic process; P:sphingosine biosynthetic …	EC:3.6.1; EC:3.6; EC:7.6.2.1; EC:3; EC:7; EC:7.2.2; EC:3.6.1.15	Acting on acid anhydrides; Acting on acid anhydrides; P-type phospholipid transporter; Hydrolases; Translocases; Catalysing the translocation of inorganic cations; Nucleoside-triphosphate phosphatase
TRINITY_DN28725_c0_g1_i1	GPA8_DICDIGuanine nucleotide-binding protein alpha-8 subunit OS=Dictyostelium discoideum OX=44689 GN=gpaH PE=2 SV=2	223	1.12e-24	P:GO:0007188; P:GO:0010811; P:GO:0022409; P:GO:0043938; P:GO:0045595; P:GO:1903665; P:GO:1903669; F:GO:0001664; F:GO:0003924; F:GO:0019001; F:GO:0031683; F:GO:0043167; C:GO:0005834	P:adenylate cyclase-modulating G protein-coupled receptor signaling pathway; P:positive regulation of cell-substrate adhesion; P:positive regulation of cell-cell adhesion; P:positive regulation of sporulation; P:regulation of cell differentiation; P:negative regulation of asexual reproduction; P:positive regulation of chemorepellent activity; F:G protein-coupled receptor binding; F:GTPase activit…	EC:3.6.1; EC:3.6; EC:3; EC:3.6.1.15	Acting on acid anhydrides; Acting on acid anhydrides; Hydrolases; Nucleoside-triphosphate phosphatase
TRINITY_DN28720_c0_g1_i1	KCMA1_MACMUCalcium-activated potassium channel subunit alpha-1 (Fragment) OS=Macaca mulatta OX=9544 GN=KCNMA1 PE=2 SV=1	259	7.43e-19	P:GO:0006810; F:GO:0005216; C:GO:0016020	P:transport; F:ion channel activity; C:membrane	EC:7	Translocases
TRINITY_DN28719_c0_g1_i1	B4GT7_HUMANBeta-1,4-galactosyltransferase 7 OS=Homo sapiens OX=9606 GN=B4GALT7 PE=1 SV=1	292	8.97e-24	P:GO:0006024; P:GO:0006029; P:GO:0006487; P:GO:0048147; P:GO:0097435; F:GO:0003831; F:GO:0005515; F:GO:0030145; F:GO:0046525; C:GO:0000139; C:GO:0016021	P:glycosaminoglycan biosynthetic process; P:proteoglycan metabolic process; P:protein N-linked glycosylation; P:negative regulation of fibroblast proliferation; P:supramolecular fiber organization; F:beta-N-acetylglucosaminylglycopeptide beta-1,4-galactosyltransferase activity; F:protein binding; F:manganese ion binding; F:xylosylprotein 4-beta-galactosyltransferase activity; C:Golgi membrane; C:…	EC:2.4; EC:2.4.1.38; EC:2; EC:2.4.1.133; EC:2.4.1	Glycosyltransferases; Beta-N-acetylglucosaminylglycopeptide beta-1,4-galactosyltransferase; Transferases; Xylosylprotein 4-beta-galactosyltransferase; Glycosyltransferases
TRINITY_DN28700_c0_g1_i1	EAA2_MOUSEExcitatory amino acid transporter 2 OS=Mus musculus OX=10090 GN=Slc1a2 PE=1 SV=1	247	1.45e-20	P:GO:0006750; P:GO:0007632; P:GO:0009611; P:GO:0010259; P:GO:0021537; P:GO:0030534; P:GO:0031668; P:GO:0035264; P:GO:0042493; P:GO:0043200; P:GO:0046326; P:GO:0070207; P:GO:0070779; P:GO:0071314; P:GO:0098712; P:GO:0098810; F:GO:0005314; F:GO:0033229; C:GO:0009986; C:GO:0030673; C:GO:0043197; C:GO:0043198; C:GO:0044297; C:GO:0045121; C:GO:0097449; C:GO:0098796; C:GO:0098978; C:GO:0099056	P:glutathione biosynthetic process; P:visual behavior; P:response to wounding; P:multicellular organism aging; P:telencephalon development; P:adult behavior; P:cellular response to extracellular stimulus; P:multicellular organism growth; P:response to drug; P:response to amino acid; P:positive regulation of glucose import; P:protein homotrimerization; P:D-aspartate import across plasma membrane; …	EC:7	Translocases
TRINITY_DN28710_c0_g1_i1	AT11C_HUMANPhospholipid-transporting ATPase IG OS=Homo sapiens OX=9606 GN=ATP11C PE=1 SV=3	327	2.15e-27	P:GO:0034220; P:GO:0045332; F:GO:0005515; F:GO:0043167; F:GO:0090555; F:GO:0140346; C:GO:0005783; C:GO:0005802; C:GO:0005887; C:GO:0055037; C:GO:0098588	P:ion transmembrane transport; P:phospholipid translocation; F:protein binding; F:ion binding; F:phosphatidylethanolamine flippase activity; F:phosphatidylserine flippase activity; C:endoplasmic reticulum; C:trans-Golgi network; C:integral component of plasma membrane; C:recycling endosome; C:bounding membrane of organelle	EC:3.6.1; EC:3.6; EC:7.6.2.1; EC:3; EC:7; EC:3.6.1.15	Acting on acid anhydrides; Acting on acid anhydrides; P-type phospholipid transporter; Hydrolases; Translocases; Nucleoside-triphosphate phosphatase
TRINITY_DN28788_c0_g1_i1	RL35_CHICK60S ribosomal protein L35 OS=Gallus gallus OX=9031 GN=RPL35 PE=2 SV=3	468	3.89e-42	P:GO:0000463; P:GO:0006412; F:GO:0003729; F:GO:0003735; C:GO:0022625	P:maturation of LSU-rRNA from tricistronic rRNA transcript (SSU-rRNA, 5.8S rRNA, LSU-rRNA); P:translation; F:mRNA binding; F:structural constituent of ribosome; C:cytosolic large ribosomal subunit
TRINITY_DN28757_c0_g1_i1	PPT3_DICDIPalmitoyl-protein thioesterase 3 OS=Dictyostelium discoideum OX=44689 GN=ppt3 PE=3 SV=1	343	5.75e-21	F:GO:0016787	F:hydrolase activity	EC:3	Hydrolases
TRINITY_DN28789_c0_g1_i1	CDK2_XENLACyclin-dependent kinase 2 OS=Xenopus laevis OX=8355 GN=cdk2 PE=1 SV=3	255	3.5e-29	P:GO:0006468; P:GO:0051301; P:GO:0051726; F:GO:0004693; F:GO:0005515; F:GO:0005524; F:GO:0106310; F:GO:0106311	P:protein phosphorylation; P:cell division; P:regulation of cell cycle; F:cyclin-dependent protein serine/threonine kinase activity; F:protein binding; F:ATP binding; F:protein serine kinase activity; F:protein threonine kinase activity	EC:2.7.1; EC:2.7.11; EC:2.7.11.1; EC:2.7; EC:2; EC:2.7.11.22	Transferring phosphorus-containing groups; Transferring phosphorus-containing groups; Non-specific serine/threonine protein kinase; Transferring phosphorus-containing groups; Transferases; Cyclin-dependent kinase
TRINITY_DN28789_c1_g1_i1	CDK5_DICDICyclin-dependent kinase 5 homolog OS=Dictyostelium discoideum OX=44689 GN=cdk5 PE=2 SV=2	385	1.01e-63	P:GO:0000083; P:GO:0006468; P:GO:0006907; P:GO:0006909; P:GO:0019954; P:GO:0030435; P:GO:0031157; P:GO:0051726; F:GO:0004693; F:GO:0005516; F:GO:0005524; F:GO:0106310; F:GO:0106311; C:GO:0005654; C:GO:0005737; C:GO:0072686	P:regulation of transcription involved in G1/S transition of mitotic cell cycle; P:protein phosphorylation; P:pinocytosis; P:phagocytosis; P:asexual reproduction; P:sporulation resulting in formation of a cellular spore; P:regulation of aggregate size involved in sorocarp development; P:regulation of cell cycle; F:cyclin-dependent protein serine/threonine kinase activity; F:calmodulin binding; F:…	EC:2.7.1; EC:2.7.11; EC:2.7.11.1; EC:2.7; EC:2; EC:2.7.11.22	Transferring phosphorus-containing groups; Transferring phosphorus-containing groups; Non-specific serine/threonine protein kinase; Transferring phosphorus-containing groups; Transferases; Cyclin-dependent kinase
TRINITY_DN79446_c0_g1_i1	ACT2_TETPYActin, cytoplasmic OS=Tetrahymena pyriformis OX=5908 PE=3 SV=2	304	3.05e-55	F:GO:0005524; C:GO:0005737; C:GO:0005856	F:ATP binding; C:cytoplasm; C:cytoskeleton
TRINITY_DN79489_c0_g1_i1	OLA1_ORYSIObg-like ATPase 1 OS=Oryza sativa subsp. indica OX=39946 GN=OsI_28170 PE=3 SV=1	223	6.06e-34	P:GO:1900425; P:GO:1901001; F:GO:0003924; F:GO:0005524; F:GO:0005525; F:GO:0043022; F:GO:0043023; F:GO:0046872; C:GO:0005829; C:GO:0005886	P:negative regulation of defense response to bacterium; P:negative regulation of response to salt stress; F:GTPase activity; F:ATP binding; F:GTP binding; F:ribosome binding; F:ribosomal large subunit binding; F:metal ion binding; C:cytosol; C:plasma membrane	EC:3.6.1; EC:3.6; EC:3; EC:3.6.1.15	Acting on acid anhydrides; Acting on acid anhydrides; Hydrolases; Nucleoside-triphosphate phosphatase
TRINITY_DN79491_c0_g1_i1	BCKD_MOUSE[3-methyl-2-oxobutanoate dehydrogenase	329	1.37e-09	P:GO:0016054; P:GO:1901565; F:GO:0004672	P:organic acid catabolic process; P:organonitrogen compound catabolic process; F:protein kinase activity	EC:2.7.1; EC:2.7; EC:2	Transferring phosphorus-containing groups; Transferring phosphorus-containing groups; Transferases
TRINITY_DN79488_c0_g1_i1	COAA_DICDICoactosin OS=Dictyostelium discoideum OX=44689 GN=coaA PE=1 SV=1	287	2.41e-16	P:GO:0030833; F:GO:0051015; C:GO:0005737; C:GO:0015629	P:regulation of actin filament polymerization; F:actin filament binding; C:cytoplasm; C:actin cytoskeleton
TRINITY_DN79478_c0_g1_i1	VCP_AEDAEVitellogenic carboxypeptidase OS=Aedes aegypti OX=7159 GN=VCP PE=1 SV=3	329	2.62e-24	F:GO:0004180	F:carboxypeptidase activity	EC:3.4.17.11; EC:3.4; EC:3	Glutamate carboxypeptidase; Acting on peptide bonds (peptidases); Hydrolases
TRINITY_DN79404_c0_g1_i1	RAS_LENEDRas-like protein OS=Lentinula edodes OX=5353 PE=3 SV=1	276	2.39e-29	F:GO:0000166; F:GO:0016787; C:GO:0016020	F:nucleotide binding; F:hydrolase activity; C:membrane	EC:3	Hydrolases
TRINITY_DN79481_c0_g1_i1	NACA_DROMENascent polypeptide-associated complex subunit alpha OS=Drosophila melanogaster OX=7227 GN=Nacalpha PE=1 SV=2	218	1.22e-13	P:GO:0006612; P:GO:0007275; F:GO:0051082; C:GO:0005854	P:protein targeting to membrane; P:multicellular organism development; F:unfolded protein binding; C:nascent polypeptide-associated complex
TRINITY_DN79430_c0_g1_i1	IDH3B_MACFAIsocitrate dehydrogenase	205	5.8e-33	P:GO:0006099; F:GO:0000287; F:GO:0004449; F:GO:0051287; C:GO:0005739	P:tricarboxylic acid cycle; F:magnesium ion binding; F:isocitrate dehydrogenase (NAD+) activity; F:NAD binding; C:mitochondrion	EC:1.1; EC:1.1.1.41; EC:1; EC:1.1.1	Acting on the CH-OH group of donors; Isocitrate dehydrogenase (NAD(+)); Oxidoreductases; Acting on the CH-OH group of donors
TRINITY_DN79493_c0_g1_i1	RL36B_SCHPO60S ribosomal protein L36-B OS=Schizosaccharomyces pombe (strain 972 / ATCC 24843) OX=284812 GN=rpl3602 PE=3 SV=1	208	9.38e-16	P:GO:0002181; F:GO:0003735; C:GO:0022625	P:cytoplasmic translation; F:structural constituent of ribosome; C:cytosolic large ribosomal subunit
TRINITY_DN79434_c0_g1_i1	NRP1_CHICKNeuropilin-1 OS=Gallus gallus OX=9031 GN=NRP1 PE=2 SV=1	335	1.24e-07	P:GO:0007399; P:GO:0009653; P:GO:0016477; P:GO:0048513; P:GO:0050794; P:GO:0050896; F:GO:0005515; C:GO:0005886; C:GO:0030426	P:nervous system development; P:anatomical structure morphogenesis; P:cell migration; P:animal organ development; P:regulation of cellular process; P:response to stimulus; F:protein binding; C:plasma membrane; C:growth cone
TRINITY_DN79482_c0_g1_i1	INCEA_XENLAInner centromere protein A OS=Xenopus laevis OX=8355 GN=incenp-a PE=1 SV=1	235	5.91e-12	P:GO:0051225; F:GO:0019901; C:GO:0000775; C:GO:0032133	P:spindle assembly; F:protein kinase binding; C:chromosome, centromeric region; C:chromosome passenger complex
TRINITY_DN79421_c0_g1_i1	ENDUB_DANREPoly(U)-specific endoribonuclease-B OS=Danio rerio OX=7955 GN=endoub PE=2 SV=1	259	1.82e-21	F:GO:0004519; F:GO:0005488	F:endonuclease activity; F:binding	EC:3.1; EC:3	Acting on ester bonds; Hydrolases
TRINITY_DN79443_c0_g1_i1	MOXD1_CHICKDBH-like monooxygenase protein 1 OS=Gallus gallus OX=9031 GN=MOXD1 PE=2 SV=1	269	1.88e-12	P:GO:0006576; P:GO:0018958; F:GO:0004497; C:GO:0005737; C:GO:0012505; C:GO:0016020; C:GO:0043227	P:cellular biogenic amine metabolic process; P:phenol-containing compound metabolic process; F:monooxygenase activity; C:cytoplasm; C:endomembrane system; C:membrane; C:membrane-bounded organelle	EC:1	Oxidoreductases
TRINITY_DN79411_c0_g1_i1	RLA1_MAIZE60S acidic ribosomal protein P1 OS=Zea mays OX=4577 GN=RPP1A PE=1 SV=1	382	1.39e-19	P:GO:0002181; P:GO:0006414; P:GO:0032147; F:GO:0003735; F:GO:0030295; F:GO:0043021; C:GO:0022625	P:cytoplasmic translation; P:translational elongation; P:activation of protein kinase activity; F:structural constituent of ribosome; F:protein kinase activator activity; F:ribonucleoprotein complex binding; C:cytosolic large ribosomal subunit
TRINITY_DN79414_c0_g1_i1	COPA2_ARATHCoatomer subunit alpha-2 OS=Arabidopsis thaliana OX=3702 GN=At2g21390 PE=2 SV=1	208	7.09e-17	P:GO:0015031; P:GO:0046907; P:GO:0048193; F:GO:0005515; C:GO:0005794; C:GO:0005829; C:GO:0030117; C:GO:0030663	P:protein transport; P:intracellular transport; P:Golgi vesicle transport; F:protein binding; C:Golgi apparatus; C:cytosol; C:membrane coat; C:COPI-coated vesicle membrane
TRINITY_DN79402_c0_g1_i1	RIBD_CHLPNRiboflavin biosynthesis protein RibD OS=Chlamydia pneumoniae OX=83558 GN=ribD PE=3 SV=1	250	2.3e-08	F:GO:0003824	F:catalytic activity
TRINITY_DN79465_c0_g1_i1	ARF_NEUCRADP-ribosylation factor OS=Neurospora crassa (strain ATCC 24698 / 74-OR23-1A / CBS 708.71 / DSM 1257 / FGSC 987) OX=367110 GN=NCU08340 PE=3 SV=3	203	2.61e-16	P:GO:0006886; P:GO:0016192; F:GO:0005525; C:GO:0005794; C:GO:0005886	P:intracellular protein transport; P:vesicle-mediated transport; F:GTP binding; C:Golgi apparatus; C:plasma membrane
TRINITY_DN79401_c0_g1_i1	DYR1B_HUMANDual specificity tyrosine-phosphorylation-regulated kinase 1B OS=Homo sapiens OX=9606 GN=DYRK1B PE=1 SV=1	216	1.48e-16	P:GO:0018105; P:GO:0018107; P:GO:0045893; P:GO:0060612; F:GO:0000166; F:GO:0003713; F:GO:0004674; F:GO:0004713; F:GO:0005515; C:GO:0005654; C:GO:0005694	P:peptidyl-serine phosphorylation; P:peptidyl-threonine phosphorylation; P:positive regulation of transcription, DNA-templated; P:adipose tissue development; F:nucleotide binding; F:transcription coactivator activity; F:protein serine/threonine kinase activity; F:protein tyrosine kinase activity; F:protein binding; C:nucleoplasm; C:chromosome	EC:2.7.1; EC:2.7.10; EC:2.7.11; EC:2.7; EC:2	Transferring phosphorus-containing groups; Transferring phosphorus-containing groups; Transferring phosphorus-containing groups; Transferring phosphorus-containing groups; Transferases
TRINITY_DN79440_c0_g1_i1	HUWE1_HUMANE3 ubiquitin-protein ligase HUWE1 OS=Homo sapiens OX=9606 GN=HUWE1 PE=1 SV=3	205	3.13e-07	P:GO:0000209; P:GO:0006284; P:GO:0006513; P:GO:0010637; P:GO:0016574; P:GO:0031398; P:GO:0032922; P:GO:0043312; P:GO:0098779; F:GO:0003676; F:GO:0005515; F:GO:0061630; C:GO:0005576; C:GO:0005654; C:GO:0005829; C:GO:0016020; C:GO:0034774; C:GO:1904813	P:protein polyubiquitination; P:base-excision repair; P:protein monoubiquitination; P:negative regulation of mitochondrial fusion; P:histone ubiquitination; P:positive regulation of protein ubiquitination; P:circadian regulation of gene expression; P:neutrophil degranulation; P:positive regulation of mitophagy in response to mitochondrial depolarization; F:nucleic acid binding; F:protein binding;…	EC:2	Transferases
TRINITY_DN79425_c0_g1_i1	GUNF_RUMCHEndoglucanase F OS=Ruminiclostridium cellulolyticum (strain ATCC 35319 / DSM 5812 / JCM 6584 / H10) OX=394503 GN=celCCF PE=1 SV=2	249	7.46e-15	P:GO:0008152; F:GO:0016787	P:metabolic process; F:hydrolase activity	EC:3	Hydrolases
TRINITY_DN12481_c0_g1_i1	VATD_MANSEV-type proton ATPase subunit D OS=Manduca sexta OX=7130 PE=2 SV=1	427	1.87e-60	P:GO:0006811; P:GO:0055085; F:GO:0042626	P:ion transport; P:transmembrane transport; F:ATPase-coupled transmembrane transporter activity	EC:3.6.1; EC:3.6; EC:3; EC:7.2.2; EC:7; EC:3.6.1.15	Acting on acid anhydrides; Acting on acid anhydrides; Hydrolases; Catalysing the translocation of inorganic cations; Translocases; Nucleoside-triphosphate phosphatase
TRINITY_DN12423_c0_g1_i1	CUL1_SCHPOCullin-1 OS=Schizosaccharomyces pombe (strain 972 / ATCC 24843) OX=284812 GN=cul1 PE=1 SV=1	250	9.82e-15	P:GO:0031146; F:GO:0000822; F:GO:0005515; C:GO:0043224	P:SCF-dependent proteasomal ubiquitin-dependent protein catabolic process; F:inositol hexakisphosphate binding; F:protein binding; C:nuclear SCF ubiquitin ligase complex
TRINITY_DN12496_c0_g1_i1	NB5R5_MOUSENADH-cytochrome b5 reductase-like OS=Mus musculus OX=10090 GN=Cyb5rl PE=2 SV=1	284	1.09e-27	F:GO:0016491	F:oxidoreductase activity	EC:1	Oxidoreductases
TRINITY_DN12420_c0_g1_i1	SCRN1_HUMANSecernin-1 OS=Homo sapiens OX=9606 GN=SCRN1 PE=1 SV=2	369	9.32e-61	P:GO:0006508; P:GO:0006887; F:GO:0005515; F:GO:0016805; F:GO:0070004; C:GO:0005737; C:GO:0031965	P:proteolysis; P:exocytosis; F:protein binding; F:dipeptidase activity; F:cysteine-type exopeptidase activity; C:cytoplasm; C:nuclear membrane	EC:3.4.13; EC:3.4; EC:3.4.13.18; EC:3; EC:3.4.13.21	Acting on peptide bonds (peptidases); Acting on peptide bonds (peptidases); Cytosol nonspecific dipeptidase; Hydrolases; Dipeptidase E
TRINITY_DN12473_c0_g1_i1	TPP1_DICDITripeptidyl-peptidase 1 OS=Dictyostelium discoideum OX=44689 GN=tpp1 PE=3 SV=1	238	2.5e-07	F:GO:0008236	F:serine-type peptidase activity	EC:3.4; EC:3	Acting on peptide bonds (peptidases); Hydrolases
TRINITY_DN12441_c0_g1_i1	PIF4_TRYB2ATP-dependent DNA helicase PIF4 OS=Trypanosoma brucei brucei (strain 927/4 GUTat10.1) OX=185431 GN=PIF4 PE=3 SV=1	305	1.35e-08	P:GO:0044260; F:GO:0003678; C:GO:0005739	P:cellular macromolecule metabolic process; F:DNA helicase activity; C:mitochondrion	EC:3.6.1; EC:3.6.4.12; EC:3.6; EC:3; EC:3.6.1.15	Acting on acid anhydrides; DNA helicase; Acting on acid anhydrides; Hydrolases; Nucleoside-triphosphate phosphatase
TRINITY_DN12478_c0_g1_i1	TLN2_MOUSETalin-2 OS=Mus musculus OX=10090 GN=Tln2 PE=1 SV=3	309	2.3e-24	P:GO:0098609; F:GO:0003779; F:GO:0005178; C:GO:0005622; C:GO:0005886; C:GO:0005916; C:GO:0005925; C:GO:0045202	P:cell-cell adhesion; F:actin binding; F:integrin binding; C:intracellular anatomical structure; C:plasma membrane; C:fascia adherens; C:focal adhesion; C:synapse
TRINITY_DN12478_c0_g2_i1	TLN2_MOUSETalin-2 OS=Mus musculus OX=10090 GN=Tln2 PE=1 SV=3	309	2.3e-24	P:GO:0098609; F:GO:0003779; F:GO:0005178; C:GO:0005622; C:GO:0005886; C:GO:0005916; C:GO:0005925; C:GO:0045202	P:cell-cell adhesion; F:actin binding; F:integrin binding; C:intracellular anatomical structure; C:plasma membrane; C:fascia adherens; C:focal adhesion; C:synapse
TRINITY_DN12447_c1_g1_i1	RTXE_DROMEProbable RNA-directed DNA polymerase from transposon X-element OS=Drosophila melanogaster OX=7227 GN=X-element\ORF2 PE=3 SV=1	349	5.84e-13	P:GO:0006313; F:GO:0003964	P:transposition, DNA-mediated; F:RNA-directed DNA polymerase activity	EC:2.7; EC:2; EC:2.7.7.49; EC:2.7.7	Transferring phosphorus-containing groups; Transferases; RNA-directed DNA polymerase; Transferring phosphorus-containing groups
TRINITY_DN12437_c1_g1_i1	SYCC_DICDICysteine--tRNA ligase, cytoplasmic OS=Dictyostelium discoideum OX=44689 GN=cysS PE=3 SV=1	205	5.71e-07	P:GO:0006418; F:GO:0000166; F:GO:0004812; F:GO:0043167; C:GO:0005737	P:tRNA aminoacylation for protein translation; F:nucleotide binding; F:aminoacyl-tRNA ligase activity; F:ion binding; C:cytoplasm	EC:6.1; EC:6.1.1; EC:6	Forming carbon-oxygen bonds; Forming carbon-oxygen bonds; Ligases
TRINITY_DN12445_c0_g1_i1	RDH14_MOUSERetinol dehydrogenase 14 OS=Mus musculus OX=10090 GN=Rdh14 PE=1 SV=1	575	4.51e-22	P:GO:0042572; F:GO:0052650; C:GO:0005737; C:GO:0043231	P:retinol metabolic process; F:NADP-retinol dehydrogenase activity; C:cytoplasm; C:intracellular membrane-bounded organelle	EC:1.1; EC:1; EC:1.1.1.300; EC:1.1.1; EC:1.1.1.2	Acting on the CH-OH group of donors; Oxidoreductases; NADP-retinol dehydrogenase; Acting on the CH-OH group of donors; Alcohol dehydrogenase (NADP(+))
TRINITY_DN12460_c0_g1_i1	CPEB1_MOUSECytoplasmic polyadenylation element-binding protein 1 OS=Mus musculus OX=10090 GN=Cpeb1 PE=1 SV=1	925	1.97e-40	P:GO:0007130; P:GO:0010557; P:GO:0031325; P:GO:0048168; P:GO:0051173; P:GO:0071230; P:GO:0071456; P:GO:2000766; F:GO:0000900; F:GO:0005515; F:GO:0035925; C:GO:0005634; C:GO:0005737; C:GO:0016020; C:GO:0043005; C:GO:0045202; C:GO:0072687	P:synaptonemal complex assembly; P:positive regulation of macromolecule biosynthetic process; P:positive regulation of cellular metabolic process; P:regulation of neuronal synaptic plasticity; P:positive regulation of nitrogen compound metabolic process; P:cellular response to amino acid stimulus; P:cellular response to hypoxia; P:negative regulation of cytoplasmic translation; F:translation repr…
TRINITY_DN12492_c0_g1_i1	FER6_RHOCAFerredoxin-6 OS=Rhodobacter capsulatus OX=1061 GN=fdxE PE=1 SV=2	541	4.91e-22	F:GO:0005488	F:binding
TRINITY_DN12468_c0_g1_i1	OBSCN_HUMANObscurin OS=Homo sapiens OX=9606 GN=OBSCN PE=1 SV=3	498	3.67e-13	P:GO:0030154; P:GO:0048856; P:GO:0050794; F:GO:0004672; F:GO:0005546; F:GO:0005547; F:GO:0010314; F:GO:0030506; F:GO:0031432; F:GO:0032266; F:GO:0043325; F:GO:0070273; C:GO:0005829; C:GO:0005886; C:GO:0016604; C:GO:0030016	P:cell differentiation; P:anatomical structure development; P:regulation of cellular process; F:protein kinase activity; F:phosphatidylinositol-4,5-bisphosphate binding; F:phosphatidylinositol-3,4,5-trisphosphate binding; F:phosphatidylinositol-5-phosphate binding; F:ankyrin binding; F:titin binding; F:phosphatidylinositol-3-phosphate binding; F:phosphatidylinositol-3,4-bisphosphate binding; F:ph…	EC:2.7.1; EC:2.7; EC:2	Transferring phosphorus-containing groups; Transferring phosphorus-containing groups; Transferases
TRINITY_DN96666_c0_g1_i1	DYLT_DROMEDynein light chain Tctex-type OS=Drosophila melanogaster OX=7227 GN=Dlc90F PE=1 SV=1	245	3.37e-08	P:GO:0009987; P:GO:0032501; P:GO:0048856; F:GO:0042802; C:GO:0030286	P:cellular process; P:multicellular organismal process; P:anatomical structure development; F:identical protein binding; C:dynein complex
TRINITY_DN96614_c0_g1_i1	RS18_ARGIR40S ribosomal protein S18 OS=Argopecten irradians OX=31199 GN=RPS18 PE=2 SV=1	567	9.11e-58	F:GO:0003723; C:GO:0005622	F:RNA binding; C:intracellular anatomical structure
TRINITY_DN96631_c0_g1_i1	VPS8_MOUSEVacuolar protein sorting-associated protein 8 homolog OS=Mus musculus OX=10090 GN=Vps8 PE=1 SV=1	306	1.33e-25	P:GO:0034058; C:GO:0005769; C:GO:0033263	P:endosomal vesicle fusion; C:early endosome; C:CORVET complex
TRINITY_DN96690_c0_g1_i1	ECHM_CAEELProbable enoyl-CoA hydratase, mitochondrial OS=Caenorhabditis elegans OX=6239 GN=ech-6 PE=3 SV=1	243	1.06e-22	P:GO:0006635; F:GO:0004300; C:GO:0005739	P:fatty acid beta-oxidation; F:enoyl-CoA hydratase activity; C:mitochondrion	EC:4.2.1; EC:4.2; EC:4; EC:4.2.1.17	Carbon-oxygen lyases; Carbon-oxygen lyases; Lyases; Enoyl-CoA hydratase
TRINITY_DN96675_c0_g1_i1	RS6_APLCA40S ribosomal protein S6 OS=Aplysia californica OX=6500 GN=RPS6 PE=2 SV=1	290	4.06e-41	P:GO:0006412; F:GO:0003735; C:GO:0005840	P:translation; F:structural constituent of ribosome; C:ribosome
TRINITY_DN96669_c0_g1_i1	VATL_NEUCRV-type proton ATPase 16 kDa proteolipid subunit OS=Neurospora crassa (strain ATCC 24698 / 74-OR23-1A / CBS 708.71 / DSM 1257 / FGSC 987) OX=367110 GN=vma-3 PE=2 SV=1	223	5.48e-09	P:GO:1902600; F:GO:0046961; C:GO:0005774; C:GO:0016021; C:GO:0033179	P:proton transmembrane transport; F:proton-transporting ATPase activity, rotational mechanism; C:vacuolar membrane; C:integral component of membrane; C:proton-transporting V-type ATPase, V0 domain	EC:7.1.2.2; EC:7	H(+)-transporting two-sector ATPase; Translocases
TRINITY_DN96667_c0_g1_i1	RL123_ARATH60S ribosomal protein L12-3 OS=Arabidopsis thaliana OX=3702 GN=RPL12C PE=2 SV=1	331	1.75e-42	P:GO:0006412; F:GO:0003729; F:GO:0003735; F:GO:0070180; C:GO:0022625	P:translation; F:mRNA binding; F:structural constituent of ribosome; F:large ribosomal subunit rRNA binding; C:cytosolic large ribosomal subunit
TRINITY_DN96654_c0_g1_i1	CNTN6_MOUSEContactin-6 OS=Mus musculus OX=10090 GN=Cntn6 PE=1 SV=2	245	7.07e-07	P:GO:0050794; F:GO:0005515; C:GO:0005886; C:GO:0031225; C:GO:0045202	P:regulation of cellular process; F:protein binding; C:plasma membrane; C:anchored component of membrane; C:synapse
TRINITY_DN96618_c0_g1_i1	CLD4_BOVINClaudin-4 OS=Bos taurus OX=9913 GN=CLDN4 PE=2 SV=1	212	2.12e-24	P:GO:0006821; P:GO:0016338; P:GO:0022604; P:GO:0030335; P:GO:0061436; P:GO:0070293; P:GO:0070830; P:GO:0090303; P:GO:1905050; F:GO:0005198; F:GO:0005254; F:GO:0042802; C:GO:0005887; C:GO:0005923; C:GO:0034707	P:chloride transport; P:calcium-independent cell-cell adhesion via plasma membrane cell-adhesion molecules; P:regulation of cell morphogenesis; P:positive regulation of cell migration; P:establishment of skin barrier; P:renal absorption; P:bicellular tight junction assembly; P:positive regulation of wound healing; P:positive regulation of metallopeptidase activity; F:structural molecule activity;…	EC:7	Translocases
TRINITY_DN96646_c0_g1_i1	ARSB_MOUSEArylsulfatase B OS=Mus musculus OX=10090 GN=Arsb PE=1 SV=3	315	4e-29	P:GO:0006914; P:GO:0007417; P:GO:0007584; P:GO:0009268; P:GO:0010632; P:GO:0010976; P:GO:0043627; P:GO:0051597; P:GO:0061580; P:GO:0097065; F:GO:0003943; F:GO:0004065; C:GO:0005739; C:GO:0005764; C:GO:0005791; C:GO:0005794; C:GO:0009986	P:autophagy; P:central nervous system development; P:response to nutrient; P:response to pH; P:regulation of epithelial cell migration; P:positive regulation of neuron projection development; P:response to estrogen; P:response to methylmercury; P:colon epithelial cell migration; P:anterior head development; F:N-acetylgalactosamine-4-sulfatase activity; F:arylsulfatase activity; C:mitochondrion; C…	EC:3.1.6; EC:3.1; EC:3; EC:3.1.6.1; EC:3.1.6.12	Acting on ester bonds; Acting on ester bonds; Hydrolases; Arylsulfatase (type I); N-acetylgalactosamine-4-sulfatase
TRINITY_DN96679_c0_g1_i1	LDP1_CAEELLipid droplet localized protein OS=Caenorhabditis elegans OX=6239 GN=ldp-1 PE=1 SV=1	258	1.01e-11	C:GO:0016020	C:membrane
TRINITY_DN96605_c0_g1_i1	ATC_ARTSFCalcium-transporting ATPase sarcoplasmic/endoplasmic reticulum type OS=Artemia franciscana OX=6661 PE=2 SV=1	409	1.14e-88	P:GO:0070588; F:GO:0005388; F:GO:0005524; C:GO:0016021; C:GO:0033017	P:calcium ion transmembrane transport; F:calcium transmembrane transporter activity, phosphorylative mechanism; F:ATP binding; C:integral component of membrane; C:sarcoplasmic reticulum membrane	EC:7.2.2.10; EC:7	P-type Ca(2+) transporter; Translocases
TRINITY_DN96676_c0_g1_i1	CSN4_BOVINCOP9 signalosome complex subunit 4 OS=Bos taurus OX=9913 GN=COPS4 PE=2 SV=1	263	5.77e-15	C:GO:0005634; C:GO:0005737; C:GO:0030054	C:nucleus; C:cytoplasm; C:cell junction
TRINITY_DN96623_c0_g1_i1	HAP28_HUMAN28 kDa heat- and acid-stable phosphoprotein OS=Homo sapiens OX=9606 GN=PDAP1 PE=1 SV=1	228	6.07e-13	P:GO:0007165; P:GO:0043312; F:GO:0005515; C:GO:0005576; C:GO:0005829; C:GO:0005886; C:GO:1904813	P:signal transduction; P:neutrophil degranulation; F:protein binding; C:extracellular region; C:cytosol; C:plasma membrane; C:ficolin-1-rich granule lumen
TRINITY_DN96604_c0_g1_i1	CIPKQ_ORYSJCBL-interacting protein kinase 26 OS=Oryza sativa subsp. japonica OX=39947 GN=CIPK26 PE=2 SV=1	203	4.84e-20	P:GO:0006468; P:GO:0007165; F:GO:0005524; F:GO:0106310; F:GO:0106311	P:protein phosphorylation; P:signal transduction; F:ATP binding; F:protein serine kinase activity; F:protein threonine kinase activity	EC:2.7.1; EC:2.7.11; EC:2.7.11.1; EC:2.7; EC:2	Transferring phosphorus-containing groups; Transferring phosphorus-containing groups; Non-specific serine/threonine protein kinase; Transferring phosphorus-containing groups; Transferases
TRINITY_DN96661_c0_g1_i1	FLNB_HUMANFilamin-B OS=Homo sapiens OX=9606 GN=FLNB PE=1 SV=2	241	1.67e-11	P:GO:0048856; C:GO:0005622; C:GO:0005886	P:anatomical structure development; C:intracellular anatomical structure; C:plasma membrane
TRINITY_DN4795_c0_g1_i1	ACAP1_ARATHCyclase-associated protein 1 OS=Arabidopsis thaliana OX=3702 GN=CAP1 PE=2 SV=1	351	5.68e-22	P:GO:0009826; P:GO:0030036; P:GO:0065007; F:GO:0005515; C:GO:0005829	P:unidimensional cell growth; P:actin cytoskeleton organization; P:biological regulation; F:protein binding; C:cytosol
TRINITY_DN4718_c0_g1_i1	TNNI2_MOUSETroponin I, fast skeletal muscle OS=Mus musculus OX=10090 GN=Tnni2 PE=2 SV=2	226	6.14e-34	P:GO:0003009; P:GO:0006937; P:GO:0045893; P:GO:0060048; F:GO:0003779; F:GO:0031014; F:GO:0046872; C:GO:0005634; C:GO:0005861	P:skeletal muscle contraction; P:regulation of muscle contraction; P:positive regulation of transcription, DNA-templated; P:cardiac muscle contraction; F:actin binding; F:troponin T binding; F:metal ion binding; C:nucleus; C:troponin complex
TRINITY_DN4766_c0_g1_i1	CYTB_MOUSECystatin-B OS=Mus musculus OX=10090 GN=Cstb PE=1 SV=1	427	2.86e-23	P:GO:0008344; P:GO:0045861; F:GO:0030414; C:GO:0005622	P:adult locomotory behavior; P:negative regulation of proteolysis; F:peptidase inhibitor activity; C:intracellular anatomical structure
TRINITY_DN4721_c0_g1_i1	POL4_DROMERetrovirus-related Pol polyprotein from transposon 412 OS=Drosophila melanogaster OX=7227 GN=POL PE=4 SV=1	216	7.47e-11	P:GO:0006807; P:GO:0043170; P:GO:0044238; F:GO:0016787	P:nitrogen compound metabolic process; P:macromolecule metabolic process; P:primary metabolic process; F:hydrolase activity	EC:3	Hydrolases
TRINITY_DN4748_c0_g1_i1	DRAG_RHORUADP-ribosyl-	363	2.82e-12	P:GO:0051725	P:protein de-ADP-ribosylation
TRINITY_DN4720_c0_g1_i1	NIPA2_BOVINMagnesium transporter NIPA2 OS=Bos taurus OX=9913 GN=NIPA2 PE=2 SV=1	370	4.55e-34	P:GO:1903830; F:GO:0015095; C:GO:0005769; C:GO:0005886; C:GO:0016021	P:magnesium ion transmembrane transport; F:magnesium ion transmembrane transporter activity; C:early endosome; C:plasma membrane; C:integral component of membrane	EC:7	Translocases
TRINITY_DN4782_c0_g1_i1	LIN1_NYCCOLINE-1 reverse transcriptase homolog OS=Nycticebus coucang OX=9470 PE=4 SV=1	306	1.57e-34	P:GO:0006278; F:GO:0003964; F:GO:0046872	P:RNA-dependent DNA biosynthetic process; F:RNA-directed DNA polymerase activity; F:metal ion binding	EC:2.7; EC:2; EC:2.7.7.49; EC:2.7.7	Transferring phosphorus-containing groups; Transferases; RNA-directed DNA polymerase; Transferring phosphorus-containing groups
TRINITY_DN4782_c0_g2_i1	LIN1_NYCCOLINE-1 reverse transcriptase homolog OS=Nycticebus coucang OX=9470 PE=4 SV=1	242	1.49e-18	F:GO:0016779	F:nucleotidyltransferase activity	EC:2.7; EC:2; EC:2.7.7	Transferring phosphorus-containing groups; Transferases; Transferring phosphorus-containing groups
TRINITY_DN4728_c0_g1_i1	EP300_MOUSEHistone acetyltransferase p300 OS=Mus musculus OX=10090 GN=Ep300 PE=1 SV=2	332	5.35e-26	P:GO:0000122; P:GO:0001666; P:GO:0001756; P:GO:0001934; P:GO:0001966; P:GO:0002209; P:GO:0006110; P:GO:0006990; P:GO:0007519; P:GO:0007611; P:GO:0007623; P:GO:0009749; P:GO:0009887; P:GO:0010560; P:GO:0010742; P:GO:0010821; P:GO:0010942; P:GO:0010976; P:GO:0014737; P:GO:0018076; P:GO:0030183; P:GO:0030220; P:GO:0030324; P:GO:0030511; P:GO:0031333; P:GO:0031648; P:GO:0032092; P:GO:0032967; P:GO:00…	P:negative regulation of transcription by RNA polymerase II; P:response to hypoxia; P:somitogenesis; P:positive regulation of protein phosphorylation; P:thigmotaxis; P:behavioral defense response; P:regulation of glycolytic process; P:positive regulation of transcription from RNA polymerase II promoter involved in unfolded protein response; P:skeletal muscle tissue development; P:learning or memo…	EC:2.3.1.32; EC:2.3; EC:2; EC:2.3.1.48; EC:2.3.1	Lysine N-acetyltransferase; Acyltransferases; Transferases; Histone acetyltransferase; Acyltransferases
TRINITY_DN4719_c0_g1_i1	DDX18_DICDIProbable ATP-dependent RNA helicase ddx18 OS=Dictyostelium discoideum OX=44689 GN=ddx18 PE=3 SV=1	210	3.22e-18	P:GO:0000463; F:GO:0000166; F:GO:0003676; F:GO:0004386; C:GO:0005694; C:GO:0005730	P:maturation of LSU-rRNA from tricistronic rRNA transcript (SSU-rRNA, 5.8S rRNA, LSU-rRNA); F:nucleotide binding; F:nucleic acid binding; F:helicase activity; C:chromosome; C:nucleolus	EC:3.6.1; EC:3.6; EC:3; EC:3.6.1.15	Acting on acid anhydrides; Acting on acid anhydrides; Hydrolases; Nucleoside-triphosphate phosphatase
TRINITY_DN4779_c0_g1_i1	MRP4_HUMANMultidrug resistance-associated protein 4 OS=Homo sapiens OX=9606 GN=ABCC4 PE=1 SV=3	257	1.25e-30	P:GO:0002576; P:GO:0010243; P:GO:0014070; P:GO:0015732; P:GO:0015747; P:GO:0034775; P:GO:0038183; P:GO:0042493; P:GO:0042908; P:GO:0048661; P:GO:0070730; P:GO:0071716; P:GO:0140115; P:GO:0150104; P:GO:1903790; F:GO:0001409; F:GO:0005524; F:GO:0008559; F:GO:0015132; F:GO:0015143; F:GO:0015431; F:GO:0015432; F:GO:0015562; F:GO:0034634; C:GO:0016021; C:GO:0016323; C:GO:0031088; C:GO:0098591	P:platelet degranulation; P:response to organonitrogen compound; P:response to organic cyclic compound; P:prostaglandin transport; P:urate transport; P:glutathione transmembrane transport; P:bile acid signaling pathway; P:response to drug; P:xenobiotic transport; P:positive regulation of smooth muscle cell proliferation; P:cAMP transport; P:leukotriene transport; P:export across plasma membrane; …	EC:7.6.2.3; EC:3.6.1; EC:3.6; EC:7.6.2.2; EC:3; EC:7; EC:7.2.2; EC:3.6.1.15	ABC-type glutathione-S-conjugate transporter; Acting on acid anhydrides; Acting on acid anhydrides; ABC-type xenobiotic transporter; Hydrolases; Translocases; Catalysing the translocation of inorganic cations; Nucleoside-triphosphate phosphatase
TRINITY_DN4756_c0_g1_i1	GRID2_MOUSEGlutamate receptor ionotropic, delta-2 OS=Mus musculus OX=10090 GN=Grid2 PE=1 SV=1	603	2.92e-14	P:GO:0007154; P:GO:0023052; P:GO:0050896; P:GO:0051179; P:GO:0051963; F:GO:0005515; C:GO:0005886; C:GO:0016021; C:GO:0098794	P:cell communication; P:signaling; P:response to stimulus; P:localization; P:regulation of synapse assembly; F:protein binding; C:plasma membrane; C:integral component of membrane; C:postsynapse
TRINITY_DN80319_c0_g1_i1	H2BV3_DICDIHistone H2B.v3 OS=Dictyostelium discoideum OX=44689 GN=H2Bv3 PE=3 SV=1	554	3.78e-21	P:GO:0046689; C:GO:0005634	P:response to mercury ion; C:nucleus
TRINITY_DN80302_c0_g1_i1	RD21B_ARATHProbable cysteine protease RD21B OS=Arabidopsis thaliana OX=3702 GN=RD21B PE=1 SV=1	890	4.41e-57	F:GO:0016787; C:GO:0005773	F:hydrolase activity; C:vacuole	EC:3	Hydrolases
TRINITY_DN80357_c0_g1_i1	PSD12_MOUSE26S proteasome non-ATPase regulatory subunit 12 OS=Mus musculus OX=10090 GN=Psmd12 PE=1 SV=4	345	1.27e-21	C:GO:0005838	C:proteasome regulatory particle
TRINITY_DN80324_c0_g1_i1	RS7_BOVIN40S ribosomal protein S7 OS=Bos taurus OX=9913 GN=RPS7 PE=2 SV=1	493	1.8e-40	P:GO:0010467; P:GO:0034641; P:GO:0042254; P:GO:0044238; C:GO:0005737; C:GO:0005840; C:GO:1990904	P:gene expression; P:cellular nitrogen compound metabolic process; P:ribosome biogenesis; P:primary metabolic process; C:cytoplasm; C:ribosome; C:ribonucleoprotein complex
TRINITY_DN80327_c0_g1_i1	LAMA2_MOUSELaminin subunit alpha-2 OS=Mus musculus OX=10090 GN=Lama2 PE=1 SV=2	268	1.28e-11	P:GO:0007411; P:GO:0032224; C:GO:0005604; C:GO:0031594; C:GO:0042383; C:GO:0043083	P:axon guidance; P:positive regulation of synaptic transmission, cholinergic; C:basement membrane; C:neuromuscular junction; C:sarcolemma; C:synaptic cleft
TRINITY_DN80363_c0_g1_i1	ECHP_DANREPeroxisomal bifunctional enzyme OS=Danio rerio OX=7955 GN=ehhadh PE=2 SV=1	1001	3.49e-82	P:GO:0006629; F:GO:0016616; F:GO:0016860	P:lipid metabolic process; F:oxidoreductase activity, acting on the CH-OH group of donors, NAD or NADP as acceptor; F:intramolecular oxidoreductase activity	EC:1.1; EC:1; EC:5.3; EC:1.1.1; EC:5	Acting on the CH-OH group of donors; Oxidoreductases; Intramolecular oxidoreductases; Acting on the CH-OH group of donors; Isomerases
TRINITY_DN80331_c0_g1_i1	OLA1_CAEELObg-like ATPase 1 OS=Caenorhabditis elegans OX=6239 GN=ola-1 PE=3 SV=1	895	5.46e-114	F:GO:0032555; F:GO:0035639; F:GO:0043021; C:GO:0005737	F:purine ribonucleotide binding; F:purine ribonucleoside triphosphate binding; F:ribonucleoprotein complex binding; C:cytoplasm
TRINITY_DN80312_c0_g1_i1	SYFA_DANREPhenylalanine--tRNA ligase alpha subunit OS=Danio rerio OX=7955 GN=farsa PE=2 SV=2	623	2.29e-136	P:GO:0006432; P:GO:0051290; F:GO:0000049; F:GO:0004826; F:GO:0005524; C:GO:0005829; C:GO:0009328	P:phenylalanyl-tRNA aminoacylation; P:protein heterotetramerization; F:tRNA binding; F:phenylalanine-tRNA ligase activity; F:ATP binding; C:cytosol; C:phenylalanine-tRNA ligase complex	EC:6.1.1.20; EC:6.1; EC:6.1.1; EC:6	Phenylalanine--tRNA ligase; Forming carbon-oxygen bonds; Forming carbon-oxygen bonds; Ligases
TRINITY_DN80373_c0_g1_i1	RAB1A_LYMSTRas-related protein Rab-1A OS=Lymnaea stagnalis OX=6523 GN=RAB1A PE=2 SV=1	670	7.62e-87	P:GO:0015031; P:GO:0016192; F:GO:0003924; F:GO:0005525; C:GO:0005783; C:GO:0005794	P:protein transport; P:vesicle-mediated transport; F:GTPase activity; F:GTP binding; C:endoplasmic reticulum; C:Golgi apparatus	EC:3.6.1; EC:3.6; EC:3; EC:3.6.1.15	Acting on acid anhydrides; Acting on acid anhydrides; Hydrolases; Nucleoside-triphosphate phosphatase
TRINITY_DN80348_c0_g1_i1	FAD6C_BRANAOmega-6 fatty acid desaturase, chloroplastic OS=Brassica napus OX=3708 PE=1 SV=1	258	8.31e-19	P:GO:0006629; F:GO:0016717; C:GO:0110165	P:lipid metabolic process; F:oxidoreductase activity, acting on paired donors, with oxidation of a pair of donors resulting in the reduction of molecular oxygen to two molecules of water; C:cellular anatomical entity	EC:1; EC:1.14; EC:1.14.19	Oxidoreductases; Acting on paired donors, with incorporation or reduction of molecular oxygen. The oxygen incorporated need not be derived from O(2); Acting on paired donors, with incorporation or reduction of molecular oxygen. The oxygen incorporated need not be derived from O(2)
TRINITY_DN80343_c0_g1_i1	RL92_ARATH60S ribosomal protein L9-2 OS=Arabidopsis thaliana OX=3702 GN=RPL9D PE=2 SV=1	669	2.68e-55	P:GO:0002181; F:GO:0003729; F:GO:0003735; C:GO:0022625; C:GO:0042788	P:cytoplasmic translation; F:mRNA binding; F:structural constituent of ribosome; C:cytosolic large ribosomal subunit; C:polysomal ribosome
TRINITY_DN80337_c0_g1_i1	RL23A_TOBAC60S ribosomal protein L23a OS=Nicotiana tabacum OX=4097 GN=RPL23A PE=2 SV=1	469	9.68e-57	P:GO:0000027; P:GO:0006412; F:GO:0003735; F:GO:0019843; C:GO:0022625	P:ribosomal large subunit assembly; P:translation; F:structural constituent of ribosome; F:rRNA binding; C:cytosolic large ribosomal subunit
TRINITY_DN80301_c0_g1_i1	RS16_BOVIN40S ribosomal protein S16 OS=Bos taurus OX=9913 GN=RPS16 PE=2 SV=3	554	3.84e-71	P:GO:0000462; P:GO:0006412; F:GO:0003723; F:GO:0003735; C:GO:0022627	P:maturation of SSU-rRNA from tricistronic rRNA transcript (SSU-rRNA, 5.8S rRNA, LSU-rRNA); P:translation; F:RNA binding; F:structural constituent of ribosome; C:cytosolic small ribosomal subunit
TRINITY_DN80383_c0_g1_i1	NU4LM_LATCHNADH-ubiquinone oxidoreductase chain 4L OS=Latimeria chalumnae OX=7897 GN=MT-ND4L PE=3 SV=1	217	2.34e-19	P:GO:0042773; F:GO:0008137; C:GO:0016021; C:GO:0031966; C:GO:0070469	P:ATP synthesis coupled electron transport; F:NADH dehydrogenase (ubiquinone) activity; C:integral component of membrane; C:mitochondrial membrane; C:respirasome	EC:7.1.1.2; EC:1.6; EC:1; EC:1.6.5.11; EC:1.6.5; EC:1.6.99.3; EC:1.6.5.2	NADH:ubiquinone reductase (H(+)-translocating); Acting on NADH or NADPH; Oxidoreductases; NADH dehydrogenase (quinone); Acting on NADH or NADPH; NADH dehydrogenase; NAD(P)H dehydrogenase (quinone)
TRINITY_DN80349_c0_g1_i1	FRM4B_MOUSEFERM domain-containing protein 4B OS=Mus musculus OX=10090 GN=Frmd4b PE=1 SV=2	2665	5.44e-26	C:GO:0005622; C:GO:0005911	C:intracellular anatomical structure; C:cell-cell junction
TRINITY_DN80391_c0_g1_i1	GDI_ARATHGuanosine nucleotide diphosphate dissociation inhibitor At5g09550 OS=Arabidopsis thaliana OX=3702 GN=At5g09550 PE=3 SV=1	371	1.63e-32	P:GO:0006810; P:GO:0009987; F:GO:0005092; C:GO:0048046	P:transport; P:cellular process; F:GDP-dissociation inhibitor activity; C:apoplast
TRINITY_DN80305_c0_g1_i1	APR1_ARATH5'-adenylylsulfate reductase 1, chloroplastic OS=Arabidopsis thaliana OX=3702 GN=APR1 PE=1 SV=2	1880	1.97e-100	P:GO:0000103; P:GO:0008652; P:GO:0019419; F:GO:0009973; F:GO:0016671; F:GO:0051536; C:GO:0009570	P:sulfate assimilation; P:cellular amino acid biosynthetic process; P:sulfate reduction; F:adenylyl-sulfate reductase activity; F:oxidoreductase activity, acting on a sulfur group of donors, disulfide as acceptor; F:iron-sulfur cluster binding; C:chloroplast stroma	EC:1; EC:1.8; EC:1.8.4; EC:1.8.99.2	Oxidoreductases; Acting on a sulfur group of donors; Acting on a sulfur group of donors; Adenylyl-sulfate reductase
TRINITY_DN80364_c0_g1_i1	ARPC2_DICDIActin-related protein 2/3 complex subunit 2 OS=Dictyostelium discoideum OX=44689 GN=arcB PE=1 SV=1	278	2.93e-30	P:GO:0006887; P:GO:0006909; P:GO:0030042; P:GO:0034314; F:GO:0005200; F:GO:0051015; C:GO:0005885; C:GO:0005905; C:GO:0030175; C:GO:0030670; C:GO:0030864; C:GO:0031143; C:GO:0031252	P:exocytosis; P:phagocytosis; P:actin filament depolymerization; P:Arp2/3 complex-mediated actin nucleation; F:structural constituent of cytoskeleton; F:actin filament binding; C:Arp2/3 protein complex; C:clathrin-coated pit; C:filopodium; C:phagocytic vesicle membrane; C:cortical actin cytoskeleton; C:pseudopodium; C:cell leading edge
TRINITY_DN80390_c0_g1_i1	ADT3_BOVINADP/ATP translocase 3 OS=Bos taurus OX=9913 GN=SLC25A6 PE=1 SV=3	519	1.08e-47	P:GO:0055085; C:GO:0016020	P:transmembrane transport; C:membrane
TRINITY_DN80300_c0_g1_i1	ARF1_DAUCAADP-ribosylation factor 1 OS=Daucus carota OX=4039 GN=ARF1 PE=2 SV=2	414	1.11e-63	P:GO:0015031; P:GO:0016192; F:GO:0005525; C:GO:0005794	P:protein transport; P:vesicle-mediated transport; F:GTP binding; C:Golgi apparatus
TRINITY_DN80300_c1_g1_i1	ARF1_CHLREADP-ribosylation factor 1 OS=Chlamydomonas reinhardtii OX=3055 GN=ARF1 PE=2 SV=2	336	1.69e-41	P:GO:0015031; P:GO:0016192; F:GO:0005525; C:GO:0005794	P:protein transport; P:vesicle-mediated transport; F:GTP binding; C:Golgi apparatus
TRINITY_DN80367_c0_g1_i1	EF2_CRYPVElongation factor 2 OS=Cryptosporidium parvum OX=5807 PE=3 SV=1	233	1.36e-26	P:GO:0006412; F:GO:0000166	P:translation; F:nucleotide binding
TRINITY_DN28866_c0_g1_i1	BAT1_RABITb(0,+)-type amino acid transporter 1 OS=Oryctolagus cuniculus OX=9986 GN=SLC7A9 PE=1 SV=1	279	4.17e-15	P:GO:0015804; F:GO:0015175; F:GO:0042605; C:GO:0005886	P:neutral amino acid transport; F:neutral amino acid transmembrane transporter activity; F:peptide antigen binding; C:plasma membrane	EC:7	Translocases
TRINITY_DN28866_c2_g1_i1	LAT1N_HUMANPutative L-type amino acid transporter 1-like protein MLAS OS=Homo sapiens OX=9606 GN=SLC7A5P1 PE=5 SV=1	396	5.57e-17	P:GO:0006810; F:GO:0022857	P:transport; F:transmembrane transporter activity	EC:7	Translocases
TRINITY_DN28887_c0_g1_i1	HMCN2_MOUSEHemicentin-2 OS=Mus musculus OX=10090 GN=Hmcn2 PE=1 SV=1	275	1.9e-11	C:GO:0005576; C:GO:0005604; C:GO:0005938; C:GO:0030054	C:extracellular region; C:basement membrane; C:cell cortex; C:cell junction
TRINITY_DN28887_c1_g1_i1	MATN4_HUMANMatrilin-4 OS=Homo sapiens OX=9606 GN=MATN4 PE=1 SV=3	295	1.51e-10	P:GO:0030198; F:GO:0005515; C:GO:0005576	P:extracellular matrix organization; F:protein binding; C:extracellular region
TRINITY_DN28869_c0_g1_i1	CYP11_CAEELPeptidyl-prolyl cis-trans isomerase 11 OS=Caenorhabditis elegans OX=6239 GN=cyn-11 PE=2 SV=1	239	5.28e-39	P:GO:0000413; P:GO:0006457; F:GO:0003755; F:GO:0016018; C:GO:0005737; C:GO:0043231	P:protein peptidyl-prolyl isomerization; P:protein folding; F:peptidyl-prolyl cis-trans isomerase activity; F:cyclosporin A binding; C:cytoplasm; C:intracellular membrane-bounded organelle	EC:5.2.1.8; EC:5.2; EC:5	Peptidylprolyl isomerase; Cis-trans-isomerases; Isomerases
TRINITY_DN28813_c0_g1_i1	PGK_CAEELProbable phosphoglycerate kinase OS=Caenorhabditis elegans OX=6239 GN=pgk-1 PE=3 SV=1	264	1.14e-27	P:GO:0006094; P:GO:0006096; F:GO:0004618; F:GO:0005524; F:GO:0043531; C:GO:0005829	P:gluconeogenesis; P:glycolytic process; F:phosphoglycerate kinase activity; F:ATP binding; F:ADP binding; C:cytosol	EC:2.7.2; EC:2.7.2.3; EC:2.7; EC:2	Transferring phosphorus-containing groups; Phosphoglycerate kinase; Transferring phosphorus-containing groups; Transferases
TRINITY_DN28830_c0_g1_i1	RL44A_YEAST60S ribosomal protein L42-A OS=Saccharomyces cerevisiae (strain ATCC 204508 / S288c) OX=559292 GN=RPL42A PE=1 SV=1	354	1.64e-42	P:GO:0002181; P:GO:0006415; P:GO:0046677; P:GO:0046898; F:GO:0003735; C:GO:0022625	P:cytoplasmic translation; P:translational termination; P:response to antibiotic; P:response to cycloheximide; F:structural constituent of ribosome; C:cytosolic large ribosomal subunit
TRINITY_DN28878_c0_g1_i1	SET6_SCHPOSET domain and MYND-type zinc finger protein 6 OS=Schizosaccharomyces pombe (strain 972 / ATCC 24843) OX=284812 GN=set6 PE=3 SV=1	223	2.68e-07	F:GO:0016740; C:GO:0043226; C:GO:0043229	F:transferase activity; C:organelle; C:intracellular organelle	EC:2	Transferases
TRINITY_DN28880_c0_g1_i1	RS4_DICDI40S ribosomal protein S4 OS=Dictyostelium discoideum OX=44689 GN=rps4 PE=1 SV=3	314	2.77e-48	P:GO:0006412; P:GO:0030036; F:GO:0000822; F:GO:0003735; F:GO:0019843; C:GO:0005856; C:GO:0022627	P:translation; P:actin cytoskeleton organization; F:inositol hexakisphosphate binding; F:structural constituent of ribosome; F:rRNA binding; C:cytoskeleton; C:cytosolic small ribosomal subunit
TRINITY_DN28891_c0_g1_i1	RAB1B_MOUSERas-related protein Rab-1B OS=Mus musculus OX=10090 GN=Rab1b PE=1 SV=1	223	6.98e-15	P:GO:0006886; P:GO:0006888; P:GO:1903020; P:GO:2000785; F:GO:0003924; F:GO:0005525; C:GO:0005793; C:GO:0005794; C:GO:0034045; C:GO:0045202	P:intracellular protein transport; P:endoplasmic reticulum to Golgi vesicle-mediated transport; P:positive regulation of glycoprotein metabolic process; P:regulation of autophagosome assembly; F:GTPase activity; F:GTP binding; C:endoplasmic reticulum-Golgi intermediate compartment; C:Golgi apparatus; C:phagophore assembly site membrane; C:synapse	EC:3.6.1; EC:3.6; EC:3; EC:3.6.1.15	Acting on acid anhydrides; Acting on acid anhydrides; Hydrolases; Nucleoside-triphosphate phosphatase
TRINITY_DN28888_c0_g1_i1	OGA_RATProtein O-GlcNAcase OS=Rattus norvegicus OX=10116 GN=Oga PE=1 SV=1	218	6.76e-23	P:GO:0006044; P:GO:0006517; P:GO:0006612; P:GO:0007568; P:GO:0010524; P:GO:0010616; P:GO:0031343; P:GO:0032024; P:GO:0043243; P:GO:0045862; P:GO:0046060; P:GO:0046326; P:GO:0048545; P:GO:0051054; P:GO:0051901; P:GO:0060051; P:GO:0060124; P:GO:0070265; F:GO:0004402; F:GO:0016231; C:GO:0005739	P:N-acetylglucosamine metabolic process; P:protein deglycosylation; P:protein targeting to membrane; P:aging; P:positive regulation of calcium ion transport into cytosol; P:negative regulation of cardiac muscle adaptation; P:positive regulation of cell killing; P:positive regulation of insulin secretion; P:positive regulation of protein-containing complex disassembly; P:positive regulation of pro…	EC:2.3; EC:3.2; EC:2; EC:3.2.1.52; EC:3; EC:2.3.1.48; EC:3.2.1; EC:2.3.1	Acyltransferases; Glycosylases; Transferases; Beta-N-acetylhexosaminidase; Hydrolases; Histone acetyltransferase; Glycosylases; Acyltransferases
TRINITY_DN28861_c0_g1_i1	AUXI_HUMANPutative tyrosine-protein phosphatase auxilin OS=Homo sapiens OX=9606 GN=DNAJC6 PE=1 SV=3	464	3.58e-32	P:GO:0016043; P:GO:0016192; C:GO:0005737; C:GO:0043226; C:GO:0045202	P:cellular component organization; P:vesicle-mediated transport; C:cytoplasm; C:organelle; C:synapse
TRINITY_DN28832_c0_g1_i1	PHYSA_PHYPOPhysarolisin OS=Physarum polycephalum OX=5791 PE=1 SV=1	316	1.06e-26	F:GO:0008233	F:peptidase activity	EC:3.4; EC:3	Acting on peptide bonds (peptidases); Hydrolases
TRINITY_DN28832_c1_g1_i1	PHYSA_PHYPOPhysarolisin OS=Physarum polycephalum OX=5791 PE=1 SV=1	228	4.89e-25	F:GO:0008236	F:serine-type peptidase activity	EC:3.4; EC:3	Acting on peptide bonds (peptidases); Hydrolases
TRINITY_DN28895_c0_g1_i1	RL23_ARATH60S ribosomal protein L23 OS=Arabidopsis thaliana OX=3702 GN=RPL23A PE=2 SV=3	382	1.9e-64	P:GO:0006412; F:GO:0003729; F:GO:0003735; F:GO:0070180; C:GO:0005730; C:GO:0022625	P:translation; F:mRNA binding; F:structural constituent of ribosome; F:large ribosomal subunit rRNA binding; C:nucleolus; C:cytosolic large ribosomal subunit
TRINITY_DN28857_c0_g1_i1	RS31_ARATH40S ribosomal protein S3-1 OS=Arabidopsis thaliana OX=3702 GN=RPS3A PE=1 SV=1	205	2.75e-09	F:GO:0003729; F:GO:0003735; C:GO:0005634; C:GO:0005774; C:GO:0009506; C:GO:0009507; C:GO:0022627	F:mRNA binding; F:structural constituent of ribosome; C:nucleus; C:vacuolar membrane; C:plasmodesma; C:chloroplast; C:cytosolic small ribosomal subunit
TRINITY_DN54081_c0_g1_i1	CNR2_RATCannabinoid receptor 2 OS=Rattus norvegicus OX=10116 GN=Cnr2 PE=1 SV=3	2003	1.43e-09	P:GO:0007165; P:GO:0048519; C:GO:0016020	P:signal transduction; P:negative regulation of biological process; C:membrane
TRINITY_DN54044_c1_g1_i1	KMT2A_MOUSEHistone-lysine N-methyltransferase 2A OS=Mus musculus OX=10090 GN=Kmt2a PE=1 SV=3	253	1.1e-14	P:GO:0006306; P:GO:0008285; P:GO:0008542; P:GO:0009791; P:GO:0009952; P:GO:0018026; P:GO:0032922; P:GO:0035162; P:GO:0035640; P:GO:0044648; P:GO:0045944; P:GO:0048172; P:GO:0048536; P:GO:0048873; P:GO:0051571; P:GO:0060216; P:GO:0071440; P:GO:0080182; P:GO:1901674; P:GO:2000615; F:GO:0003677; F:GO:0003682; F:GO:0042800; F:GO:0042802; F:GO:0046872; C:GO:0035097	P:DNA methylation; P:negative regulation of cell population proliferation; P:visual learning; P:post-embryonic development; P:anterior/posterior pattern specification; P:peptidyl-lysine monomethylation; P:circadian regulation of gene expression; P:embryonic hemopoiesis; P:exploration behavior; P:histone H3-K4 dimethylation; P:positive regulation of transcription by RNA polymerase II; P:regulation…	EC:2.1; EC:2.1.1.43; EC:2; EC:2.1.1	Transferring one-carbon groups; Transferring one-carbon groups; Transferases; Transferring one-carbon groups
TRINITY_DN54040_c0_g1_i1	ARSI_HUMANArylsulfatase I OS=Homo sapiens OX=9606 GN=ARSI PE=1 SV=1	418	3.1e-10	F:GO:0003824	F:catalytic activity
TRINITY_DN54040_c2_g1_i1	ARSB_RATArylsulfatase B OS=Rattus norvegicus OX=10116 GN=Arsb PE=2 SV=2	329	1.19e-38	P:GO:0006914; P:GO:0007417; P:GO:0007584; P:GO:0009268; P:GO:0010632; P:GO:0010976; P:GO:0043627; P:GO:0051597; P:GO:0061580; P:GO:0097065; F:GO:0003943; F:GO:0004065; C:GO:0005739; C:GO:0005764; C:GO:0005791; C:GO:0005794; C:GO:0009986	P:autophagy; P:central nervous system development; P:response to nutrient; P:response to pH; P:regulation of epithelial cell migration; P:positive regulation of neuron projection development; P:response to estrogen; P:response to methylmercury; P:colon epithelial cell migration; P:anterior head development; F:N-acetylgalactosamine-4-sulfatase activity; F:arylsulfatase activity; C:mitochondrion; C…	EC:3.1.6; EC:3.1; EC:3; EC:3.1.6.1; EC:3.1.6.12	Acting on ester bonds; Acting on ester bonds; Hydrolases; Arylsulfatase (type I); N-acetylgalactosamine-4-sulfatase
TRINITY_DN54075_c0_g1_i1	LIME_DICDILIM domain-containing protein E OS=Dictyostelium discoideum OX=44689 GN=limE PE=1 SV=1	446	7.13e-28	P:GO:0009987; F:GO:0005488; C:GO:0005886; C:GO:0030864; C:GO:0031143	P:cellular process; F:binding; C:plasma membrane; C:cortical actin cytoskeleton; C:pseudopodium
TRINITY_DN54075_c0_g1_i2	LIME_DICDILIM domain-containing protein E OS=Dictyostelium discoideum OX=44689 GN=limE PE=1 SV=1	275	2.78e-24	P:GO:0051017; F:GO:0051015; C:GO:0005886; C:GO:0030864; C:GO:0031143	P:actin filament bundle assembly; F:actin filament binding; C:plasma membrane; C:cortical actin cytoskeleton; C:pseudopodium
TRINITY_DN54076_c0_g1_i1	VP13A_HUMANVacuolar protein sorting-associated protein 13A OS=Homo sapiens OX=9606 GN=VPS13A PE=1 SV=2	894	3.48e-37	P:GO:0006914; P:GO:0008104; P:GO:1905146; F:GO:0005515; C:GO:0005741; C:GO:0005765; C:GO:0005789; C:GO:0005811; C:GO:0010008; C:GO:0019898	P:autophagy; P:protein localization; P:lysosomal protein catabolic process; F:protein binding; C:mitochondrial outer membrane; C:lysosomal membrane; C:endoplasmic reticulum membrane; C:lipid droplet; C:endosome membrane; C:extrinsic component of membrane
TRINITY_DN54022_c0_g1_i1	KCNK1_CAVPOPotassium channel subfamily K member 1 OS=Cavia porcellus OX=10141 GN=KCNK1 PE=2 SV=1	1352	1.62e-38	P:GO:0006811; C:GO:0005886	P:ion transport; C:plasma membrane
TRINITY_DN54022_c0_g1_i2	KCNK6_HUMANPotassium channel subfamily K member 6 OS=Homo sapiens OX=9606 GN=KCNK6 PE=1 SV=1	502	2.65e-10	P:GO:0042391; P:GO:0061337; P:GO:0071805; F:GO:0005242; C:GO:0008076	P:regulation of membrane potential; P:cardiac conduction; P:potassium ion transmembrane transport; F:inward rectifier potassium channel activity; C:voltage-gated potassium channel complex	EC:7	Translocases
TRINITY_DN54041_c0_g1_i1	BRE4_CAEELBeta-1,4-N-acetylgalactosaminyltransferase bre-4 OS=Caenorhabditis elegans OX=6239 GN=bre-4 PE=1 SV=1	626	4.89e-48	P:GO:0006486; P:GO:0009636; P:GO:0045747; F:GO:0033207; C:GO:0110165	P:protein glycosylation; P:response to toxic substance; P:positive regulation of Notch signaling pathway; F:beta-1,4-N-acetylgalactosaminyltransferase activity; C:cellular anatomical entity	EC:2.4; EC:2; EC:2.4.1	Glycosyltransferases; Transferases; Glycosyltransferases
TRINITY_DN54041_c1_g1_i1	B4GT3_CRIGRBeta-1,4-galactosyltransferase 3 OS=Cricetulus griseus OX=10029 GN=B4GALT3 PE=2 SV=1	676	9.72e-26	F:GO:0016757; C:GO:0110165	F:transferase activity, transferring glycosyl groups; C:cellular anatomical entity	EC:2.4; EC:2	Glycosyltransferases; Transferases
TRINITY_DN54083_c0_g1_i1	AGRD1_MOUSEAdhesion G-protein coupled receptor D1 OS=Mus musculus OX=10090 GN=Adgrd1 PE=2 SV=2	888	4.99e-23	C:GO:0016020	C:membrane
TRINITY_DN54083_c0_g2_i1	AGRD1_MOUSEAdhesion G-protein coupled receptor D1 OS=Mus musculus OX=10090 GN=Adgrd1 PE=2 SV=2	1054	2.28e-21	C:GO:0110165	C:cellular anatomical entity
TRINITY_DN54058_c1_g1_i1	VIR_HUMANProtein virilizer homolog OS=Homo sapiens OX=9606 GN=VIRMA PE=1 SV=2	377	1.93e-09	P:GO:0016070; C:GO:0005654	P:RNA metabolic process; C:nucleoplasm
TRINITY_DN54045_c0_g1_i1	DOCK1_HUMANDedicator of cytokinesis protein 1 OS=Homo sapiens OX=9606 GN=DOCK1 PE=1 SV=2	640	3.96e-64	P:GO:0006911; P:GO:0006915; P:GO:0007229; P:GO:0007264; P:GO:0007596; P:GO:0010634; P:GO:0038096; P:GO:0048010; P:GO:1900026; F:GO:0005085; F:GO:0005096; F:GO:0005515; C:GO:0005829; C:GO:0016607; C:GO:0032045	P:phagocytosis, engulfment; P:apoptotic process; P:integrin-mediated signaling pathway; P:small GTPase mediated signal transduction; P:blood coagulation; P:positive regulation of epithelial cell migration; P:Fc-gamma receptor signaling pathway involved in phagocytosis; P:vascular endothelial growth factor receptor signaling pathway; P:positive regulation of substrate adhesion-dependent cell sprea…
TRINITY_DN54048_c0_g1_i1	DJC13_HUMANDnaJ homolog subfamily C member 13 OS=Homo sapiens OX=9606 GN=DNAJC13 PE=1 SV=5	551	7.43e-61	P:GO:0006898; P:GO:0007032; P:GO:0043312; P:GO:1902954; P:GO:2000641; F:GO:0005515; C:GO:0005829; C:GO:0005886; C:GO:0031901; C:GO:0035577; C:GO:0071203	P:receptor-mediated endocytosis; P:endosome organization; P:neutrophil degranulation; P:regulation of early endosome to recycling endosome transport; P:regulation of early endosome to late endosome transport; F:protein binding; C:cytosol; C:plasma membrane; C:early endosome membrane; C:azurophil granule membrane; C:WASH complex
TRINITY_DN54048_c0_g2_i1	DJC13_HUMANDnaJ homolog subfamily C member 13 OS=Homo sapiens OX=9606 GN=DNAJC13 PE=1 SV=5	551	7.43e-61	P:GO:0006898; P:GO:0007032; P:GO:0043312; P:GO:1902954; P:GO:2000641; F:GO:0005515; C:GO:0005829; C:GO:0005886; C:GO:0031901; C:GO:0035577; C:GO:0071203	P:receptor-mediated endocytosis; P:endosome organization; P:neutrophil degranulation; P:regulation of early endosome to recycling endosome transport; P:regulation of early endosome to late endosome transport; F:protein binding; C:cytosol; C:plasma membrane; C:early endosome membrane; C:azurophil granule membrane; C:WASH complex
TRINITY_DN54067_c0_g1_i1	CHIA_HUMANAcidic mammalian chitinase OS=Homo sapiens OX=9606 GN=CHIA PE=1 SV=1	555	2.86e-113	P:GO:0000272; P:GO:0002376; P:GO:0002532; P:GO:0006032; P:GO:0006915; P:GO:0032722; P:GO:0044245; F:GO:0004568; F:GO:0008061; F:GO:0019900; C:GO:0005615; C:GO:0005737	P:polysaccharide catabolic process; P:immune system process; P:production of molecular mediator involved in inflammatory response; P:chitin catabolic process; P:apoptotic process; P:positive regulation of chemokine production; P:polysaccharide digestion; F:chitinase activity; F:chitin binding; F:kinase binding; C:extracellular space; C:cytoplasm	EC:3.2; EC:3; EC:3.2.1.14; EC:3.2.1	Glycosylases; Hydrolases; Chitinase; Glycosylases
TRINITY_DN54067_c0_g2_i1	CHIA_HUMANAcidic mammalian chitinase OS=Homo sapiens OX=9606 GN=CHIA PE=1 SV=1	217	5.15e-40	P:GO:0000272; P:GO:0002376; P:GO:0002532; P:GO:0006032; P:GO:0006915; P:GO:0032722; P:GO:0044245; F:GO:0004568; F:GO:0008061; F:GO:0019900; C:GO:0005615; C:GO:0005737	P:polysaccharide catabolic process; P:immune system process; P:production of molecular mediator involved in inflammatory response; P:chitin catabolic process; P:apoptotic process; P:positive regulation of chemokine production; P:polysaccharide digestion; F:chitinase activity; F:chitin binding; F:kinase binding; C:extracellular space; C:cytoplasm	EC:3.2; EC:3; EC:3.2.1.14; EC:3.2.1	Glycosylases; Hydrolases; Chitinase; Glycosylases
TRINITY_DN54067_c1_g1_i1	CHIA_HUMANAcidic mammalian chitinase OS=Homo sapiens OX=9606 GN=CHIA PE=1 SV=1	324	2.49e-24	P:GO:0002532; P:GO:0006032; P:GO:0032722; P:GO:0044245; F:GO:0004568; F:GO:0008061; F:GO:0019900; C:GO:0005615; C:GO:0005737	P:production of molecular mediator involved in inflammatory response; P:chitin catabolic process; P:positive regulation of chemokine production; P:polysaccharide digestion; F:chitinase activity; F:chitin binding; F:kinase binding; C:extracellular space; C:cytoplasm	EC:3.2; EC:3; EC:3.2.1.14; EC:3.2.1	Glycosylases; Hydrolases; Chitinase; Glycosylases
TRINITY_DN54067_c2_g1_i1	CHIA_HUMANAcidic mammalian chitinase OS=Homo sapiens OX=9606 GN=CHIA PE=1 SV=1	589	1.48e-116	P:GO:0000272; P:GO:0002376; P:GO:0002532; P:GO:0006032; P:GO:0006915; P:GO:0032722; P:GO:0044245; F:GO:0004568; F:GO:0008061; F:GO:0019900; C:GO:0005615; C:GO:0005737	P:polysaccharide catabolic process; P:immune system process; P:production of molecular mediator involved in inflammatory response; P:chitin catabolic process; P:apoptotic process; P:positive regulation of chemokine production; P:polysaccharide digestion; F:chitinase activity; F:chitin binding; F:kinase binding; C:extracellular space; C:cytoplasm	EC:3.2; EC:3; EC:3.2.1.14; EC:3.2.1	Glycosylases; Hydrolases; Chitinase; Glycosylases
TRINITY_DN54042_c1_g1_i1	CLN3_CANLFBattenin OS=Canis lupus familiaris OX=9615 GN=CLN3 PE=3 SV=1	1967	9.64e-101	P:GO:0001845; P:GO:0003008; P:GO:0006906; P:GO:0019538; P:GO:0031323; P:GO:0033043; P:GO:0035751; P:GO:0044248; P:GO:0045807; P:GO:0046907; P:GO:0050804; P:GO:0051171; P:GO:0051640; P:GO:0071702; P:GO:0080090; P:GO:1903076; F:GO:0051861; C:GO:0005764; C:GO:0005769; C:GO:0005783; C:GO:0005886; C:GO:0016021; C:GO:0045121; C:GO:0098588; C:GO:0098791	P:phagolysosome assembly; P:system process; P:vesicle fusion; P:protein metabolic process; P:regulation of cellular metabolic process; P:regulation of organelle organization; P:regulation of lysosomal lumen pH; P:cellular catabolic process; P:positive regulation of endocytosis; P:intracellular transport; P:modulation of chemical synaptic transmission; P:regulation of nitrogen compound metabolic p…
TRINITY_DN54068_c0_g1_i1	RL27A_XENLA60S ribosomal protein L27a OS=Xenopus laevis OX=8355 GN=rpl27a PE=2 SV=2	538	2.76e-77	P:GO:0006412; F:GO:0003735; C:GO:0015934	P:translation; F:structural constituent of ribosome; C:large ribosomal subunit
TRINITY_DN54068_c0_g1_i2	RL27A_XENLA60S ribosomal protein L27a OS=Xenopus laevis OX=8355 GN=rpl27a PE=2 SV=2	513	1.93e-61	C:GO:0005840	C:ribosome
TRINITY_DN54000_c0_g1_i1	UBR4_RATE3 ubiquitin-protein ligase UBR4 OS=Rattus norvegicus OX=10116 GN=Ubr4 PE=1 SV=2	337	2.55e-17	F:GO:0016740; C:GO:0043226; C:GO:0043229	F:transferase activity; C:organelle; C:intracellular organelle	EC:2	Transferases
TRINITY_DN54071_c0_g1_i1	DNA2_ACAPLPlancitoxin-1 OS=Acanthaster planci OX=133434 PE=1 SV=1	647	4.61e-45	F:GO:0016787	F:hydrolase activity	EC:3	Hydrolases
TRINITY_DN54011_c0_g1_i1	BHMT1_XENTRBetaine--homocysteine S-methyltransferase 1 OS=Xenopus tropicalis OX=8364 GN=bhmt PE=2 SV=1	1350	1.86e-263	P:GO:0006579; P:GO:0009086; P:GO:0032259; F:GO:0008270; F:GO:0047150; C:GO:0005737	P:amino-acid betaine catabolic process; P:methionine biosynthetic process; P:methylation; F:zinc ion binding; F:betaine-homocysteine S-methyltransferase activity; C:cytoplasm	EC:2.1; EC:2.1.1.5; EC:2; EC:2.1.1	Transferring one-carbon groups; Betaine--homocysteine S-methyltransferase; Transferases; Transferring one-carbon groups
TRINITY_DN54023_c0_g1_i1	NIT2_XENTROmega-amidase NIT2 OS=Xenopus tropicalis OX=8364 GN=nit2 PE=2 SV=1	580	5.3e-55	P:GO:0006107; P:GO:0006528; P:GO:0006541; F:GO:0050152	P:oxaloacetate metabolic process; P:asparagine metabolic process; P:glutamine metabolic process; F:omega-amidase activity	EC:3.5.1; EC:3.5.1.3; EC:3.5; EC:3	Acting on carbon-nitrogen bonds, other than peptide bonds; Omega-amidase; Acting on carbon-nitrogen bonds, other than peptide bonds; Hydrolases
TRINITY_DN54023_c0_g2_i1	NIT2_XENTROmega-amidase NIT2 OS=Xenopus tropicalis OX=8364 GN=nit2 PE=2 SV=1	1016	2.54e-102	P:GO:0006107; P:GO:0006528; P:GO:0006541; F:GO:0050152	P:oxaloacetate metabolic process; P:asparagine metabolic process; P:glutamine metabolic process; F:omega-amidase activity	EC:3.5.1; EC:3.5.1.3; EC:3.5; EC:3	Acting on carbon-nitrogen bonds, other than peptide bonds; Omega-amidase; Acting on carbon-nitrogen bonds, other than peptide bonds; Hydrolases
TRINITY_DN54097_c0_g1_i1	B4GT5_PIGBeta-1,4-galactosyltransferase 5 OS=Sus scrofa OX=9823 GN=B4GALT5 PE=1 SV=2	593	3.94e-38	P:GO:0006665; P:GO:0007417; P:GO:0009101; P:GO:0048666; P:GO:0065007; P:GO:0070085; F:GO:0005515; F:GO:0008378; C:GO:0005794; C:GO:0016020	P:sphingolipid metabolic process; P:central nervous system development; P:glycoprotein biosynthetic process; P:neuron development; P:biological regulation; P:glycosylation; F:protein binding; F:galactosyltransferase activity; C:Golgi apparatus; C:membrane	EC:2.4; EC:2; EC:2.4.1	Glycosyltransferases; Transferases; Glycosyltransferases
TRINITY_DN54097_c0_g2_i1	B4GT5_PIGBeta-1,4-galactosyltransferase 5 OS=Sus scrofa OX=9823 GN=B4GALT5 PE=1 SV=2	593	1.52e-37	P:GO:0006665; P:GO:0007417; P:GO:0009101; P:GO:0048666; P:GO:0065007; P:GO:0070085; F:GO:0005515; F:GO:0008378; C:GO:0005794; C:GO:0016020	P:sphingolipid metabolic process; P:central nervous system development; P:glycoprotein biosynthetic process; P:neuron development; P:biological regulation; P:glycosylation; F:protein binding; F:galactosyltransferase activity; C:Golgi apparatus; C:membrane	EC:2.4; EC:2; EC:2.4.1	Glycosyltransferases; Transferases; Glycosyltransferases
TRINITY_DN54097_c1_g1_i1	B4GT1_MOUSEBeta-1,4-galactosyltransferase 1 OS=Mus musculus OX=10090 GN=B4galt1 PE=1 SV=1	707	3.21e-37	P:GO:0002064; P:GO:0002526; P:GO:0005989; P:GO:0006012; P:GO:0006486; P:GO:0007155; P:GO:0007339; P:GO:0007341; P:GO:0008285; P:GO:0030198; P:GO:0043065; P:GO:0045136; P:GO:0050900; P:GO:0060046; P:GO:0060054; P:GO:0060055; F:GO:0003831; F:GO:0015631; F:GO:0046872; C:GO:0009986; C:GO:0031985; C:GO:0098590; C:GO:0120025	P:epithelial cell development; P:acute inflammatory response; P:lactose biosynthetic process; P:galactose metabolic process; P:protein glycosylation; P:cell adhesion; P:binding of sperm to zona pellucida; P:penetration of zona pellucida; P:negative regulation of cell population proliferation; P:extracellular matrix organization; P:positive regulation of apoptotic process; P:development of seconda…	EC:2.4; EC:2.4.1.38; EC:2; EC:2.4.1	Glycosyltransferases; Beta-N-acetylglucosaminylglycopeptide beta-1,4-galactosyltransferase; Transferases; Glycosyltransferases
TRINITY_DN54097_c1_g1_i2	B4GT1_MOUSEBeta-1,4-galactosyltransferase 1 OS=Mus musculus OX=10090 GN=B4galt1 PE=1 SV=1	707	1.71e-36	P:GO:0002064; P:GO:0002526; P:GO:0005989; P:GO:0006012; P:GO:0006486; P:GO:0007155; P:GO:0007339; P:GO:0007341; P:GO:0008285; P:GO:0030198; P:GO:0043065; P:GO:0045136; P:GO:0050900; P:GO:0060046; P:GO:0060054; P:GO:0060055; F:GO:0003831; F:GO:0015631; F:GO:0046872; C:GO:0009986; C:GO:0031985; C:GO:0098590; C:GO:0120025	P:epithelial cell development; P:acute inflammatory response; P:lactose biosynthetic process; P:galactose metabolic process; P:protein glycosylation; P:cell adhesion; P:binding of sperm to zona pellucida; P:penetration of zona pellucida; P:negative regulation of cell population proliferation; P:extracellular matrix organization; P:positive regulation of apoptotic process; P:development of seconda…	EC:2.4; EC:2.4.1.38; EC:2; EC:2.4.1	Glycosyltransferases; Beta-N-acetylglucosaminylglycopeptide beta-1,4-galactosyltransferase; Transferases; Glycosyltransferases
TRINITY_DN54097_c1_g1_i3	B4GT1_MOUSEBeta-1,4-galactosyltransferase 1 OS=Mus musculus OX=10090 GN=B4galt1 PE=1 SV=1	819	7.09e-37	P:GO:0002064; P:GO:0002526; P:GO:0005989; P:GO:0006012; P:GO:0006486; P:GO:0007155; P:GO:0007339; P:GO:0007341; P:GO:0008285; P:GO:0030198; P:GO:0043065; P:GO:0045136; P:GO:0050900; P:GO:0060046; P:GO:0060054; P:GO:0060055; F:GO:0003831; F:GO:0015631; F:GO:0046872; C:GO:0009986; C:GO:0031985; C:GO:0098590; C:GO:0120025	P:epithelial cell development; P:acute inflammatory response; P:lactose biosynthetic process; P:galactose metabolic process; P:protein glycosylation; P:cell adhesion; P:binding of sperm to zona pellucida; P:penetration of zona pellucida; P:negative regulation of cell population proliferation; P:extracellular matrix organization; P:positive regulation of apoptotic process; P:development of seconda…	EC:2.4; EC:2.4.1.38; EC:2; EC:2.4.1	Glycosyltransferases; Beta-N-acetylglucosaminylglycopeptide beta-1,4-galactosyltransferase; Transferases; Glycosyltransferases
TRINITY_DN54062_c0_g1_i1	MP20_DROMEMuscle-specific protein 20 OS=Drosophila melanogaster OX=7227 GN=Mp20 PE=2 SV=2	425	2.93e-21	P:GO:1901739	P:regulation of myoblast fusion
TRINITY_DN54085_c0_g1_i1	SAMC_DANRES-adenosylmethionine mitochondrial carrier protein OS=Danio rerio OX=7955 GN=slc25a26 PE=2 SV=1	1277	9.8e-85	P:GO:0015805; F:GO:0000095; C:GO:0005743	P:S-adenosyl-L-methionine transport; F:S-adenosyl-L-methionine transmembrane transporter activity; C:mitochondrial inner membrane	EC:7	Translocases
TRINITY_DN54085_c0_g1_i2	SAMC_DANRES-adenosylmethionine mitochondrial carrier protein OS=Danio rerio OX=7955 GN=slc25a26 PE=2 SV=1	1006	3.95e-54	P:GO:0015805; C:GO:0005739; C:GO:0016020	P:S-adenosyl-L-methionine transport; C:mitochondrion; C:membrane
TRINITY_DN54086_c0_g1_i1	RS10_BOVIN40S ribosomal protein S10 OS=Bos taurus OX=9913 GN=RPS10 PE=2 SV=1	601	5.18e-63	F:GO:0003723; F:GO:0003735; C:GO:0005730; C:GO:0022627	F:RNA binding; F:structural constituent of ribosome; C:nucleolus; C:cytosolic small ribosomal subunit
TRINITY_DN71270_c0_g1_i1	PRIPO_HUMANDNA-directed primase/polymerase protein OS=Homo sapiens OX=9606 GN=PRIMPOL PE=1 SV=3	263	4.49e-20	P:GO:0006264; P:GO:0009411; P:GO:0031297; P:GO:0042276; P:GO:0062176; F:GO:0003682; F:GO:0003887; F:GO:0003896; F:GO:0005515; F:GO:0008270; F:GO:0030145; C:GO:0005634; C:GO:0005657; C:GO:0005759	P:mitochondrial DNA replication; P:response to UV; P:replication fork processing; P:error-prone translesion synthesis; P:R-loop disassembly; F:chromatin binding; F:DNA-directed DNA polymerase activity; F:DNA primase activity; F:protein binding; F:zinc ion binding; F:manganese ion binding; C:nucleus; C:replication fork; C:mitochondrial matrix	EC:2.7; EC:2; EC:2.7.7.7; EC:2.7.7.101; EC:2.7.7; EC:2.7.7.6	Transferring phosphorus-containing groups; Transferases; DNA-directed DNA polymerase; DNA primase DnaG; Transferring phosphorus-containing groups; DNA-directed RNA polymerase
TRINITY_DN71213_c0_g1_i1	ENDUB_DANREPoly(U)-specific endoribonuclease-B OS=Danio rerio OX=7955 GN=endoub PE=2 SV=1	239	6.09e-14	F:GO:0004518	F:nuclease activity	EC:3.1; EC:3	Acting on ester bonds; Hydrolases
TRINITY_DN71297_c0_g1_i1	GLO14_ORYSIVery-long-chain aldehyde decarbonylase GL1-4 OS=Oryza sativa subsp. indica OX=39946 GN=GL1-4 PE=3 SV=1	295	5.17e-15	F:GO:0003824; C:GO:0110165	F:catalytic activity; C:cellular anatomical entity
TRINITY_DN71283_c0_g1_i1	RAP1A_BOVINRas-related protein Rap-1A OS=Bos taurus OX=9913 GN=RAP1A PE=1 SV=1	278	1.44e-24	P:GO:0010976; P:GO:0032486; P:GO:0032879; P:GO:0038180; P:GO:0043547; P:GO:0045860; P:GO:0061028; P:GO:0065008; P:GO:0070374; P:GO:0071320; P:GO:0072659; P:GO:1901888; P:GO:2001214; F:GO:0000166; F:GO:0005085; F:GO:0016787; C:GO:0005769; C:GO:0005770; C:GO:0016020; C:GO:0030054; C:GO:0048471	P:positive regulation of neuron projection development; P:Rap protein signal transduction; P:regulation of localization; P:nerve growth factor signaling pathway; P:positive regulation of GTPase activity; P:positive regulation of protein kinase activity; P:establishment of endothelial barrier; P:regulation of biological quality; P:positive regulation of ERK1 and ERK2 cascade; P:cellular response t…	EC:3	Hydrolases
TRINITY_DN71214_c0_g1_i1	PCKA_DICDIPhosphoenolpyruvate carboxykinase (ATP) OS=Dictyostelium discoideum OX=44689 GN=pckA PE=1 SV=1	207	4.02e-30	P:GO:0006094; F:GO:0004612; F:GO:0005524; C:GO:0005829	P:gluconeogenesis; F:phosphoenolpyruvate carboxykinase (ATP) activity; F:ATP binding; C:cytosol	EC:4.1.1; EC:4.1; EC:4.1.1.49; EC:4; EC:4.1.1.32	Carbon-carbon lyases; Carbon-carbon lyases; Phosphoenolpyruvate carboxykinase (ATP); Lyases; Phosphoenolpyruvate carboxykinase (GTP)
TRINITY_DN71234_c0_g1_i1	ANM1_CHLREProtein arginine N-methyltransferase 1 OS=Chlamydomonas reinhardtii OX=3055 GN=PRMT1 PE=1 SV=1	276	1.26e-19	P:GO:0032259; F:GO:0016740; C:GO:0042995; C:GO:0043226	P:methylation; F:transferase activity; C:cell projection; C:organelle	EC:2	Transferases
TRINITY_DN71252_c0_g1_i1	RS22_AGABI40S ribosomal protein S22 OS=Agaricus bisporus OX=5341 GN=rps22 PE=2 SV=1	238	2.24e-32	P:GO:0006412; F:GO:0003735; C:GO:0005840	P:translation; F:structural constituent of ribosome; C:ribosome
TRINITY_DN71266_c0_g1_i1	PAG15_BOVINPhospholipase A2 group XV OS=Bos taurus OX=9913 GN=PLA2G15 PE=1 SV=1	206	3.72e-09	P:GO:0006650; P:GO:1901564; F:GO:0008374; F:GO:0047499; C:GO:0043231	P:glycerophospholipid metabolic process; P:organonitrogen compound metabolic process; F:O-acyltransferase activity; F:calcium-independent phospholipase A2 activity; C:intracellular membrane-bounded organelle	EC:2.3; EC:3.1; EC:2; EC:3; EC:3.1.1; EC:3.1.1.1; EC:3.1.1.4; EC:2.3.1	Acyltransferases; Acting on ester bonds; Transferases; Hydrolases; Acting on ester bonds; Carboxylesterase; Phospholipase A(2); Acyltransferases
TRINITY_DN71239_c0_g1_i1	BIP_ASPAWEndoplasmic reticulum chaperone BiP OS=Aspergillus awamori OX=105351 GN=bipA PE=2 SV=1	671	1.54e-41	P:GO:0006986; F:GO:0000166; C:GO:0005783	P:response to unfolded protein; F:nucleotide binding; C:endoplasmic reticulum
TRINITY_DN71280_c0_g1_i1	ARF_DUGJAADP-ribosylation factor OS=Dugesia japonica OX=6161 PE=2 SV=3	230	1.63e-34	P:GO:0015031; P:GO:0016192; F:GO:0005525; C:GO:0005794	P:protein transport; P:vesicle-mediated transport; F:GTP binding; C:Golgi apparatus
TRINITY_DN71238_c0_g1_i1	HRCA_CUTAKHeat-inducible transcription repressor HrcA OS=Cutibacterium acnes (strain DSM 16379 / KPA171202) OX=267747 GN=hrcA PE=3 SV=1	206	1.14e-36	P:GO:0045892; F:GO:0003677; F:GO:0003700	P:negative regulation of transcription, DNA-templated; F:DNA binding; F:DNA-binding transcription factor activity
TRINITY_DN71281_c0_g1_i1	WDR90_XENTRWD repeat-containing protein 90 OS=Xenopus tropicalis OX=8364 GN=wdr90 PE=2 SV=1	213	8.36e-15	C:GO:0005622	C:intracellular anatomical structure
TRINITY_DN19718_c0_g1_i1	VITA2_XENLAVitellogenin-A2 OS=Xenopus laevis OX=8355 PE=1 SV=1	344	1.24e-40	P:GO:0006869; F:GO:0005319; F:GO:0045735	P:lipid transport; F:lipid transporter activity; F:nutrient reservoir activity	EC:7	Translocases
TRINITY_DN19741_c0_g1_i1	PHR_POTTRDeoxyribodipyrimidine photo-lyase OS=Potorous tridactylus OX=9310 GN=PHR PE=2 SV=1	223	4.17e-25	P:GO:0006807; P:GO:0006974; P:GO:0044238; P:GO:0044260; F:GO:0016829	P:nitrogen compound metabolic process; P:cellular response to DNA damage stimulus; P:primary metabolic process; P:cellular macromolecule metabolic process; F:lyase activity	EC:4	Lyases
TRINITY_DN19741_c1_g1_i1	PHR_POTTRDeoxyribodipyrimidine photo-lyase OS=Potorous tridactylus OX=9310 GN=PHR PE=2 SV=1	209	4.77e-29	P:GO:0006281; P:GO:0018298; F:GO:0003677; F:GO:0003904	P:DNA repair; P:protein-chromophore linkage; F:DNA binding; F:deoxyribodipyrimidine photo-lyase activity	EC:4.1.99.3; EC:4.1; EC:4	Deoxyribodipyrimidine photo-lyase; Carbon-carbon lyases; Lyases
TRINITY_DN19756_c0_g1_i1	TOE1_HUMANTarget of EGR1 protein 1 OS=Homo sapiens OX=9606 GN=TOE1 PE=1 SV=1	911	2.23e-08	P:GO:0034472; P:GO:0090503; F:GO:0004535; F:GO:0005515; F:GO:0017069; C:GO:0005737; C:GO:0015030	P:snRNA 3'-end processing; P:RNA phosphodiester bond hydrolysis, exonucleolytic; F:poly(A)-specific ribonuclease activity; F:protein binding; F:snRNA binding; C:cytoplasm; C:Cajal body	EC:3.1; EC:3.1.13; EC:3; EC:3.1.15; EC:3.1.13.4	Acting on ester bonds; Acting on ester bonds; Hydrolases; Acting on ester bonds; Poly(A)-specific ribonuclease
TRINITY_DN19788_c1_g1_i1	CKS1_DROMECyclin-dependent kinases regulatory subunit OS=Drosophila melanogaster OX=7227 GN=Cks30A PE=3 SV=1	306	7.33e-17	P:GO:0006468; P:GO:0007057; P:GO:0007346; P:GO:0007488; P:GO:0031145; P:GO:0035186; F:GO:0019901; F:GO:0042393; F:GO:0043130; F:GO:0061575; C:GO:0000307; C:GO:0019005	P:protein phosphorylation; P:spindle assembly involved in female meiosis I; P:regulation of mitotic cell cycle; P:histoblast morphogenesis; P:anaphase-promoting complex-dependent catabolic process; P:syncytial blastoderm mitotic cell cycle; F:protein kinase binding; F:histone binding; F:ubiquitin binding; F:cyclin-dependent protein serine/threonine kinase activator activity; C:cyclin-dependent pr…	EC:2.7.1	Transferring phosphorus-containing groups
TRINITY_DN19773_c0_g1_i1	CAD23_RATCadherin-23 OS=Rattus norvegicus OX=10116 GN=Cdh23 PE=2 SV=1	360	5.1e-18	P:GO:0007155; P:GO:0007600; P:GO:0009887; P:GO:0060113; F:GO:0047485; C:GO:0032421; C:GO:0043005; C:GO:0043226; C:GO:0045177; C:GO:0045202	P:cell adhesion; P:sensory perception; P:animal organ morphogenesis; P:inner ear receptor cell differentiation; F:protein N-terminus binding; C:stereocilium bundle; C:neuron projection; C:organelle; C:apical part of cell; C:synapse
TRINITY_DN19767_c0_g1_i1	FUT5_GORGO4-galactosyl-N-acetylglucosaminide 3-alpha-L-fucosyltransferase FUT5 OS=Gorilla gorilla gorilla OX=9595 GN=FUT5 PE=3 SV=1	952	8.11e-33	F:GO:0016757	F:transferase activity, transferring glycosyl groups	EC:2.4; EC:2	Glycosyltransferases; Transferases
TRINITY_DN19779_c0_g1_i1	MYRIP_DANRERab effector MyRIP OS=Danio rerio OX=7955 GN=myrip PE=1 SV=1	1048	1.43e-18	F:GO:0005515; C:GO:0005737; C:GO:0043226	F:protein binding; C:cytoplasm; C:organelle
TRINITY_DN19722_c0_g1_i1	RTN1A_XENLAReticulon-1-A OS=Xenopus laevis OX=8355 GN=rtn1-a PE=2 SV=1	461	5.8e-12	C:GO:0005783; C:GO:0016020	C:endoplasmic reticulum; C:membrane
TRINITY_DN19739_c0_g1_i1	FIXL_BRADUSensor protein FixL OS=Bradyrhizobium diazoefficiens (strain JCM 10833 / BCRC 13528 / IAM 13628 / NBRC 14792 / USDA 110) OX=224911 GN=fixL PE=1 SV=1	221	7.88e-11	P:GO:0006807; P:GO:0016310; F:GO:0004672	P:nitrogen compound metabolic process; P:phosphorylation; F:protein kinase activity	EC:2.7.1; EC:2.7; EC:2	Transferring phosphorus-containing groups; Transferring phosphorus-containing groups; Transferases
TRINITY_DN19749_c0_g1_i1	RS3A_ORYSJ40S ribosomal protein S3a OS=Oryza sativa subsp. japonica OX=39947 GN=RPS3A PE=2 SV=2	393	9.24e-51	C:GO:0005829; C:GO:0005840	C:cytosol; C:ribosome
TRINITY_DN19713_c0_g1_i1	ATG8_DICDIAutophagy-related protein 8 OS=Dictyostelium discoideum OX=44689 GN=atg8 PE=2 SV=1	389	4.45e-60	P:GO:0006974; P:GO:0006995; P:GO:0015031; P:GO:0030435; P:GO:0031288; P:GO:0050830; P:GO:0097352; P:GO:1901355; P:GO:1905037; F:GO:0005515; C:GO:0000421; C:GO:0005829; C:GO:0031410; C:GO:0140220	P:cellular response to DNA damage stimulus; P:cellular response to nitrogen starvation; P:protein transport; P:sporulation resulting in formation of a cellular spore; P:sorocarp morphogenesis; P:defense response to Gram-positive bacterium; P:autophagosome maturation; P:response to rapamycin; P:autophagosome organization; F:protein binding; C:autophagosome membrane; C:cytosol; C:cytoplasmic vesicl…
TRINITY_DN19791_c0_g1_i1	FUM2_ARATHFumarate hydratase 2 OS=Arabidopsis thaliana OX=3702 GN=FUM2 PE=1 SV=1	265	2.05e-46	P:GO:0006099; P:GO:0006106; P:GO:0006108; P:GO:0009631; P:GO:0042128; P:GO:0051262; F:GO:0004333; C:GO:0005739; C:GO:0005829; C:GO:0045239	P:tricarboxylic acid cycle; P:fumarate metabolic process; P:malate metabolic process; P:cold acclimation; P:nitrate assimilation; P:protein tetramerization; F:fumarate hydratase activity; C:mitochondrion; C:cytosol; C:tricarboxylic acid cycle enzyme complex	EC:4.2.1; EC:4.2.1.2; EC:4.2; EC:4	Carbon-oxygen lyases; Fumarate hydratase; Carbon-oxygen lyases; Lyases
TRINITY_DN19774_c1_g1_i1	RAS1_HYDVURas-like protein RAS1 OS=Hydra vulgaris OX=6087 GN=RAS1 PE=2 SV=2	305	9.7e-33	F:GO:0000166; F:GO:0016787; C:GO:0016020	F:nucleotide binding; F:hydrolase activity; C:membrane	EC:3	Hydrolases
TRINITY_DN19757_c0_g1_i1	TOP3A_HUMANDNA topoisomerase 3-alpha OS=Homo sapiens OX=9606 GN=TOP3A PE=1 SV=1	320	3.07e-45	P:GO:0006260; P:GO:0006265; P:GO:0032042; P:GO:0051304; P:GO:0051321; P:GO:1901796; F:GO:0003697; F:GO:0003917; F:GO:0005515; F:GO:0008270; C:GO:0005694; C:GO:0005759; C:GO:0016605	P:DNA replication; P:DNA topological change; P:mitochondrial DNA metabolic process; P:chromosome separation; P:meiotic cell cycle; P:regulation of signal transduction by p53 class mediator; F:single-stranded DNA binding; F:DNA topoisomerase type I (single strand cut, ATP-independent) activity; F:protein binding; F:zinc ion binding; C:chromosome; C:mitochondrial matrix; C:PML body	EC:5.6.2.1; EC:5; EC:5.6.2	DNA topoisomerase; Isomerases; Isomerases altering macromolecular conformation
TRINITY_DN19757_c1_g1_i1	TOP3A_HUMANDNA topoisomerase 3-alpha OS=Homo sapiens OX=9606 GN=TOP3A PE=1 SV=1	268	7.52e-38	P:GO:0006260; P:GO:0006265; P:GO:0032042; P:GO:0051304; P:GO:0051321; P:GO:1901796; F:GO:0003697; F:GO:0003917; F:GO:0005515; F:GO:0008270; C:GO:0005694; C:GO:0005759; C:GO:0016605	P:DNA replication; P:DNA topological change; P:mitochondrial DNA metabolic process; P:chromosome separation; P:meiotic cell cycle; P:regulation of signal transduction by p53 class mediator; F:single-stranded DNA binding; F:DNA topoisomerase type I (single strand cut, ATP-independent) activity; F:protein binding; F:zinc ion binding; C:chromosome; C:mitochondrial matrix; C:PML body	EC:5.6.2.1; EC:5; EC:5.6.2	DNA topoisomerase; Isomerases; Isomerases altering macromolecular conformation
TRINITY_DN19701_c0_g1_i1	UVRAG_MOUSEUV radiation resistance-associated protein OS=Mus musculus OX=10090 GN=Uvrag PE=1 SV=2	330	4.75e-11	P:GO:0006281; P:GO:0007051; P:GO:0007059; P:GO:0007098; P:GO:0035493; P:GO:0044248; P:GO:0046718; P:GO:0065007; F:GO:0000149; F:GO:0017124; C:GO:0005768; C:GO:0005773; C:GO:0032991; C:GO:0043232; C:GO:0045335	P:DNA repair; P:spindle organization; P:chromosome segregation; P:centrosome cycle; P:SNARE complex assembly; P:cellular catabolic process; P:viral entry into host cell; P:biological regulation; F:SNARE binding; F:SH3 domain binding; C:endosome; C:vacuole; C:protein-containing complex; C:intracellular non-membrane-bounded organelle; C:phagocytic vesicle
TRINITY_DN19769_c0_g1_i1	RL6_SCHPO60S ribosomal protein L6 OS=Schizosaccharomyces pombe (strain 972 / ATCC 24843) OX=284812 GN=rpl6 PE=1 SV=2	532	3.63e-18	C:GO:0043226; C:GO:0043229	C:organelle; C:intracellular organelle
TRINITY_DN19792_c0_g1_i1	RL34A_YEAST60S ribosomal protein L34-A OS=Saccharomyces cerevisiae (strain ATCC 204508 / S288c) OX=559292 GN=RPL34A PE=1 SV=1	377	1.25e-44	P:GO:0002181; P:GO:0006415; P:GO:0042254; F:GO:0003735; C:GO:0022625; C:GO:0030687	P:cytoplasmic translation; P:translational termination; P:ribosome biogenesis; F:structural constituent of ribosome; C:cytosolic large ribosomal subunit; C:preribosome, large subunit precursor
TRINITY_DN19727_c0_g1_i1	TBB_STRPUTubulin beta chain (Fragment) OS=Strongylocentrotus purpuratus OX=7668 PE=2 SV=1	203	6.59e-39	P:GO:0000226; P:GO:0000278; F:GO:0003924; F:GO:0005200; F:GO:0005525; C:GO:0005737; C:GO:0005874	P:microtubule cytoskeleton organization; P:mitotic cell cycle; F:GTPase activity; F:structural constituent of cytoskeleton; F:GTP binding; C:cytoplasm; C:microtubule	EC:3.6.1; EC:3.6; EC:3; EC:3.6.1.15	Acting on acid anhydrides; Acting on acid anhydrides; Hydrolases; Nucleoside-triphosphate phosphatase
TRINITY_DN19754_c0_g1_i1	ACHA9_CHICKNeuronal acetylcholine receptor subunit alpha-9 OS=Gallus gallus OX=9031 GN=CHRNA9 PE=1 SV=1	490	2.31e-50	P:GO:0006812; P:GO:0007165; P:GO:0007268; P:GO:0034220; P:GO:0042391; P:GO:0050877; F:GO:0005230; F:GO:0005261; F:GO:0030594; C:GO:0005887; C:GO:0045202	P:cation transport; P:signal transduction; P:chemical synaptic transmission; P:ion transmembrane transport; P:regulation of membrane potential; P:nervous system process; F:extracellular ligand-gated ion channel activity; F:cation channel activity; F:neurotransmitter receptor activity; C:integral component of plasma membrane; C:synapse	EC:7	Translocases
TRINITY_DN19754_c1_g1_i1	ACHA2_HUMANNeuronal acetylcholine receptor subunit alpha-2 OS=Homo sapiens OX=9606 GN=CHRNA2 PE=1 SV=2	478	1.09e-16	P:GO:0007165; P:GO:0007268; P:GO:0042391; F:GO:0015464; F:GO:0022848; C:GO:0005892; C:GO:0030054	P:signal transduction; P:chemical synaptic transmission; P:regulation of membrane potential; F:acetylcholine receptor activity; F:acetylcholine-gated cation-selective channel activity; C:acetylcholine-gated channel complex; C:cell junction	EC:7	Translocases
TRINITY_DN9_c0_g1_i1	SEVE_DICDISeverin OS=Dictyostelium discoideum OX=44689 GN=sevA PE=1 SV=1	1087	2.07e-97	P:GO:0030043; P:GO:0051014; F:GO:0051015; C:GO:0005622; C:GO:0043226	P:actin filament fragmentation; P:actin filament severing; F:actin filament binding; C:intracellular anatomical structure; C:organelle
TRINITY_DN34_c0_g1_i1	COX2_DAUMACytochrome c oxidase subunit 2 OS=Daubentonia madagascariensis OX=31869 GN=MT-CO2 PE=3 SV=1	455	1.32e-66	P:GO:0022900; P:GO:1902600; F:GO:0004129; F:GO:0005507; C:GO:0005743; C:GO:0016021; C:GO:0045277	P:electron transport chain; P:proton transmembrane transport; F:cytochrome-c oxidase activity; F:copper ion binding; C:mitochondrial inner membrane; C:integral component of membrane; C:respiratory chain complex IV	EC:1; EC:1.9.3; EC:1.9; EC:7.1.1.9; EC:7	Oxidoreductases; Acting on a heme group of donors; Acting on a heme group of donors; Cytochrome-c oxidase; Translocases
TRINITY_DN34_c1_g1_i1	COX2_ORNANCytochrome c oxidase subunit 2 OS=Ornithorhynchus anatinus OX=9258 GN=MT-CO2 PE=3 SV=1	256	3.88e-31	P:GO:0042773; P:GO:1902600; F:GO:0004129; F:GO:0005507; C:GO:0005743; C:GO:0016021; C:GO:0045277	P:ATP synthesis coupled electron transport; P:proton transmembrane transport; F:cytochrome-c oxidase activity; F:copper ion binding; C:mitochondrial inner membrane; C:integral component of membrane; C:respiratory chain complex IV	EC:1; EC:1.9.3; EC:1.9; EC:7.1.1.9; EC:7	Oxidoreductases; Acting on a heme group of donors; Acting on a heme group of donors; Cytochrome-c oxidase; Translocases
TRINITY_DN14_c0_g1_i1	HCLS1_HUMANHematopoietic lineage cell-specific protein OS=Homo sapiens OX=9606 GN=HCLS1 PE=1 SV=3	230	2.26e-10	P:GO:0008284; P:GO:0009725; P:GO:0014068; P:GO:0030218; P:GO:0030833; P:GO:0030854; P:GO:0033138; P:GO:0042307; P:GO:0042531; P:GO:0045944; P:GO:0051091; P:GO:0051897; P:GO:0071345; P:GO:2000107; P:GO:2000251; F:GO:0019901; F:GO:0051015; F:GO:0061629; C:GO:0005634; C:GO:0005667; C:GO:0005829; C:GO:0005884; C:GO:0005886; C:GO:0030427; C:GO:0030864	P:positive regulation of cell population proliferation; P:response to hormone; P:positive regulation of phosphatidylinositol 3-kinase signaling; P:erythrocyte differentiation; P:regulation of actin filament polymerization; P:positive regulation of granulocyte differentiation; P:positive regulation of peptidyl-serine phosphorylation; P:positive regulation of protein import into nucleus; P:positive…
TRINITY_DN14_c0_g2_i1	HCLS1_HUMANHematopoietic lineage cell-specific protein OS=Homo sapiens OX=9606 GN=HCLS1 PE=1 SV=3	231	4.22e-10	P:GO:0008284; P:GO:0009725; P:GO:0014068; P:GO:0030218; P:GO:0030833; P:GO:0030854; P:GO:0033138; P:GO:0042307; P:GO:0042531; P:GO:0045944; P:GO:0051091; P:GO:0051897; P:GO:0071345; P:GO:2000107; P:GO:2000251; F:GO:0019901; F:GO:0051015; F:GO:0061629; C:GO:0005634; C:GO:0005667; C:GO:0005829; C:GO:0005884; C:GO:0005886; C:GO:0030427; C:GO:0030864	P:positive regulation of cell population proliferation; P:response to hormone; P:positive regulation of phosphatidylinositol 3-kinase signaling; P:erythrocyte differentiation; P:regulation of actin filament polymerization; P:positive regulation of granulocyte differentiation; P:positive regulation of peptidyl-serine phosphorylation; P:positive regulation of protein import into nucleus; P:positive…
TRINITY_DN49_c0_g1_i1	SODM_CAVPOSuperoxide dismutase	207	4.32e-35	P:GO:0001315; P:GO:0006357; P:GO:0019430; F:GO:0004784; F:GO:0030145; C:GO:0005759	P:age-dependent response to reactive oxygen species; P:regulation of transcription by RNA polymerase II; P:removal of superoxide radicals; F:superoxide dismutase activity; F:manganese ion binding; C:mitochondrial matrix	EC:1; EC:1.15.1.1; EC:1.15	Oxidoreductases; Superoxide dismutase; Acting on superoxide as acceptor
TRINITY_DN38_c0_g1_i1	F16P2_RABITFructose-1,6-bisphosphatase isozyme 2 OS=Oryctolagus cuniculus OX=9986 GN=FBP2 PE=1 SV=1	222	1.18e-34	P:GO:0006094; P:GO:0016311; F:GO:0042132; F:GO:0046872; C:GO:0005634; C:GO:0030018; C:GO:0030054	P:gluconeogenesis; P:dephosphorylation; F:fructose 1,6-bisphosphate 1-phosphatase activity; F:metal ion binding; C:nucleus; C:Z disc; C:cell junction	EC:3.1; EC:3.1.3.23; EC:3; EC:3.1.3.11; EC:3.1.3	Acting on ester bonds; Sugar-phosphatase; Hydrolases; Fructose-bisphosphatase; Acting on ester bonds
TRINITY_DN68_c0_g1_i1	SAR1A_DICDIGTP-binding protein Sar1A OS=Dictyostelium discoideum OX=44689 GN=sarA PE=1 SV=1	293	2.37e-28	P:GO:0015031; P:GO:0016043; P:GO:0016192; P:GO:0032386; C:GO:0005783; C:GO:0012507	P:protein transport; P:cellular component organization; P:vesicle-mediated transport; P:regulation of intracellular transport; C:endoplasmic reticulum; C:ER to Golgi transport vesicle membrane
TRINITY_DN68_c1_g1_i1	SAR1_YARLISmall COPII coat GTPase SAR1 OS=Yarrowia lipolytica (strain CLIB 122 / E 150) OX=284591 GN=SAR1 PE=3 SV=1	340	4.9e-43	P:GO:0003400; P:GO:0070863; F:GO:0000166; F:GO:0003924; C:GO:0005794; C:GO:0030127; C:GO:0031984; C:GO:0070971	P:regulation of COPII vesicle coating; P:positive regulation of protein exit from endoplasmic reticulum; F:nucleotide binding; F:GTPase activity; C:Golgi apparatus; C:COPII vesicle coat; C:organelle subcompartment; C:endoplasmic reticulum exit site	EC:3.6.1; EC:3.6; EC:3; EC:3.6.1.15	Acting on acid anhydrides; Acting on acid anhydrides; Hydrolases; Nucleoside-triphosphate phosphatase
TRINITY_DN45_c0_g1_i1	ARP2_ACACAActin-related protein 2 OS=Acanthamoeba castellanii OX=5755 GN=arp2 PE=2 SV=1	978	4.77e-167	P:GO:0034314; F:GO:0003779; F:GO:0005524; C:GO:0005737; C:GO:0005885; C:GO:0042995	P:Arp2/3 complex-mediated actin nucleation; F:actin binding; F:ATP binding; C:cytoplasm; C:Arp2/3 protein complex; C:cell projection
TRINITY_DN45_c1_g1_i1	ARP2_DICDIActin-related protein 2 OS=Dictyostelium discoideum OX=44689 GN=arpB PE=1 SV=1	285	3.59e-44	P:GO:0006887; P:GO:0006909; P:GO:0006972; P:GO:0031152; P:GO:0032060; P:GO:0034314; P:GO:0043327; P:GO:0046689; F:GO:0005524; F:GO:0051015; C:GO:0005829; C:GO:0005885; C:GO:0005905; C:GO:0009358; C:GO:0030175; C:GO:0030670; C:GO:0030864; C:GO:0031143; C:GO:0031252	P:exocytosis; P:phagocytosis; P:hyperosmotic response; P:aggregation involved in sorocarp development; P:bleb assembly; P:Arp2/3 complex-mediated actin nucleation; P:chemotaxis to cAMP; P:response to mercury ion; F:ATP binding; F:actin filament binding; C:cytosol; C:Arp2/3 protein complex; C:clathrin-coated pit; C:polyphosphate kinase complex; C:filopodium; C:phagocytic vesicle membrane; C:cortic…
TRINITY_DN64_c1_g1_i1	RL3_TETTHRibosomal protein L3 OS=Tetrahymena thermophila OX=5911 GN=RPL3 PE=1 SV=1	400	1.12e-63	P:GO:0006412; F:GO:0003735; C:GO:0005737; C:GO:0005840	P:translation; F:structural constituent of ribosome; C:cytoplasm; C:ribosome
TRINITY_DN63_c0_g1_i1	TRA1_COMTETransposase for insertion sequence element IS1071 in transposon Tn5271 OS=Comamonas testosteroni OX=285 PE=3 SV=1	246	1.47e-45	P:GO:0006313; F:GO:0003677; F:GO:0004803	P:transposition, DNA-mediated; F:DNA binding; F:transposase activity
TRINITY_DN87_c0_g1_i1	FUT7_MOUSEAlpha-(1,3)-fucosyltransferase 7 OS=Mus musculus OX=10090 GN=Fut7 PE=1 SV=1	266	7.93e-09	P:GO:0001807; P:GO:0002361; P:GO:0002522; P:GO:0002523; P:GO:0008152; P:GO:0097021; P:GO:1903238; P:GO:2000389; F:GO:0008417; C:GO:0005794	P:regulation of type IV hypersensitivity; P:CD4-positive, CD25-positive, alpha-beta regulatory T cell differentiation; P:leukocyte migration involved in immune response; P:leukocyte migration involved in inflammatory response; P:metabolic process; P:lymphocyte migration into lymphoid organs; P:positive regulation of leukocyte tethering or rolling; P:regulation of neutrophil extravasation; F:fucos…	EC:2.4; EC:2; EC:2.4.1	Glycosyltransferases; Transferases; Glycosyltransferases
TRINITY_DN60_c0_g1_i1	MFS4B_HUMANSodium-dependent glucose transporter 1 OS=Homo sapiens OX=9606 GN=MFSD4B PE=1 SV=1	550	2.52e-11	P:GO:0006810	P:transport
TRINITY_DN33_c0_g1_i1	MPK14_ORYSJMitogen-activated protein kinase 14 OS=Oryza sativa subsp. japonica OX=39947 GN=MPK14 PE=2 SV=1	224	5e-23	P:GO:0016310; P:GO:0035556; F:GO:0000166; F:GO:0004707; C:GO:0005634; C:GO:0005737	P:phosphorylation; P:intracellular signal transduction; F:nucleotide binding; F:MAP kinase activity; C:nucleus; C:cytoplasm	EC:2.7.1; EC:2.7.11; EC:2.7.11.24; EC:2.7; EC:2	Transferring phosphorus-containing groups; Transferring phosphorus-containing groups; Mitogen-activated protein kinase; Transferring phosphorus-containing groups; Transferases
TRINITY_DN1_c0_g1_i1	COPE_BOVINCoatomer subunit epsilon OS=Bos taurus OX=9913 GN=COPE PE=1 SV=3	535	3.09e-48	P:GO:0006890; P:GO:0006891; F:GO:0005515; C:GO:0030126	P:retrograde vesicle-mediated transport, Golgi to endoplasmic reticulum; P:intra-Golgi vesicle-mediated transport; F:protein binding; C:COPI vesicle coat
TRINITY_DN81_c0_g1_i1	DCLK1_RATSerine/threonine-protein kinase DCLK1 OS=Rattus norvegicus OX=10116 GN=Dclk1 PE=1 SV=1	281	4.77e-11	P:GO:0006468; P:GO:0007409; P:GO:0007420; F:GO:0004672; C:GO:0030426	P:protein phosphorylation; P:axonogenesis; P:brain development; F:protein kinase activity; C:growth cone	EC:2.7.1; EC:2.7; EC:2	Transferring phosphorus-containing groups; Transferring phosphorus-containing groups; Transferases
TRINITY_DN87608_c0_g1_i1	RL5_TETTS60S ribosomal protein L5 OS=Tetrahymena thermophila (strain SB210) OX=312017 GN=RPL5 PE=1 SV=2	692	1.17e-67	F:GO:0003723; C:GO:0005622	F:RNA binding; C:intracellular anatomical structure
TRINITY_DN87631_c0_g1_i1	FIBA_CHICKFibrinogen alpha chain OS=Gallus gallus OX=9031 GN=FGA PE=1 SV=4	496	3.73e-62	P:GO:0030168; P:GO:0051258; F:GO:0005102; F:GO:0030674; F:GO:0046872; C:GO:0005577; C:GO:0062023	P:platelet activation; P:protein polymerization; F:signaling receptor binding; F:protein-macromolecule adaptor activity; F:metal ion binding; C:fibrinogen complex; C:collagen-containing extracellular matrix
TRINITY_DN87600_c0_g1_i1	STX7_BOVINSyntaxin-7 OS=Bos taurus OX=9913 GN=STX7 PE=2 SV=1	218	1.65e-07	P:GO:0016192; P:GO:0051641; C:GO:0005768; C:GO:0016020; C:GO:0099503	P:vesicle-mediated transport; P:cellular localization; C:endosome; C:membrane; C:secretory vesicle
TRINITY_DN87629_c0_g1_i1	PDEI_ECOLIProbable cyclic di-GMP phosphodiesterase PdeI OS=Escherichia coli (strain K12) OX=83333 GN=pdeI PE=1 SV=1	258	1.53e-47	F:GO:0071111; C:GO:0005886; C:GO:0016021	F:cyclic-guanylate-specific phosphodiesterase activity; C:plasma membrane; C:integral component of membrane	EC:3.1.4; EC:3.1; EC:3; EC:3.1.4.52	Acting on ester bonds; Acting on ester bonds; Hydrolases; Cyclic-guanylate-specific phosphodiesterase
TRINITY_DN87691_c0_g1_i1	RTBS_DROMEProbable RNA-directed DNA polymerase from transposon BS OS=Drosophila melanogaster OX=7227 GN=RTase PE=2 SV=1	608	1.51e-10	P:GO:0006259; F:GO:0016779	P:DNA metabolic process; F:nucleotidyltransferase activity	EC:2.7; EC:2; EC:2.7.7	Transferring phosphorus-containing groups; Transferases; Transferring phosphorus-containing groups
TRINITY_DN87690_c0_g1_i1	METK1_MOUSES-adenosylmethionine synthase isoform type-1 OS=Mus musculus OX=10090 GN=Mat1a PE=1 SV=1	234	1.07e-19	P:GO:0006556; P:GO:0006730; P:GO:0009087; P:GO:0051289; F:GO:0000287; F:GO:0004478; F:GO:0005524; F:GO:0016597; F:GO:0042802; F:GO:0043531; C:GO:0005829; C:GO:0016363	P:S-adenosylmethionine biosynthetic process; P:one-carbon metabolic process; P:methionine catabolic process; P:protein homotetramerization; F:magnesium ion binding; F:methionine adenosyltransferase activity; F:ATP binding; F:amino acid binding; F:identical protein binding; F:ADP binding; C:cytosol; C:nuclear matrix	EC:2.5.1; EC:2.5; EC:2; EC:2.5.1.6	Transferring alkyl or aryl groups, other than methyl groups; Transferring alkyl or aryl groups, other than methyl groups; Transferases; Methionine adenosyltransferase
TRINITY_DN87695_c0_g1_i1	MYOD_DICDIMyosin ID heavy chain OS=Dictyostelium discoideum OX=44689 GN=myoD PE=1 SV=2	326	2.38e-13	P:GO:0043327; F:GO:0000146; F:GO:0000166; F:GO:0005547; F:GO:0032027; F:GO:0051015; C:GO:0005902; C:GO:0045160; C:GO:0061851; C:GO:0070687	P:chemotaxis to cAMP; F:microfilament motor activity; F:nucleotide binding; F:phosphatidylinositol-3,4,5-trisphosphate binding; F:myosin light chain binding; F:actin filament binding; C:microvillus; C:myosin I complex; C:leading edge of lamellipodium; C:macropinocytic cup cytoskeleton	EC:3.6.1; EC:3.6; EC:3; EC:3.6.1.15	Acting on acid anhydrides; Acting on acid anhydrides; Hydrolases; Nucleoside-triphosphate phosphatase
TRINITY_DN87624_c0_g1_i1	RS29_DICDI40S ribosomal protein S29 OS=Dictyostelium discoideum OX=44689 GN=rps29 PE=3 SV=1	216	2.38e-25	P:GO:0006412; F:GO:0003735; F:GO:0008270; C:GO:0022627	P:translation; F:structural constituent of ribosome; F:zinc ion binding; C:cytosolic small ribosomal subunit
TRINITY_DN87627_c0_g1_i1	SYK_ORYSJLysine--tRNA ligase OS=Oryza sativa subsp. japonica OX=39947 GN=Os03g0586800 PE=2 SV=1	403	2.46e-59	P:GO:0006430; F:GO:0000049; F:GO:0004824; F:GO:0005524; C:GO:0005829	P:lysyl-tRNA aminoacylation; F:tRNA binding; F:lysine-tRNA ligase activity; F:ATP binding; C:cytosol	EC:6.1; EC:6.1.1.6; EC:6.1.1; EC:6	Forming carbon-oxygen bonds; Lysine--tRNA ligase; Forming carbon-oxygen bonds; Ligases
TRINITY_DN87655_c0_g1_i1	RL22L_HUMAN60S ribosomal protein L22-like 1 OS=Homo sapiens OX=9606 GN=RPL22L1 PE=1 SV=2	273	1.51e-34	P:GO:0002181; F:GO:0003723; F:GO:0003735; F:GO:0005515; C:GO:0005840	P:cytoplasmic translation; F:RNA binding; F:structural constituent of ribosome; F:protein binding; C:ribosome
TRINITY_DN87621_c0_g1_i1	ACT2_XENTRActin, alpha cardiac muscle 2 OS=Xenopus tropicalis OX=8364 PE=2 SV=1	285	1.32e-60	P:GO:0010628; P:GO:0090131; F:GO:0005524; C:GO:0005737; C:GO:0005869; C:GO:0030027; C:GO:0030175; C:GO:0044297	P:positive regulation of gene expression; P:mesenchyme migration; F:ATP binding; C:cytoplasm; C:dynactin complex; C:lamellipodium; C:filopodium; C:cell body
TRINITY_DN20635_c0_g1_i1	FUCL3_ANGJAFucolectin-3 OS=Anguilla japonica OX=7937 PE=2 SV=1	252	1.22e-11	P:GO:0001868; P:GO:0010185; F:GO:0005509; F:GO:0042806; C:GO:0005615	P:regulation of complement activation, lectin pathway; P:regulation of cellular defense response; F:calcium ion binding; F:fucose binding; C:extracellular space
TRINITY_DN20611_c0_g1_i1	ATM_PIGSerine-protein kinase ATM OS=Sus scrofa OX=9823 GN=ATM PE=3 SV=2	327	1.03e-11	P:GO:0006468; P:GO:0006974; P:GO:0034641; P:GO:0048519; P:GO:0050794; F:GO:0005488; F:GO:0016301; F:GO:0016773; C:GO:0005622	P:protein phosphorylation; P:cellular response to DNA damage stimulus; P:cellular nitrogen compound metabolic process; P:negative regulation of biological process; P:regulation of cellular process; F:binding; F:kinase activity; F:phosphotransferase activity, alcohol group as acceptor; C:intracellular anatomical structure	EC:2.7.1; EC:2.7; EC:2	Transferring phosphorus-containing groups; Transferring phosphorus-containing groups; Transferases
TRINITY_DN20649_c0_g1_i1	RL17_ANOGA60S ribosomal protein L17 OS=Anopheles gambiae OX=7165 GN=RpL17 PE=3 SV=1	430	2.78e-50	P:GO:0002181; F:GO:0003735; C:GO:0022625	P:cytoplasmic translation; F:structural constituent of ribosome; C:cytosolic large ribosomal subunit
TRINITY_DN20696_c0_g1_i1	RS15A_DANRE40S ribosomal protein S15a OS=Danio rerio OX=7955 GN=rps15a PE=2 SV=1	496	5.2e-72	P:GO:0006412; P:GO:0007420; P:GO:0030218; P:GO:0043009; P:GO:0051726; F:GO:0003735; C:GO:0022627	P:translation; P:brain development; P:erythrocyte differentiation; P:chordate embryonic development; P:regulation of cell cycle; F:structural constituent of ribosome; C:cytosolic small ribosomal subunit
TRINITY_DN20695_c0_g1_i1	ACAD1_CAEBRProbable medium-chain specific acyl-CoA dehydrogenase 1, mitochondrial OS=Caenorhabditis briggsae OX=6238 GN=CBG15946 PE=3 SV=1	213	5.39e-18	P:GO:0006635; P:GO:0051793; F:GO:0070991; C:GO:0005739	P:fatty acid beta-oxidation; P:medium-chain fatty acid catabolic process; F:medium-chain-acyl-CoA dehydrogenase activity; C:mitochondrion	EC:1.3; EC:1.3.99; EC:1; EC:1.3.99.3	Acting on the CH-CH group of donors; Acting on the CH-CH group of donors; Oxidoreductases; Acting on the CH-CH group of donors
TRINITY_DN20648_c0_g2_i1	PABP_ASPFUPolyadenylate-binding protein, cytoplasmic and nuclear OS=Neosartorya fumigata (strain ATCC MYA-4609 / Af293 / CBS 101355 / FGSC A1100) OX=330879 GN=pab1 PE=3 SV=1	868	4.01e-14	F:GO:0003723; C:GO:0005737	F:RNA binding; C:cytoplasm
TRINITY_DN20644_c0_g1_i1	MYLKA_DICDIMyosin light chain kinase A OS=Dictyostelium discoideum OX=44689 GN=mlkA PE=1 SV=2	549	5.9e-74	P:GO:0000281; P:GO:0019934; P:GO:0046777; P:GO:0050920; P:GO:0140582; F:GO:0000146; F:GO:0004687; F:GO:0005524; C:GO:0005737	P:mitotic cytokinesis; P:cGMP-mediated signaling; P:protein autophosphorylation; P:regulation of chemotaxis; P:adenylate cyclase-activating G protein-coupled cAMP receptor signaling pathway; F:microfilament motor activity; F:myosin light chain kinase activity; F:ATP binding; C:cytoplasm	EC:2.7.1; EC:2.7.11; EC:3.6.1; EC:2.7.11.18; EC:2.7; EC:3.6; EC:2; EC:3; EC:3.6.1.15	Transferring phosphorus-containing groups; Transferring phosphorus-containing groups; Acting on acid anhydrides; [Myosin light-chain] kinase; Transferring phosphorus-containing groups; Acting on acid anhydrides; Transferases; Hydrolases; Nucleoside-triphosphate phosphatase
TRINITY_DN20644_c1_g1_i1	MYLKA_DICDIMyosin light chain kinase A OS=Dictyostelium discoideum OX=44689 GN=mlkA PE=1 SV=2	387	2.57e-12	P:GO:0000281; P:GO:0019934; P:GO:0046777; P:GO:0050920; P:GO:0140582; F:GO:0000146; F:GO:0004687; F:GO:0005524; C:GO:0005737	P:mitotic cytokinesis; P:cGMP-mediated signaling; P:protein autophosphorylation; P:regulation of chemotaxis; P:adenylate cyclase-activating G protein-coupled cAMP receptor signaling pathway; F:microfilament motor activity; F:myosin light chain kinase activity; F:ATP binding; C:cytoplasm	EC:2.7.1; EC:2.7.11; EC:3.6.1; EC:2.7.11.18; EC:2.7; EC:3.6; EC:2; EC:3; EC:3.6.1.15	Transferring phosphorus-containing groups; Transferring phosphorus-containing groups; Acting on acid anhydrides; [Myosin light-chain] kinase; Transferring phosphorus-containing groups; Acting on acid anhydrides; Transferases; Hydrolases; Nucleoside-triphosphate phosphatase
TRINITY_DN20605_c0_g1_i1	CYP7_CAEELPeptidyl-prolyl cis-trans isomerase 7 OS=Caenorhabditis elegans OX=6239 GN=cyn-7 PE=1 SV=2	219	8.84e-41	P:GO:0000413; P:GO:0006457; F:GO:0003755; F:GO:0016018; C:GO:0005737; C:GO:0043231	P:protein peptidyl-prolyl isomerization; P:protein folding; F:peptidyl-prolyl cis-trans isomerase activity; F:cyclosporin A binding; C:cytoplasm; C:intracellular membrane-bounded organelle	EC:5.2.1.8; EC:5.2; EC:5	Peptidylprolyl isomerase; Cis-trans-isomerases; Isomerases
TRINITY_DN3864_c0_g1_i1	RS29_LYSTE40S ribosomal protein S29 OS=Lysiphlebus testaceipes OX=77504 GN=RpS29 PE=3 SV=1	265	1.97e-33	P:GO:0002181; F:GO:0003735; F:GO:0008270; C:GO:0005791; C:GO:0022627; C:GO:0042788	P:cytoplasmic translation; F:structural constituent of ribosome; F:zinc ion binding; C:rough endoplasmic reticulum; C:cytosolic small ribosomal subunit; C:polysomal ribosome
TRINITY_DN3891_c1_g1_i1	SQH_DROMEMyosin regulatory light chain sqh OS=Drosophila melanogaster OX=7227 GN=sqh PE=1 SV=1	359	7.09e-39	P:GO:0000281; P:GO:0003384; P:GO:0019749; P:GO:0031036; P:GO:0032956; P:GO:0035148; P:GO:0035159; P:GO:0035191; P:GO:0035277; P:GO:0035317; P:GO:0042060; P:GO:0045879; P:GO:0060288; P:GO:0060289; P:GO:0090254; P:GO:0110069; P:GO:1903688; F:GO:0005509; F:GO:0032036; C:GO:0005829; C:GO:0005912; C:GO:0016324; C:GO:0016460; C:GO:0030496; C:GO:0035183; C:GO:0048471; C:GO:0051233; C:GO:0106037; C:GO:01…	P:mitotic cytokinesis; P:apical constriction involved in gastrulation; P:cytoskeleton-dependent cytoplasmic transport, nurse cell to oocyte; P:myosin II filament assembly; P:regulation of actin cytoskeleton organization; P:tube formation; P:regulation of tube length, open tracheal system; P:nuclear axial expansion; P:spiracle morphogenesis, open tracheal system; P:imaginal disc-derived wing hair …
TRINITY_DN3839_c0_g1_i1	CAPS2_MOUSECalcium-dependent secretion activator 2 OS=Mus musculus OX=10090 GN=Cadps2 PE=1 SV=2	268	5.2e-28	P:GO:0009267; P:GO:0016082; P:GO:0045921; P:GO:0061484; F:GO:0005515; C:GO:0005654; C:GO:0031410; C:GO:0042734; C:GO:0045211; C:GO:0098688; C:GO:0098978	P:cellular response to starvation; P:synaptic vesicle priming; P:positive regulation of exocytosis; P:hematopoietic stem cell homeostasis; F:protein binding; C:nucleoplasm; C:cytoplasmic vesicle; C:presynaptic membrane; C:postsynaptic membrane; C:parallel fiber to Purkinje cell synapse; C:glutamatergic synapse
TRINITY_DN3869_c0_g1_i1	RL34_TOBAC60S ribosomal protein L34 OS=Nicotiana tabacum OX=4097 GN=RPL34 PE=2 SV=1	410	7.12e-22	P:GO:0042254; C:GO:0022625	P:ribosome biogenesis; C:cytosolic large ribosomal subunit
TRINITY_DN3899_c0_g1_i1	RS172_ARATH40S ribosomal protein S17-2 OS=Arabidopsis thaliana OX=3702 GN=RPS17B PE=2 SV=3	428	7.22e-50	P:GO:0006412; F:GO:0003729; F:GO:0003735; C:GO:0022627	P:translation; F:mRNA binding; F:structural constituent of ribosome; C:cytosolic small ribosomal subunit
TRINITY_DN3821_c0_g1_i1	RPC22_HUMANProtein POLR1D, isoform 2 OS=Homo sapiens OX=9606 GN=POLR1D PE=1 SV=1	614	5.29e-12	P:GO:0006361; P:GO:0006363; P:GO:0032481; P:GO:0045815; C:GO:0005654; C:GO:0005829	P:transcription initiation from RNA polymerase I promoter; P:termination of RNA polymerase I transcription; P:positive regulation of type I interferon production; P:positive regulation of gene expression, epigenetic; C:nucleoplasm; C:cytosol
TRINITY_DN3881_c0_g1_i1	S17A5_MOUSESialin OS=Mus musculus OX=10090 GN=Slc17a5 PE=1 SV=2	207	2.44e-19	P:GO:0009617; P:GO:0015739; F:GO:0015136; C:GO:0005765; C:GO:0005829; C:GO:0005887; C:GO:0031410; C:GO:0045202	P:response to bacterium; P:sialic acid transport; F:sialic acid transmembrane transporter activity; C:lysosomal membrane; C:cytosol; C:integral component of plasma membrane; C:cytoplasmic vesicle; C:synapse	EC:7	Translocases
TRINITY_DN3807_c0_g1_i1	NALCN_HUMANSodium leak channel non-selective protein OS=Homo sapiens OX=9606 GN=NALCN PE=1 SV=1	257	7.21e-19	P:GO:0006814; P:GO:0065007; P:GO:0098662; F:GO:0005261; F:GO:0005515; C:GO:0005886	P:sodium ion transport; P:biological regulation; P:inorganic cation transmembrane transport; F:cation channel activity; F:protein binding; C:plasma membrane	EC:7	Translocases
TRINITY_DN3841_c0_g1_i1	ABCF2_HUMANATP-binding cassette sub-family F member 2 OS=Homo sapiens OX=9606 GN=ABCF2 PE=1 SV=2	253	2.1e-31	P:GO:0055085; F:GO:0005524; F:GO:0042626	P:transmembrane transport; F:ATP binding; F:ATPase-coupled transmembrane transporter activity	EC:3.6.1; EC:3.6; EC:3; EC:7; EC:7.2.2; EC:3.6.1.15	Acting on acid anhydrides; Acting on acid anhydrides; Hydrolases; Translocases; Catalysing the translocation of inorganic cations; Nucleoside-triphosphate phosphatase
TRINITY_DN3852_c0_g1_i1	ARPC2_DICDIActin-related protein 2/3 complex subunit 2 OS=Dictyostelium discoideum OX=44689 GN=arcB PE=1 SV=1	808	2.92e-66	P:GO:0006887; P:GO:0006909; P:GO:0030042; P:GO:0045010; F:GO:0051015; C:GO:0005885; C:GO:0005905; C:GO:0030175; C:GO:0030670; C:GO:0030864; C:GO:0031143; C:GO:0031252	P:exocytosis; P:phagocytosis; P:actin filament depolymerization; P:actin nucleation; F:actin filament binding; C:Arp2/3 protein complex; C:clathrin-coated pit; C:filopodium; C:phagocytic vesicle membrane; C:cortical actin cytoskeleton; C:pseudopodium; C:cell leading edge
TRINITY_DN3883_c0_g1_i1	VATE_DICDIV-type proton ATPase subunit E OS=Dictyostelium discoideum OX=44689 GN=vatE PE=1 SV=1	556	2.47e-38	F:GO:0044877; C:GO:0016020; C:GO:0030139	F:protein-containing complex binding; C:membrane; C:endocytic vesicle
TRINITY_DN3874_c0_g1_i1	RAB3_DROMERas-related protein Rab-3 OS=Drosophila melanogaster OX=7227 GN=Rab3 PE=1 SV=1	843	2.35e-44	P:GO:0006887; P:GO:0007154; P:GO:0015031; P:GO:0023052; P:GO:0034613; P:GO:0048789; P:GO:0048790; P:GO:0051649; P:GO:0060627; P:GO:0065008; C:GO:0008021; C:GO:0016020; C:GO:0048786	P:exocytosis; P:cell communication; P:protein transport; P:signaling; P:cellular protein localization; P:cytoskeletal matrix organization at active zone; P:maintenance of presynaptic active zone structure; P:establishment of localization in cell; P:regulation of vesicle-mediated transport; P:regulation of biological quality; C:synaptic vesicle; C:membrane; C:presynaptic active zone
TRINITY_DN71391_c0_g1_i1	UBC28_ARATHUbiquitin-conjugating enzyme E2 28 OS=Arabidopsis thaliana OX=3702 GN=UBC28 PE=1 SV=1	259	3.22e-35	P:GO:0000209; P:GO:0006511; F:GO:0000166; F:GO:0061631; C:GO:0005634	P:protein polyubiquitination; P:ubiquitin-dependent protein catabolic process; F:nucleotide binding; F:ubiquitin conjugating enzyme activity; C:nucleus	EC:2; EC:2.3.2.23	Transferases; E2 ubiquitin-conjugating enzyme
TRINITY_DN71396_c0_g1_i1	DYH5_MOUSEDynein heavy chain 5, axonemal OS=Mus musculus OX=10090 GN=Dnah5 PE=1 SV=2	204	4.21e-28	P:GO:0003351; P:GO:0007368; P:GO:0007507; P:GO:0021670; P:GO:0030317; P:GO:0036158; P:GO:0051649; F:GO:0005524; F:GO:0008569; F:GO:0045505; F:GO:0051959; C:GO:0005576; C:GO:0005874; C:GO:0036157; C:GO:0097729	P:epithelial cilium movement involved in extracellular fluid movement; P:determination of left/right symmetry; P:heart development; P:lateral ventricle development; P:flagellated sperm motility; P:outer dynein arm assembly; P:establishment of localization in cell; F:ATP binding; F:ATP-dependent microtubule motor activity, minus-end-directed; F:dynein intermediate chain binding; F:dynein light int…	EC:3.6.1; EC:3.6; EC:3; EC:5.6.1.4; EC:3.6.1.15	Acting on acid anhydrides; Acting on acid anhydrides; Hydrolases; Minus-end-directed kinesin ATPase; Nucleoside-triphosphate phosphatase
TRINITY_DN71320_c0_g1_i1	RL7A_DROME60S ribosomal protein L7a OS=Drosophila melanogaster OX=7227 GN=RpL7A PE=1 SV=2	219	2.13e-23	P:GO:0002181; P:GO:0042254; F:GO:0003723; F:GO:0003735; C:GO:0022625	P:cytoplasmic translation; P:ribosome biogenesis; F:RNA binding; F:structural constituent of ribosome; C:cytosolic large ribosomal subunit
TRINITY_DN71334_c0_g1_i1	ERAP1_MOUSEEndoplasmic reticulum aminopeptidase 1 OS=Mus musculus OX=10090 GN=Erap1 PE=1 SV=2	317	4.5e-24	P:GO:0006508; P:GO:0009987; P:GO:0045766; P:GO:0050896; F:GO:0004177; F:GO:0005126; F:GO:0008235; F:GO:0046872; C:GO:0005783; C:GO:0016020	P:proteolysis; P:cellular process; P:positive regulation of angiogenesis; P:response to stimulus; F:aminopeptidase activity; F:cytokine receptor binding; F:metalloexopeptidase activity; F:metal ion binding; C:endoplasmic reticulum; C:membrane	EC:3.4.11; EC:3.4; EC:3; EC:3.4.11.21; EC:3.4.11.6; EC:3.4.11.5; EC:3.4.11.9	Acting on peptide bonds (peptidases); Acting on peptide bonds (peptidases); Hydrolases; Aspartyl aminopeptidase; Aminopeptidase B; Prolyl aminopeptidase; Xaa-Pro aminopeptidase
TRINITY_DN71334_c0_g2_i1	ERAP1_MOUSEEndoplasmic reticulum aminopeptidase 1 OS=Mus musculus OX=10090 GN=Erap1 PE=1 SV=2	240	2.75e-18	P:GO:0002376; P:GO:0006508; P:GO:0009987; P:GO:0045766; P:GO:0050896; F:GO:0004177; F:GO:0005126; F:GO:0008235; F:GO:0046872; C:GO:0005783; C:GO:0016020	P:immune system process; P:proteolysis; P:cellular process; P:positive regulation of angiogenesis; P:response to stimulus; F:aminopeptidase activity; F:cytokine receptor binding; F:metalloexopeptidase activity; F:metal ion binding; C:endoplasmic reticulum; C:membrane	EC:3.4.11; EC:3.4; EC:3; EC:3.4.11.21; EC:3.4.11.6; EC:3.4.11.5; EC:3.4.11.9	Acting on peptide bonds (peptidases); Acting on peptide bonds (peptidases); Hydrolases; Aspartyl aminopeptidase; Aminopeptidase B; Prolyl aminopeptidase; Xaa-Pro aminopeptidase
TRINITY_DN71340_c0_g1_i1	DNAK_RHOS1Chaperone protein DnaK OS=Rhodobacter sphaeroides (strain ATCC 17029 / ATH 2.4.9) OX=349101 GN=dnaK PE=3 SV=1	201	8.3e-27	P:GO:0006457; F:GO:0005524; F:GO:0051082	P:protein folding; F:ATP binding; F:unfolded protein binding
TRINITY_DN71370_c0_g1_i1	SODC_CARCRSuperoxide dismutase	202	4.45e-10	P:GO:0019430; F:GO:0004784; F:GO:0046872; C:GO:0005634; C:GO:0005737	P:removal of superoxide radicals; F:superoxide dismutase activity; F:metal ion binding; C:nucleus; C:cytoplasm	EC:1; EC:1.15.1.1; EC:1.15	Oxidoreductases; Superoxide dismutase; Acting on superoxide as acceptor
TRINITY_DN71315_c0_g1_i1	ALF_ECHMUFructose-bisphosphate aldolase OS=Echinococcus multilocularis OX=6211 GN=FBPA PE=2 SV=1	219	1.22e-28	P:GO:0006096; F:GO:0004332	P:glycolytic process; F:fructose-bisphosphate aldolase activity	EC:4.1.2; EC:4.1; EC:4.1.2.13; EC:4	Carbon-carbon lyases; Carbon-carbon lyases; Fructose-bisphosphate aldolase; Lyases
TRINITY_DN71336_c0_g1_i1	MAP2_BOVINMethionine aminopeptidase 2 OS=Bos taurus OX=9913 GN=METAP2 PE=2 SV=1	254	1.16e-40	P:GO:0006508; P:GO:0070084; F:GO:0046872; F:GO:0070006; C:GO:0005737	P:proteolysis; P:protein initiator methionine removal; F:metal ion binding; F:metalloaminopeptidase activity; C:cytoplasm	EC:3.4.11; EC:3.4; EC:3; EC:3.4.11.21; EC:3.4.11.6; EC:3.4.11.5; EC:3.4.11.9	Acting on peptide bonds (peptidases); Acting on peptide bonds (peptidases); Hydrolases; Aspartyl aminopeptidase; Aminopeptidase B; Prolyl aminopeptidase; Xaa-Pro aminopeptidase
TRINITY_DN71364_c0_g1_i1	PSB4_BOVINProteasome subunit beta type-4 OS=Bos taurus OX=9913 GN=PSMB4 PE=1 SV=1	235	4.11e-20	P:GO:0010498; F:GO:0004175; C:GO:0005634; C:GO:0005737; C:GO:0005839	P:proteasomal protein catabolic process; F:endopeptidase activity; C:nucleus; C:cytoplasm; C:proteasome core complex	EC:3.4.99; EC:3.4; EC:3	Acting on peptide bonds (peptidases); Acting on peptide bonds (peptidases); Hydrolases
TRINITY_DN71321_c0_g1_i1	YKX5_SCHPOUncharacterized RNA-binding protein C328.05 OS=Schizosaccharomyces pombe (strain 972 / ATCC 24843) OX=284812 GN=SPAC328.05 PE=4 SV=3	277	6.08e-16	P:GO:0009987; P:GO:0010468; F:GO:0003723; C:GO:0005634; C:GO:0005737; C:GO:0140453; C:GO:1990904	P:cellular process; P:regulation of gene expression; F:RNA binding; C:nucleus; C:cytoplasm; C:protein aggregate center; C:ribonucleoprotein complex
TRINITY_DN71389_c0_g1_i1	PRS4A_ARATH26S proteasome regulatory subunit 4 homolog A OS=Arabidopsis thaliana OX=3702 GN=RPT2A PE=1 SV=1	214	7.54e-33	P:GO:0007292; P:GO:0009408; P:GO:0009933; P:GO:0009965; P:GO:0010078; P:GO:0010311; P:GO:0035266; P:GO:0043161; P:GO:0043248; P:GO:0045087; P:GO:0046686; P:GO:0048232; P:GO:0048829; P:GO:0051788; P:GO:0060968; P:GO:0090351; P:GO:1901800; F:GO:0005524; F:GO:0017025; F:GO:0036402; C:GO:0000932; C:GO:0005634; C:GO:0008540	P:female gamete generation; P:response to heat; P:meristem structural organization; P:leaf morphogenesis; P:maintenance of root meristem identity; P:lateral root formation; P:meristem growth; P:proteasome-mediated ubiquitin-dependent protein catabolic process; P:proteasome assembly; P:innate immune response; P:response to cadmium ion; P:male gamete generation; P:root cap development; P:response t…	EC:3.6.1; EC:3.6; EC:3; EC:3.6.1.15	Acting on acid anhydrides; Acting on acid anhydrides; Hydrolases; Nucleoside-triphosphate phosphatase
TRINITY_DN71366_c0_g1_i1	DNMT1_PARLIDNA (cytosine-5)-methyltransferase PliMCI OS=Paracentrotus lividus OX=7656 GN=DNMT PE=2 SV=1	345	1.65e-47	P:GO:0090116; F:GO:0003677; F:GO:0003682; F:GO:0003886; F:GO:0008270; C:GO:0005634	P:C-5 methylation of cytosine; F:DNA binding; F:chromatin binding; F:DNA (cytosine-5-)-methyltransferase activity; F:zinc ion binding; C:nucleus	EC:2.1; EC:2.1.1.37; EC:2; EC:2.1.1	Transferring one-carbon groups; DNA (cytosine-5-)-methyltransferase; Transferases; Transferring one-carbon groups
TRINITY_DN71357_c0_g1_i1	RL27A_MOUSE60S ribosomal protein L27a OS=Mus musculus OX=10090 GN=Rpl27a PE=1 SV=5	321	3.78e-37	P:GO:0006412; F:GO:0003735; C:GO:0005783; C:GO:0022625	P:translation; F:structural constituent of ribosome; C:endoplasmic reticulum; C:cytosolic large ribosomal subunit
TRINITY_DN71386_c0_g1_i1	GSXL2_ARATHFlavin-containing monooxygenase FMO GS-OX-like 2 OS=Arabidopsis thaliana OX=3702 GN=At1g12200 PE=2 SV=1	234	3.91e-09	P:GO:0050832	P:defense response to fungus
TRINITY_DN71347_c0_g1_i1	GELS_XENLAGelsolin (Fragment) OS=Xenopus laevis OX=8355 GN=gsn PE=2 SV=1	223	1.12e-13	P:GO:0051693; P:GO:0060271; F:GO:0003779; F:GO:0046872; C:GO:0005622	P:actin filament capping; P:cilium assembly; F:actin binding; F:metal ion binding; C:intracellular anatomical structure
TRINITY_DN71302_c0_g1_i1	FURI1_XENLAFurin-1 OS=Xenopus laevis OX=8355 GN=furin PE=2 SV=1	206	1.06e-22	P:GO:1901394; F:GO:0004252; C:GO:0005768; C:GO:0016020	P:positive regulation of transforming growth factor beta1 activation; F:serine-type endopeptidase activity; C:endosome; C:membrane	EC:3.4.21.73; EC:3.4.24.7; EC:3.4.21.71; EC:3.4.24.3; EC:3.4.21.34; EC:3.4.21.78; EC:3.4.21.75; EC:3.4.21.26; EC:3.4.21.27; EC:3.4.21.68; EC:3.4.21.69; EC:3.4.24.34; EC:3.4.21.41; EC:3.4.21.83; EC:3.4.21.88; EC:3.4.21.45; EC:3.4.21.89; EC:3.4.21.42; EC:3.4.19.1; EC:3.4.21.43; EC:3.4.21.87; EC:3.4.21.38; EC:3.4.21.35; EC:3.4.21.79; EC:3.4.21.36; EC:3.4.21.102; EC:3.4.21.39; EC:3.4.21; EC:3.4.21.4;…	U-plasminogen activator; Interstitial collagenase; Pancreatic elastase II; Microbial collagenase; Plasma kallikrein; Granzyme A; Furin; Prolyl oligopeptidase; Coagulation factor XIa; T-plasminogen activator; Protein C (activated); Neutrophil collagenase; Complement subcomponent C1r; Oligopeptidase B; Repressor LexA; Complement factor I; Signal peptidase I; Complement subcomponent C1s; Acylaminoac…
TRINITY_DN78554_c0_g1_i1	CYSP_PEACysteine proteinase 15A OS=Pisum sativum OX=3888 PE=2 SV=1	223	9.68e-10	F:GO:0016787	F:hydrolase activity	EC:3	Hydrolases
TRINITY_DN78552_c0_g1_i1	TXND9_MOUSEThioredoxin domain-containing protein 9 OS=Mus musculus OX=10090 GN=Txndc9 PE=1 SV=1	376	4.64e-74	C:GO:0005634; C:GO:0005813; C:GO:0005829; C:GO:0030496	C:nucleus; C:centrosome; C:cytosol; C:midbody
TRINITY_DN78553_c0_g1_i1	RS4_HORSE40S ribosomal protein S4 (Fragment) OS=Equus caballus OX=9796 GN=RPS4 PE=2 SV=1	231	1.52e-37	P:GO:0006412; F:GO:0003735; F:GO:0019843; C:GO:0022627	P:translation; F:structural constituent of ribosome; F:rRNA binding; C:cytosolic small ribosomal subunit
TRINITY_DN78573_c0_g1_i1	ACSL3_RATLong-chain-fatty-acid--CoA ligase 3 OS=Rattus norvegicus OX=10116 GN=Acsl3 PE=1 SV=1	567	3.4e-28	P:GO:0001676; P:GO:0006633; P:GO:0007420; P:GO:0007584; P:GO:0014070; P:GO:0048518; F:GO:0005488; F:GO:0047676; C:GO:0005737; C:GO:0012505; C:GO:0016020; C:GO:0043231	P:long-chain fatty acid metabolic process; P:fatty acid biosynthetic process; P:brain development; P:response to nutrient; P:response to organic cyclic compound; P:positive regulation of biological process; F:binding; F:arachidonate-CoA ligase activity; C:cytoplasm; C:endomembrane system; C:membrane; C:intracellular membrane-bounded organelle	EC:3.6.1; EC:3.6; EC:6.2; EC:3; EC:6.2.1.3; EC:6; EC:6.2.1; EC:6.2.1.15; EC:3.6.1.15	Acting on acid anhydrides; Acting on acid anhydrides; Forming carbon-sulfur bonds; Hydrolases; Long-chain-fatty-acid--CoA ligase; Ligases; Forming carbon-sulfur bonds; Arachidonate--CoA ligase; Nucleoside-triphosphate phosphatase
TRINITY_DN78569_c0_g1_i1	RL15_ALIF150S ribosomal protein L15 OS=Aliivibrio fischeri (strain ATCC 700601 / ES114) OX=312309 GN=rplO PE=3 SV=2	215	8.56e-28	P:GO:0006412; F:GO:0003735; F:GO:0019843; C:GO:0015934	P:translation; F:structural constituent of ribosome; F:rRNA binding; C:large ribosomal subunit
TRINITY_DN78508_c0_g1_i1	RL10A_DANRE60S ribosomal protein L10a OS=Danio rerio OX=7955 GN=rpl10a PE=2 SV=1	294	3.57e-21	P:GO:0010467; P:GO:0034641; P:GO:0042541; C:GO:0015934	P:gene expression; P:cellular nitrogen compound metabolic process; P:hemoglobin biosynthetic process; C:large ribosomal subunit
TRINITY_DN78567_c0_g1_i1	TCPA_ARATHT-complex protein 1 subunit alpha OS=Arabidopsis thaliana OX=3702 GN=CCT1 PE=1 SV=1	277	2.3e-18	P:GO:0006457; F:GO:0005524; F:GO:0051082; C:GO:0005832	P:protein folding; F:ATP binding; F:unfolded protein binding; C:chaperonin-containing T-complex
TRINITY_DN78561_c0_g1_i1	GCSH_DROMEGlycine cleavage system H protein, mitochondrial OS=Drosophila melanogaster OX=7227 GN=ppl PE=2 SV=1	368	4.39e-51	P:GO:0009249; P:GO:0019464; C:GO:0005739; C:GO:0005960	P:protein lipoylation; P:glycine decarboxylation via glycine cleavage system; C:mitochondrion; C:glycine cleavage complex
TRINITY_DN78558_c0_g1_i1	KLHL3_BOVINKelch-like protein 3 OS=Bos taurus OX=9913 GN=KLHL3 PE=3 SV=3	209	8.48e-13	P:GO:0044267; C:GO:0005622	P:cellular protein metabolic process; C:intracellular anatomical structure
TRINITY_DN78595_c0_g1_i1	MVP_ICTPUMajor vault protein (Fragment) OS=Ictalurus punctatus OX=7998 GN=mvp PE=2 SV=2	238	2.36e-20	C:GO:0005622	C:intracellular anatomical structure
TRINITY_DN78565_c0_g1_i1	RS191_ARATH40S ribosomal protein S19-1 OS=Arabidopsis thaliana OX=3702 GN=RPS19A PE=2 SV=1	334	7.44e-47	P:GO:0000028; F:GO:0003729; F:GO:0003735; C:GO:0005618; C:GO:0009506; C:GO:0022627; C:GO:0042788	P:ribosomal small subunit assembly; F:mRNA binding; F:structural constituent of ribosome; C:cell wall; C:plasmodesma; C:cytosolic small ribosomal subunit; C:polysomal ribosome
TRINITY_DN78570_c0_g1_i1	RL4A_ARATH60S ribosomal protein L4-1 OS=Arabidopsis thaliana OX=3702 GN=RPL4A PE=1 SV=1	261	6.62e-08	F:GO:0003729; F:GO:0003735; C:GO:0005618; C:GO:0005730; C:GO:0005773; C:GO:0009506; C:GO:0022625; C:GO:0042788	F:mRNA binding; F:structural constituent of ribosome; C:cell wall; C:nucleolus; C:vacuole; C:plasmodesma; C:cytosolic large ribosomal subunit; C:polysomal ribosome
TRINITY_DN78549_c0_g1_i1	ARF_CANALADP-ribosylation factor OS=Candida albicans (strain SC5314 / ATCC MYA-2876) OX=237561 GN=ARF1 PE=1 SV=5	235	2.59e-38	P:GO:0006886; P:GO:0016192; F:GO:0005525; C:GO:0005794; C:GO:0005886	P:intracellular protein transport; P:vesicle-mediated transport; F:GTP binding; C:Golgi apparatus; C:plasma membrane
TRINITY_DN78579_c0_g1_i1	IF2B_WHEATEukaryotic translation initiation factor 2 subunit beta OS=Triticum aestivum OX=4565 PE=1 SV=1	848	6.21e-45	P:GO:0002183; P:GO:0022618; F:GO:0003723	P:cytoplasmic translational initiation; P:ribonucleoprotein complex assembly; F:RNA binding
TRINITY_DN78527_c0_g1_i1	TL5A_TACTRTechylectin-5A OS=Tachypleus tridentatus OX=6853 PE=1 SV=1	300	7.56e-09	F:GO:0005488	F:binding
TRINITY_DN78528_c0_g1_i1	LAT3_HUMANLarge neutral amino acids transporter small subunit 3 OS=Homo sapiens OX=9606 GN=SLC43A1 PE=1 SV=1	348	1.02e-36	P:GO:0060358; F:GO:0005515; F:GO:0015175; F:GO:0015179; C:GO:0005887	P:negative regulation of leucine import; F:protein binding; F:neutral amino acid transmembrane transporter activity; F:L-amino acid transmembrane transporter activity; C:integral component of plasma membrane	EC:7	Translocases
TRINITY_DN62295_c3_g3_i1	C56D2_BOVINCytochrome b561 domain-containing protein 2 OS=Bos taurus OX=9913 GN=CYB561D2 PE=2 SV=1	1983	1.3e-34	F:GO:0016491; C:GO:0005737; C:GO:0043227	F:oxidoreductase activity; C:cytoplasm; C:membrane-bounded organelle	EC:1	Oxidoreductases
TRINITY_DN62295_c3_g3_i2	C56D2_BOVINCytochrome b561 domain-containing protein 2 OS=Bos taurus OX=9913 GN=CYB561D2 PE=2 SV=1	1264	6.07e-36	F:GO:0016491; C:GO:0005737; C:GO:0043227	F:oxidoreductase activity; C:cytoplasm; C:membrane-bounded organelle	EC:1	Oxidoreductases
TRINITY_DN62295_c3_g3_i3	C56D2_BOVINCytochrome b561 domain-containing protein 2 OS=Bos taurus OX=9913 GN=CYB561D2 PE=2 SV=1	1851	7.1e-35	F:GO:0016491; C:GO:0005737; C:GO:0043227	F:oxidoreductase activity; C:cytoplasm; C:membrane-bounded organelle	EC:1	Oxidoreductases
TRINITY_DN62295_c3_g6_i1	C56D2_BOVINCytochrome b561 domain-containing protein 2 OS=Bos taurus OX=9913 GN=CYB561D2 PE=2 SV=1	569	2.22e-18	F:GO:0016491; C:GO:0005737; C:GO:0016020; C:GO:0031982	F:oxidoreductase activity; C:cytoplasm; C:membrane; C:vesicle	EC:1	Oxidoreductases
TRINITY_DN62215_c0_g2_i3	TPC13_BOVINTrafficking protein particle complex subunit 13 OS=Bos taurus OX=9913 GN=TRAPPC13 PE=2 SV=1	1843	3.32e-104	C:GO:1990072	C:TRAPPIII protein complex
TRINITY_DN62215_c0_g2_i5	TPC13_BOVINTrafficking protein particle complex subunit 13 OS=Bos taurus OX=9913 GN=TRAPPC13 PE=2 SV=1	1820	2.72e-104	C:GO:1990072	C:TRAPPIII protein complex
TRINITY_DN62236_c0_g1_i1	M3K2_HUMANMitogen-activated protein kinase kinase kinase 2 OS=Homo sapiens OX=9606 GN=MAP3K2 PE=1 SV=2	2150	7.69e-142	P:GO:0000187; P:GO:0045893; P:GO:0071260; F:GO:0004674; F:GO:0019901; C:GO:0005654; C:GO:0005829	P:activation of MAPK activity; P:positive regulation of transcription, DNA-templated; P:cellular response to mechanical stimulus; F:protein serine/threonine kinase activity; F:protein kinase binding; C:nucleoplasm; C:cytosol	EC:2.7.1; EC:2.7.11; EC:2.7; EC:2	Transferring phosphorus-containing groups; Transferring phosphorus-containing groups; Transferring phosphorus-containing groups; Transferases
TRINITY_DN62236_c0_g1_i2	M3K2_HUMANMitogen-activated protein kinase kinase kinase 2 OS=Homo sapiens OX=9606 GN=MAP3K2 PE=1 SV=2	3094	1.01e-137	P:GO:0000187; P:GO:0045893; P:GO:0071260; F:GO:0004674; F:GO:0019901; C:GO:0005654; C:GO:0005829	P:activation of MAPK activity; P:positive regulation of transcription, DNA-templated; P:cellular response to mechanical stimulus; F:protein serine/threonine kinase activity; F:protein kinase binding; C:nucleoplasm; C:cytosol	EC:2.7.1; EC:2.7.11; EC:2.7; EC:2	Transferring phosphorus-containing groups; Transferring phosphorus-containing groups; Transferring phosphorus-containing groups; Transferases
TRINITY_DN62298_c1_g1_i1	PHKG1_RABITPhosphorylase b kinase gamma catalytic chain, skeletal muscle/heart isoform OS=Oryctolagus cuniculus OX=9986 GN=PHKG1 PE=1 SV=2	2641	6.51e-128	P:GO:0005975; P:GO:0044260; F:GO:0004674; F:GO:0005488; C:GO:0098723	P:carbohydrate metabolic process; P:cellular macromolecule metabolic process; F:protein serine/threonine kinase activity; F:binding; C:skeletal muscle myofibril	EC:2.7.1; EC:2.7.11; EC:2.7; EC:2	Transferring phosphorus-containing groups; Transferring phosphorus-containing groups; Transferring phosphorus-containing groups; Transferases
TRINITY_DN62298_c1_g1_i2	PHKG1_RABITPhosphorylase b kinase gamma catalytic chain, skeletal muscle/heart isoform OS=Oryctolagus cuniculus OX=9986 GN=PHKG1 PE=1 SV=2	2332	2.82e-130	P:GO:0005975; P:GO:0044260; F:GO:0004674; F:GO:0005488; C:GO:0098723	P:carbohydrate metabolic process; P:cellular macromolecule metabolic process; F:protein serine/threonine kinase activity; F:binding; C:skeletal muscle myofibril	EC:2.7.1; EC:2.7.11; EC:2.7; EC:2	Transferring phosphorus-containing groups; Transferring phosphorus-containing groups; Transferring phosphorus-containing groups; Transferases
TRINITY_DN62298_c1_g1_i3	PHKG2_BOVINPhosphorylase b kinase gamma catalytic chain, liver/testis isoform OS=Bos taurus OX=9913 GN=PHKG2 PE=2 SV=1	324	1.55e-23	P:GO:0005978; P:GO:0006468; F:GO:0004689; F:GO:0005516; F:GO:0005524; C:GO:0005829; C:GO:0005964	P:glycogen biosynthetic process; P:protein phosphorylation; F:phosphorylase kinase activity; F:calmodulin binding; F:ATP binding; C:cytosol; C:phosphorylase kinase complex	EC:2.7.1; EC:2.7.11; EC:2.7.11.19; EC:2.7; EC:2; EC:2.7.11.17	Transferring phosphorus-containing groups; Transferring phosphorus-containing groups; Phosphorylase kinase; Transferring phosphorus-containing groups; Transferases; Calcium/calmodulin-dependent protein kinase
TRINITY_DN62298_c3_g1_i1	PHKG1_MOUSEPhosphorylase b kinase gamma catalytic chain, skeletal muscle/heart isoform OS=Mus musculus OX=10090 GN=Phkg1 PE=1 SV=3	278	2.19e-17	P:GO:0005978; P:GO:0006468; F:GO:0004689; F:GO:0005516; F:GO:0005524; F:GO:0019899; F:GO:0050321; F:GO:0106310; F:GO:0106311; C:GO:0005964	P:glycogen biosynthetic process; P:protein phosphorylation; F:phosphorylase kinase activity; F:calmodulin binding; F:ATP binding; F:enzyme binding; F:tau-protein kinase activity; F:protein serine kinase activity; F:protein threonine kinase activity; C:phosphorylase kinase complex	EC:2.7.1; EC:2.7.11; EC:2.7.11.26; EC:2.7.11.1; EC:2.7.11.19; EC:2.7; EC:2; EC:2.7.11.17	Transferring phosphorus-containing groups; Transferring phosphorus-containing groups; [Tau protein] kinase; Non-specific serine/threonine protein kinase; Phosphorylase kinase; Transferring phosphorus-containing groups; Transferases; Calcium/calmodulin-dependent protein kinase
TRINITY_DN62203_c0_g1_i1	MIGA1_DANREMitoguardin 1 OS=Danio rerio OX=7955 GN=miga1 PE=2 SV=1	216	7.01e-16	P:GO:0008053; F:GO:0042803; F:GO:0046982; C:GO:0005887	P:mitochondrial fusion; F:protein homodimerization activity; F:protein heterodimerization activity; C:integral component of plasma membrane
TRINITY_DN62203_c1_g1_i1	MIGA2_DANREMitoguardin 2 OS=Danio rerio OX=7955 GN=miga2 PE=2 SV=1	375	5.55e-18	C:GO:0016020	C:membrane
TRINITY_DN62203_c3_g1_i1	MIGA_DROMEMitoguardin OS=Drosophila melanogaster OX=7227 GN=Miga PE=1 SV=2	2271	7.32e-61	P:GO:0010635; P:GO:0045494; P:GO:0070584; F:GO:0005515; C:GO:0005739	P:regulation of mitochondrial fusion; P:photoreceptor cell maintenance; P:mitochondrion morphogenesis; F:protein binding; C:mitochondrion
TRINITY_DN62203_c3_g1_i2	MIGA_DROMEMitoguardin OS=Drosophila melanogaster OX=7227 GN=Miga PE=1 SV=2	2281	7.65e-61	P:GO:0010635; P:GO:0045494; P:GO:0070584; F:GO:0005515; C:GO:0005739	P:regulation of mitochondrial fusion; P:photoreceptor cell maintenance; P:mitochondrion morphogenesis; F:protein binding; C:mitochondrion
TRINITY_DN62203_c3_g1_i3	MIGA_DROMEMitoguardin OS=Drosophila melanogaster OX=7227 GN=Miga PE=1 SV=2	1762	3.49e-62	P:GO:0010635; P:GO:0045494; P:GO:0070584; F:GO:0005515; C:GO:0005739	P:regulation of mitochondrial fusion; P:photoreceptor cell maintenance; P:mitochondrion morphogenesis; F:protein binding; C:mitochondrion
TRINITY_DN62203_c3_g1_i4	MIGA_DROMEMitoguardin OS=Drosophila melanogaster OX=7227 GN=Miga PE=1 SV=2	312	4.39e-32	P:GO:0010635; P:GO:0045494; P:GO:0070584; F:GO:0005515; C:GO:0005739; C:GO:0016020	P:regulation of mitochondrial fusion; P:photoreceptor cell maintenance; P:mitochondrion morphogenesis; F:protein binding; C:mitochondrion; C:membrane
TRINITY_DN62239_c3_g1_i1	FUCL1_ANGJAFucolectin-1 OS=Anguilla japonica OX=7937 PE=2 SV=1	1610	2.57e-19	P:GO:0031347; F:GO:0030246; C:GO:0005576	P:regulation of defense response; F:carbohydrate binding; C:extracellular region
TRINITY_DN62239_c3_g1_i2	FUCL1_ANGJAFucolectin-1 OS=Anguilla japonica OX=7937 PE=2 SV=1	1203	1.21e-19	P:GO:0031347; F:GO:0030246; C:GO:0005576	P:regulation of defense response; F:carbohydrate binding; C:extracellular region
TRINITY_DN62242_c0_g1_i1	HRH2_RATHistamine H2 receptor OS=Rattus norvegicus OX=10116 GN=Hrh2 PE=3 SV=1	1155	2.14e-18	P:GO:0003008; P:GO:0007154; P:GO:0023052; P:GO:0050794; P:GO:0051716; F:GO:0004930; C:GO:0016020	P:system process; P:cell communication; P:signaling; P:regulation of cellular process; P:cellular response to stimulus; F:G protein-coupled receptor activity; C:membrane
TRINITY_DN62242_c0_g1_i2	HRH2_RATHistamine H2 receptor OS=Rattus norvegicus OX=10116 GN=Hrh2 PE=3 SV=1	962	2.06e-17	P:GO:0003008; P:GO:0007154; P:GO:0023052; P:GO:0050794; P:GO:0051716; F:GO:0004930; C:GO:0016020	P:system process; P:cell communication; P:signaling; P:regulation of cellular process; P:cellular response to stimulus; F:G protein-coupled receptor activity; C:membrane
TRINITY_DN62242_c0_g1_i3	HRH2_RATHistamine H2 receptor OS=Rattus norvegicus OX=10116 GN=Hrh2 PE=3 SV=1	1194	2.05e-17	P:GO:0003008; P:GO:0007154; P:GO:0023052; P:GO:0050794; P:GO:0051716; F:GO:0004930; C:GO:0016020	P:system process; P:cell communication; P:signaling; P:regulation of cellular process; P:cellular response to stimulus; F:G protein-coupled receptor activity; C:membrane
TRINITY_DN62242_c0_g1_i4	HRH2_RATHistamine H2 receptor OS=Rattus norvegicus OX=10116 GN=Hrh2 PE=3 SV=1	1007	1.87e-17	P:GO:0003008; P:GO:0007154; P:GO:0023052; P:GO:0050794; P:GO:0051716; F:GO:0004930; C:GO:0016020	P:system process; P:cell communication; P:signaling; P:regulation of cellular process; P:cellular response to stimulus; F:G protein-coupled receptor activity; C:membrane
TRINITY_DN62270_c1_g1_i1	LEO1_HUMANRNA polymerase-associated protein LEO1 OS=Homo sapiens OX=9606 GN=LEO1 PE=1 SV=1	2056	4.01e-99	P:GO:0001711; P:GO:0006378; P:GO:0010390; P:GO:0016055; P:GO:0019827; P:GO:0031442; P:GO:0032968; P:GO:0033523; P:GO:0045638; P:GO:1904837; F:GO:1990269; C:GO:0001650; C:GO:0005813; C:GO:0016593	P:endodermal cell fate commitment; P:mRNA polyadenylation; P:histone monoubiquitination; P:Wnt signaling pathway; P:stem cell population maintenance; P:positive regulation of mRNA 3'-end processing; P:positive regulation of transcription elongation from RNA polymerase II promoter; P:histone H2B ubiquitination; P:negative regulation of myeloid cell differentiation; P:beta-catenin-TCF complex assem…
TRINITY_DN62270_c1_g1_i2	LEO1_HUMANRNA polymerase-associated protein LEO1 OS=Homo sapiens OX=9606 GN=LEO1 PE=1 SV=1	2536	8.36e-81	P:GO:0001711; P:GO:0006378; P:GO:0010390; P:GO:0016055; P:GO:0019827; P:GO:0031442; P:GO:0032968; P:GO:0033523; P:GO:0045638; P:GO:1904837; F:GO:1990269; C:GO:0001650; C:GO:0005813; C:GO:0016593	P:endodermal cell fate commitment; P:mRNA polyadenylation; P:histone monoubiquitination; P:Wnt signaling pathway; P:stem cell population maintenance; P:positive regulation of mRNA 3'-end processing; P:positive regulation of transcription elongation from RNA polymerase II promoter; P:histone H2B ubiquitination; P:negative regulation of myeloid cell differentiation; P:beta-catenin-TCF complex assem…
TRINITY_DN62279_c0_g1_i2	PXDN_HUMANPeroxidasin homolog OS=Homo sapiens OX=9606 GN=PXDN PE=1 SV=2	1716	5.61e-26	P:GO:0030198; C:GO:0110165	P:extracellular matrix organization; C:cellular anatomical entity
TRINITY_DN62279_c0_g1_i3	PXDN_HUMANPeroxidasin homolog OS=Homo sapiens OX=9606 GN=PXDN PE=1 SV=2	1945	7.71e-26	P:GO:0030198; C:GO:0110165	P:extracellular matrix organization; C:cellular anatomical entity
TRINITY_DN62279_c0_g2_i1	PXDN_HUMANPeroxidasin homolog OS=Homo sapiens OX=9606 GN=PXDN PE=1 SV=2	1128	4.59e-18	P:GO:0030198; F:GO:0004601; C:GO:0005615	P:extracellular matrix organization; F:peroxidase activity; C:extracellular space	EC:1.11; EC:1; EC:1.11.1	Acting on a peroxide as acceptor; Oxidoreductases; Acting on a peroxide as acceptor
TRINITY_DN62219_c1_g1_i1	CCNL2_HUMANCyclin-L2 OS=Homo sapiens OX=9606 GN=CCNL2 PE=1 SV=1	1827	3.63e-109	P:GO:0006357; F:GO:0005515; F:GO:0016538; C:GO:0005654	P:regulation of transcription by RNA polymerase II; F:protein binding; F:cyclin-dependent protein serine/threonine kinase regulator activity; C:nucleoplasm	EC:2.7.1	Transferring phosphorus-containing groups
TRINITY_DN62219_c1_g1_i2	CCNL2_HUMANCyclin-L2 OS=Homo sapiens OX=9606 GN=CCNL2 PE=1 SV=1	1935	8.87e-103	P:GO:0031323; P:GO:0051171; P:GO:0060255; P:GO:0080090; F:GO:0005515; C:GO:0005654	P:regulation of cellular metabolic process; P:regulation of nitrogen compound metabolic process; P:regulation of macromolecule metabolic process; P:regulation of primary metabolic process; F:protein binding; C:nucleoplasm
TRINITY_DN62219_c1_g2_i1	CCNL2_XENTRCyclin-L2 OS=Xenopus tropicalis OX=8364 GN=ccnl2 PE=2 SV=1	967	4.82e-52	P:GO:0006357; F:GO:0016538; C:GO:0005654	P:regulation of transcription by RNA polymerase II; F:cyclin-dependent protein serine/threonine kinase regulator activity; C:nucleoplasm	EC:2.7.1	Transferring phosphorus-containing groups
TRINITY_DN62219_c1_g1_i3	CCNL2_HUMANCyclin-L2 OS=Homo sapiens OX=9606 GN=CCNL2 PE=1 SV=1	2387	1.96e-48	P:GO:0031323; P:GO:0051171; P:GO:0060255; P:GO:0080090; F:GO:0005515; C:GO:0005654	P:regulation of cellular metabolic process; P:regulation of nitrogen compound metabolic process; P:regulation of macromolecule metabolic process; P:regulation of primary metabolic process; F:protein binding; C:nucleoplasm
TRINITY_DN62219_c1_g1_i4	CCNL1_PONABCyclin-L1 OS=Pongo abelii OX=9601 GN=CCNL1 PE=3 SV=1	517	5.2e-50	P:GO:0000079; P:GO:0006357; P:GO:0006396; F:GO:0016538; C:GO:0016607	P:regulation of cyclin-dependent protein serine/threonine kinase activity; P:regulation of transcription by RNA polymerase II; P:RNA processing; F:cyclin-dependent protein serine/threonine kinase regulator activity; C:nuclear speck	EC:2.7.1	Transferring phosphorus-containing groups
TRINITY_DN62219_c1_g1_i5	CCNL1_PONABCyclin-L1 OS=Pongo abelii OX=9601 GN=CCNL1 PE=3 SV=1	544	7.21e-50	P:GO:0000079; P:GO:0006357; P:GO:0006396; F:GO:0016538; C:GO:0016607	P:regulation of cyclin-dependent protein serine/threonine kinase activity; P:regulation of transcription by RNA polymerase II; P:RNA processing; F:cyclin-dependent protein serine/threonine kinase regulator activity; C:nuclear speck	EC:2.7.1	Transferring phosphorus-containing groups
TRINITY_DN62219_c1_g3_i1	CCNL2_HUMANCyclin-L2 OS=Homo sapiens OX=9606 GN=CCNL2 PE=1 SV=1	244	3.28e-23	P:GO:0000079; P:GO:0006357; F:GO:0005515; F:GO:0016538; C:GO:0016607	P:regulation of cyclin-dependent protein serine/threonine kinase activity; P:regulation of transcription by RNA polymerase II; F:protein binding; F:cyclin-dependent protein serine/threonine kinase regulator activity; C:nuclear speck	EC:2.7.1	Transferring phosphorus-containing groups
TRINITY_DN62211_c0_g1_i1	UBXN6_HUMANUBX domain-containing protein 6 OS=Homo sapiens OX=9606 GN=UBXN6 PE=1 SV=1	492	4.42e-26	P:GO:0016236; P:GO:0032510; P:GO:0036503; F:GO:0005515; C:GO:0005765; C:GO:0005829; C:GO:0019898; C:GO:0031901; C:GO:0031902; C:GO:0032991	P:macroautophagy; P:endosome to lysosome transport via multivesicular body sorting pathway; P:ERAD pathway; F:protein binding; C:lysosomal membrane; C:cytosol; C:extrinsic component of membrane; C:early endosome membrane; C:late endosome membrane; C:protein-containing complex
TRINITY_DN62211_c0_g2_i1	UBXN6_MOUSEUBX domain-containing protein 6 OS=Mus musculus OX=10090 GN=Ubxn6 PE=1 SV=1	1151	5.66e-34	C:GO:0005737; C:GO:0016020; C:GO:0043227; C:GO:0043229	C:cytoplasm; C:membrane; C:membrane-bounded organelle; C:intracellular organelle
TRINITY_DN62211_c0_g2_i2	UBXN6_MOUSEUBX domain-containing protein 6 OS=Mus musculus OX=10090 GN=Ubxn6 PE=1 SV=1	1644	9.52e-66	P:GO:0009987; C:GO:0005768; C:GO:0043231; C:GO:0098588	P:cellular process; C:endosome; C:intracellular membrane-bounded organelle; C:bounding membrane of organelle
TRINITY_DN62299_c0_g1_i1	RUXG_BOVINSmall nuclear ribonucleoprotein G OS=Bos taurus OX=9913 GN=SNRPG PE=3 SV=1	1235	1.52e-35	P:GO:0000387; F:GO:0003723; C:GO:0005682; C:GO:0005683; C:GO:0005685; C:GO:0005686; C:GO:0005687; C:GO:0005689; C:GO:0005829; C:GO:0034709; C:GO:0034719; C:GO:0043186; C:GO:0046540; C:GO:0071004; C:GO:0071005; C:GO:0071007	P:spliceosomal snRNP assembly; F:RNA binding; C:U5 snRNP; C:U7 snRNP; C:U1 snRNP; C:U2 snRNP; C:U4 snRNP; C:U12-type spliceosomal complex; C:cytosol; C:methylosome; C:SMN-Sm protein complex; C:P granule; C:U4/U6 x U5 tri-snRNP complex; C:U2-type prespliceosome; C:U2-type precatalytic spliceosome; C:U2-type catalytic step 2 spliceosome
TRINITY_DN62299_c0_g2_i1	RUXG_BOVINSmall nuclear ribonucleoprotein G OS=Bos taurus OX=9913 GN=SNRPG PE=3 SV=1	1632	1.28e-34	P:GO:0000387; F:GO:0003723; C:GO:0005682; C:GO:0005683; C:GO:0005685; C:GO:0005686; C:GO:0005687; C:GO:0005689; C:GO:0005829; C:GO:0034709; C:GO:0034719; C:GO:0043186; C:GO:0046540; C:GO:0071004; C:GO:0071005; C:GO:0071007	P:spliceosomal snRNP assembly; F:RNA binding; C:U5 snRNP; C:U7 snRNP; C:U1 snRNP; C:U2 snRNP; C:U4 snRNP; C:U12-type spliceosomal complex; C:cytosol; C:methylosome; C:SMN-Sm protein complex; C:P granule; C:U4/U6 x U5 tri-snRNP complex; C:U2-type prespliceosome; C:U2-type precatalytic spliceosome; C:U2-type catalytic step 2 spliceosome
TRINITY_DN62299_c0_g1_i2	RUXG_BOVINSmall nuclear ribonucleoprotein G OS=Bos taurus OX=9913 GN=SNRPG PE=3 SV=1	1235	2.13e-35	P:GO:0000387; F:GO:0003723; C:GO:0005682; C:GO:0005683; C:GO:0005685; C:GO:0005686; C:GO:0005687; C:GO:0005689; C:GO:0005829; C:GO:0034709; C:GO:0034719; C:GO:0043186; C:GO:0046540; C:GO:0071004; C:GO:0071005; C:GO:0071007	P:spliceosomal snRNP assembly; F:RNA binding; C:U5 snRNP; C:U7 snRNP; C:U1 snRNP; C:U2 snRNP; C:U4 snRNP; C:U12-type spliceosomal complex; C:cytosol; C:methylosome; C:SMN-Sm protein complex; C:P granule; C:U4/U6 x U5 tri-snRNP complex; C:U2-type prespliceosome; C:U2-type precatalytic spliceosome; C:U2-type catalytic step 2 spliceosome
TRINITY_DN62256_c0_g1_i1	FANCM_MOUSEFanconi anemia group M protein homolog OS=Mus musculus OX=10090 GN=Fancm PE=1 SV=3	1862	1.94e-23	P:GO:0006281; F:GO:0004386; F:GO:0097159; F:GO:1901363; C:GO:0005634	P:DNA repair; F:helicase activity; F:organic cyclic compound binding; F:heterocyclic compound binding; C:nucleus	EC:3.6.1; EC:3.6; EC:3; EC:3.6.1.15	Acting on acid anhydrides; Acting on acid anhydrides; Hydrolases; Nucleoside-triphosphate phosphatase
TRINITY_DN62256_c0_g2_i1	FANCM_HUMANFanconi anemia group M protein OS=Homo sapiens OX=9606 GN=FANCM PE=1 SV=2	703	1.03e-22	P:GO:0006281; P:GO:0006310; P:GO:0006996; P:GO:0031297; F:GO:0004386; F:GO:0097159; F:GO:1901363; C:GO:0140513	P:DNA repair; P:DNA recombination; P:organelle organization; P:replication fork processing; F:helicase activity; F:organic cyclic compound binding; F:heterocyclic compound binding; C:nuclear protein-containing complex	EC:3.6.1; EC:3.6; EC:3; EC:3.6.1.15	Acting on acid anhydrides; Acting on acid anhydrides; Hydrolases; Nucleoside-triphosphate phosphatase
TRINITY_DN62256_c0_g2_i2	FANCM_MOUSEFanconi anemia group M protein homolog OS=Mus musculus OX=10090 GN=Fancm PE=1 SV=3	908	4.19e-22	P:GO:0006259; P:GO:0006974; F:GO:0004386; F:GO:0097159; F:GO:1901363; C:GO:0005634	P:DNA metabolic process; P:cellular response to DNA damage stimulus; F:helicase activity; F:organic cyclic compound binding; F:heterocyclic compound binding; C:nucleus	EC:3.6.1; EC:3.6; EC:3; EC:3.6.1.15	Acting on acid anhydrides; Acting on acid anhydrides; Hydrolases; Nucleoside-triphosphate phosphatase
TRINITY_DN62244_c1_g1_i1	KIRR3_HUMANKin of IRRE-like protein 3 OS=Homo sapiens OX=9606 GN=KIRREL3 PE=1 SV=1	1542	1.71e-15	P:GO:0007399; P:GO:0009987; C:GO:0016020	P:nervous system development; P:cellular process; C:membrane
TRINITY_DN62244_c1_g1_i2	KIRR2_MOUSEKin of IRRE-like protein 2 OS=Mus musculus OX=10090 GN=Kirrel2 PE=1 SV=1	1551	4.69e-14	C:GO:0016020	C:membrane
TRINITY_DN62244_c1_g1_i4	KIRR2_HUMANKin of IRRE-like protein 2 OS=Homo sapiens OX=9606 GN=KIRREL2 PE=1 SV=2	1546	6.19e-14	C:GO:0110165	C:cellular anatomical entity
TRINITY_DN62265_c0_g1_i1	MOB1B_HUMANMOB kinase activator 1B OS=Homo sapiens OX=9606 GN=MOB1B PE=1 SV=3	1578	3.28e-139	P:GO:0031952; P:GO:0033674; P:GO:0035329; F:GO:0019209; F:GO:0019900; F:GO:0046872; C:GO:0005654; C:GO:0005730; C:GO:0005829	P:regulation of protein autophosphorylation; P:positive regulation of kinase activity; P:hippo signaling; F:kinase activator activity; F:kinase binding; F:metal ion binding; C:nucleoplasm; C:nucleolus; C:cytosol
TRINITY_DN62265_c0_g1_i2	MOB1B_HUMANMOB kinase activator 1B OS=Homo sapiens OX=9606 GN=MOB1B PE=1 SV=3	1374	9.39e-142	P:GO:0031952; P:GO:0033674; P:GO:0035329; F:GO:0019209; F:GO:0019900; F:GO:0046872; C:GO:0005654; C:GO:0005730; C:GO:0005829	P:regulation of protein autophosphorylation; P:positive regulation of kinase activity; P:hippo signaling; F:kinase activator activity; F:kinase binding; F:metal ion binding; C:nucleoplasm; C:nucleolus; C:cytosol
TRINITY_DN62292_c0_g1_i1	QCR9_MOUSECytochrome b-c1 complex subunit 9 OS=Mus musculus OX=10090 GN=Uqcr10 PE=1 SV=1	585	4.55e-15	P:GO:0006122; C:GO:0005750	P:mitochondrial electron transport, ubiquinol to cytochrome c; C:mitochondrial respiratory chain complex III
TRINITY_DN62292_c0_g1_i2	QCR9_BOVINCytochrome b-c1 complex subunit 9 OS=Bos taurus OX=9913 GN=UQCR10 PE=1 SV=3	1175	3.64e-11	P:GO:0006122; P:GO:0009060; C:GO:0005750	P:mitochondrial electron transport, ubiquinol to cytochrome c; P:aerobic respiration; C:mitochondrial respiratory chain complex III
TRINITY_DN62292_c0_g1_i3	QCR9_MOUSECytochrome b-c1 complex subunit 9 OS=Mus musculus OX=10090 GN=Uqcr10 PE=1 SV=1	590	6.69e-15	P:GO:0006122; C:GO:0005750	P:mitochondrial electron transport, ubiquinol to cytochrome c; C:mitochondrial respiratory chain complex III
TRINITY_DN62292_c0_g1_i4	QCR9_MOUSECytochrome b-c1 complex subunit 9 OS=Mus musculus OX=10090 GN=Uqcr10 PE=1 SV=1	577	4.25e-15	P:GO:0006122; C:GO:0005750	P:mitochondrial electron transport, ubiquinol to cytochrome c; C:mitochondrial respiratory chain complex III
TRINITY_DN62232_c8_g1_i1	RTBS_DROMEProbable RNA-directed DNA polymerase from transposon BS OS=Drosophila melanogaster OX=7227 GN=RTase PE=2 SV=1	244	1.7e-11	P:GO:0006313; F:GO:0003964	P:transposition, DNA-mediated; F:RNA-directed DNA polymerase activity	EC:2.7; EC:2; EC:2.7.7.49; EC:2.7.7	Transferring phosphorus-containing groups; Transferases; RNA-directed DNA polymerase; Transferring phosphorus-containing groups
TRINITY_DN62232_c8_g2_i2	RTBS_DROMEProbable RNA-directed DNA polymerase from transposon BS OS=Drosophila melanogaster OX=7227 GN=RTase PE=2 SV=1	516	3.61e-23	P:GO:0006259; F:GO:0016779	P:DNA metabolic process; F:nucleotidyltransferase activity	EC:2.7; EC:2; EC:2.7.7	Transferring phosphorus-containing groups; Transferases; Transferring phosphorus-containing groups
TRINITY_DN62232_c8_g3_i1	RTBS_DROMEProbable RNA-directed DNA polymerase from transposon BS OS=Drosophila melanogaster OX=7227 GN=RTase PE=2 SV=1	278	2.26e-15	P:GO:0006313; F:GO:0003964	P:transposition, DNA-mediated; F:RNA-directed DNA polymerase activity	EC:2.7; EC:2; EC:2.7.7.49; EC:2.7.7	Transferring phosphorus-containing groups; Transferases; RNA-directed DNA polymerase; Transferring phosphorus-containing groups
TRINITY_DN62218_c2_g1_i1	TMPS6_MOUSETransmembrane protease serine 6 OS=Mus musculus OX=10090 GN=Tmprss6 PE=1 SV=4	1828	3.23e-56	P:GO:0000122; P:GO:0006508; P:GO:0006879; P:GO:0030514; P:GO:0045944; F:GO:0008233; C:GO:0005886	P:negative regulation of transcription by RNA polymerase II; P:proteolysis; P:cellular iron ion homeostasis; P:negative regulation of BMP signaling pathway; P:positive regulation of transcription by RNA polymerase II; F:peptidase activity; C:plasma membrane	EC:3.4; EC:3	Acting on peptide bonds (peptidases); Hydrolases
TRINITY_DN62218_c2_g1_i2	TMPS6_MOUSETransmembrane protease serine 6 OS=Mus musculus OX=10090 GN=Tmprss6 PE=1 SV=4	1933	6.2e-56	P:GO:0000122; P:GO:0006508; P:GO:0006879; P:GO:0030514; P:GO:0045944; F:GO:0008233; C:GO:0005886	P:negative regulation of transcription by RNA polymerase II; P:proteolysis; P:cellular iron ion homeostasis; P:negative regulation of BMP signaling pathway; P:positive regulation of transcription by RNA polymerase II; F:peptidase activity; C:plasma membrane	EC:3.4; EC:3	Acting on peptide bonds (peptidases); Hydrolases
TRINITY_DN62218_c2_g1_i3	TMPS6_MOUSETransmembrane protease serine 6 OS=Mus musculus OX=10090 GN=Tmprss6 PE=1 SV=4	1474	2.62e-58	P:GO:0000122; P:GO:0006508; P:GO:0006879; P:GO:0030514; P:GO:0045944; F:GO:0008233; C:GO:0005886	P:negative regulation of transcription by RNA polymerase II; P:proteolysis; P:cellular iron ion homeostasis; P:negative regulation of BMP signaling pathway; P:positive regulation of transcription by RNA polymerase II; F:peptidase activity; C:plasma membrane	EC:3.4; EC:3	Acting on peptide bonds (peptidases); Hydrolases
TRINITY_DN62218_c2_g1_i4	TMPS6_MOUSETransmembrane protease serine 6 OS=Mus musculus OX=10090 GN=Tmprss6 PE=1 SV=4	846	2.41e-49	P:GO:0000122; P:GO:0006508; P:GO:0006879; P:GO:0030514; P:GO:0045944; F:GO:0008233; C:GO:0005886	P:negative regulation of transcription by RNA polymerase II; P:proteolysis; P:cellular iron ion homeostasis; P:negative regulation of BMP signaling pathway; P:positive regulation of transcription by RNA polymerase II; F:peptidase activity; C:plasma membrane	EC:3.4; EC:3	Acting on peptide bonds (peptidases); Hydrolases
TRINITY_DN62245_c1_g1_i1	TNG2_MOUSETransport and Golgi organization 2 homolog OS=Mus musculus OX=10090 GN=Tango2 PE=1 SV=1	1151	3.32e-27	C:GO:0005737; C:GO:0043231	C:cytoplasm; C:intracellular membrane-bounded organelle
TRINITY_DN62245_c1_g2_i1	TNG2_BOVINTransport and Golgi organization protein 2 homolog OS=Bos taurus OX=9913 GN=TANGO2 PE=2 SV=1	537	1.41e-14	P:GO:0009987	P:cellular process
TRINITY_DN62245_c1_g3_i1	TNG2_MOUSETransport and Golgi organization 2 homolog OS=Mus musculus OX=10090 GN=Tango2 PE=1 SV=1	1246	2.25e-23	C:GO:0005737; C:GO:0043231	C:cytoplasm; C:intracellular membrane-bounded organelle
TRINITY_DN62245_c2_g1_i1	GLOD4_MOUSEGlyoxalase domain-containing protein 4 OS=Mus musculus OX=10090 GN=Glod4 PE=1 SV=1	1444	4.97e-136	C:GO:0005739	C:mitochondrion
TRINITY_DN62245_c2_g1_i2	GLOD4_MOUSEGlyoxalase domain-containing protein 4 OS=Mus musculus OX=10090 GN=Glod4 PE=1 SV=1	1416	6.37e-137	C:GO:0005739	C:mitochondrion
TRINITY_DN62245_c2_g1_i3	GLOD4_MOUSEGlyoxalase domain-containing protein 4 OS=Mus musculus OX=10090 GN=Glod4 PE=1 SV=1	1363	1.28e-134	C:GO:0005739	C:mitochondrion
TRINITY_DN62245_c2_g1_i4	GLOD4_MOUSEGlyoxalase domain-containing protein 4 OS=Mus musculus OX=10090 GN=Glod4 PE=1 SV=1	1444	3.26e-134	C:GO:0005739	C:mitochondrion
TRINITY_DN62238_c3_g1_i1	NAGPA_MOUSEN-acetylglucosamine-1-phosphodiester alpha-N-acetylglucosaminidase OS=Mus musculus OX=10090 GN=Nagpa PE=1 SV=2	2869	1.94e-86	P:GO:0033299; C:GO:0016020	P:secretion of lysosomal enzymes; C:membrane
TRINITY_DN62291_c0_g1_i1	RB11A_BOVINRas-related protein Rab-11A OS=Bos taurus OX=9913 GN=RAB11A PE=2 SV=3	376	1.37e-80	P:GO:0007049; P:GO:0015031; P:GO:0031175; P:GO:0032402; P:GO:0072659; F:GO:0003924; F:GO:0005525; C:GO:0030659; C:GO:0032154; C:GO:0045335; C:GO:0055038	P:cell cycle; P:protein transport; P:neuron projection development; P:melanosome transport; P:protein localization to plasma membrane; F:GTPase activity; F:GTP binding; C:cytoplasmic vesicle membrane; C:cleavage furrow; C:phagocytic vesicle; C:recycling endosome membrane	EC:3.6.1; EC:3.6; EC:3; EC:3.6.1.15	Acting on acid anhydrides; Acting on acid anhydrides; Hydrolases; Nucleoside-triphosphate phosphatase
TRINITY_DN62291_c0_g2_i1	RB11A_BOVINRas-related protein Rab-11A OS=Bos taurus OX=9913 GN=RAB11A PE=2 SV=3	376	1.37e-80	P:GO:0007049; P:GO:0015031; P:GO:0031175; P:GO:0032402; P:GO:0072659; F:GO:0003924; F:GO:0005525; C:GO:0030659; C:GO:0032154; C:GO:0045335; C:GO:0055038	P:cell cycle; P:protein transport; P:neuron projection development; P:melanosome transport; P:protein localization to plasma membrane; F:GTPase activity; F:GTP binding; C:cytoplasmic vesicle membrane; C:cleavage furrow; C:phagocytic vesicle; C:recycling endosome membrane	EC:3.6.1; EC:3.6; EC:3; EC:3.6.1.15	Acting on acid anhydrides; Acting on acid anhydrides; Hydrolases; Nucleoside-triphosphate phosphatase
TRINITY_DN62291_c1_g1_i1	RB11A_CHICKRas-related protein Rab-11A OS=Gallus gallus OX=9031 GN=RAB11A PE=2 SV=1	1232	3.18e-106	P:GO:0007080; P:GO:0010634; P:GO:0010796; P:GO:0010971; P:GO:0030953; P:GO:0032402; P:GO:0032465; P:GO:0034394; P:GO:0036258; P:GO:0045773; P:GO:0060627; P:GO:0072594; P:GO:0090307; P:GO:0098887; P:GO:0150093; P:GO:1990182; F:GO:0003924; F:GO:0005525; F:GO:0008017; F:GO:0031489; C:GO:0000922; C:GO:0005771; C:GO:0005828; C:GO:0030133; C:GO:0030424; C:GO:0030659; C:GO:0032154; C:GO:0032991; C:GO:00…	P:mitotic metaphase plate congression; P:positive regulation of epithelial cell migration; P:regulation of multivesicular body size; P:positive regulation of G2/M transition of mitotic cell cycle; P:astral microtubule organization; P:melanosome transport; P:regulation of cytokinesis; P:protein localization to cell surface; P:multivesicular body assembly; P:positive regulation of axon extension; P…	EC:3.6.1; EC:3.6; EC:3; EC:3.6.1.15	Acting on acid anhydrides; Acting on acid anhydrides; Hydrolases; Nucleoside-triphosphate phosphatase
TRINITY_DN62291_c1_g1_i2	RB11B_BOVINRas-related protein Rab-11B OS=Bos taurus OX=9913 GN=RAB11B PE=2 SV=3	1422	5.39e-118	P:GO:0001881; P:GO:0032402; P:GO:0033572; P:GO:0035773; P:GO:0044070; P:GO:0045054; P:GO:0045055; P:GO:0071468; P:GO:2000008; P:GO:2001135; F:GO:0003924; F:GO:0005525; F:GO:0019003; C:GO:0030670; C:GO:0030672; C:GO:0055038	P:receptor recycling; P:melanosome transport; P:transferrin transport; P:insulin secretion involved in cellular response to glucose stimulus; P:regulation of anion transport; P:constitutive secretory pathway; P:regulated exocytosis; P:cellular response to acidic pH; P:regulation of protein localization to cell surface; P:regulation of endocytic recycling; F:GTPase activity; F:GTP binding; F:GDP b…	EC:3.6.1; EC:3.6; EC:3; EC:3.6.1.15	Acting on acid anhydrides; Acting on acid anhydrides; Hydrolases; Nucleoside-triphosphate phosphatase
TRINITY_DN62291_c1_g1_i3	RB11A_CHICKRas-related protein Rab-11A OS=Gallus gallus OX=9031 GN=RAB11A PE=2 SV=1	1221	2.87e-106	P:GO:0007080; P:GO:0010634; P:GO:0010796; P:GO:0010971; P:GO:0030953; P:GO:0032402; P:GO:0032465; P:GO:0034394; P:GO:0036258; P:GO:0045773; P:GO:0060627; P:GO:0072594; P:GO:0090307; P:GO:0098887; P:GO:0150093; P:GO:1990182; F:GO:0003924; F:GO:0005525; F:GO:0008017; F:GO:0031489; C:GO:0000922; C:GO:0005771; C:GO:0005828; C:GO:0030133; C:GO:0030424; C:GO:0030659; C:GO:0032154; C:GO:0032991; C:GO:00…	P:mitotic metaphase plate congression; P:positive regulation of epithelial cell migration; P:regulation of multivesicular body size; P:positive regulation of G2/M transition of mitotic cell cycle; P:astral microtubule organization; P:melanosome transport; P:regulation of cytokinesis; P:protein localization to cell surface; P:multivesicular body assembly; P:positive regulation of axon extension; P…	EC:3.6.1; EC:3.6; EC:3; EC:3.6.1.15	Acting on acid anhydrides; Acting on acid anhydrides; Hydrolases; Nucleoside-triphosphate phosphatase
TRINITY_DN62291_c1_g1_i4	RB11A_CHICKRas-related protein Rab-11A OS=Gallus gallus OX=9031 GN=RAB11A PE=2 SV=1	1491	3.75e-118	P:GO:0007080; P:GO:0010634; P:GO:0010796; P:GO:0010971; P:GO:0030953; P:GO:0032402; P:GO:0032465; P:GO:0034394; P:GO:0036258; P:GO:0045773; P:GO:0060627; P:GO:0072594; P:GO:0090307; P:GO:0098887; P:GO:0150093; P:GO:1990182; F:GO:0003924; F:GO:0005525; F:GO:0008017; F:GO:0031489; C:GO:0000922; C:GO:0005771; C:GO:0005828; C:GO:0030133; C:GO:0030424; C:GO:0030659; C:GO:0032154; C:GO:0032991; C:GO:00…	P:mitotic metaphase plate congression; P:positive regulation of epithelial cell migration; P:regulation of multivesicular body size; P:positive regulation of G2/M transition of mitotic cell cycle; P:astral microtubule organization; P:melanosome transport; P:regulation of cytokinesis; P:protein localization to cell surface; P:multivesicular body assembly; P:positive regulation of axon extension; P…	EC:3.6.1; EC:3.6; EC:3; EC:3.6.1.15	Acting on acid anhydrides; Acting on acid anhydrides; Hydrolases; Nucleoside-triphosphate phosphatase
TRINITY_DN62291_c1_g2_i1	SODM_MACFUSuperoxide dismutase	1109	3.87e-110	P:GO:0001315; P:GO:0006357; P:GO:0019430; F:GO:0004784; F:GO:0030145; C:GO:0005759	P:age-dependent response to reactive oxygen species; P:regulation of transcription by RNA polymerase II; P:removal of superoxide radicals; F:superoxide dismutase activity; F:manganese ion binding; C:mitochondrial matrix	EC:1; EC:1.15.1.1; EC:1.15	Oxidoreductases; Superoxide dismutase; Acting on superoxide as acceptor
TRINITY_DN62291_c1_g2_i2	SODM_MACFUSuperoxide dismutase	933	2.39e-111	P:GO:0001315; P:GO:0006357; P:GO:0019430; F:GO:0004784; F:GO:0030145; C:GO:0005759	P:age-dependent response to reactive oxygen species; P:regulation of transcription by RNA polymerase II; P:removal of superoxide radicals; F:superoxide dismutase activity; F:manganese ion binding; C:mitochondrial matrix	EC:1; EC:1.15.1.1; EC:1.15	Oxidoreductases; Superoxide dismutase; Acting on superoxide as acceptor
TRINITY_DN62291_c1_g2_i3	SODM_RATSuperoxide dismutase	1798	4.63e-107	P:GO:0001315; P:GO:0001666; P:GO:0001836; P:GO:0001889; P:GO:0003032; P:GO:0003069; P:GO:0006357; P:GO:0006749; P:GO:0007507; P:GO:0007626; P:GO:0008630; P:GO:0009409; P:GO:0009791; P:GO:0010042; P:GO:0010043; P:GO:0010269; P:GO:0010332; P:GO:0010729; P:GO:0014823; P:GO:0019430; P:GO:0022904; P:GO:0030097; P:GO:0030335; P:GO:0032364; P:GO:0032496; P:GO:0033591; P:GO:0034021; P:GO:0035900; P:GO:00…	P:age-dependent response to reactive oxygen species; P:response to hypoxia; P:release of cytochrome c from mitochondria; P:liver development; P:detection of oxygen; P:acetylcholine-mediated vasodilation involved in regulation of systemic arterial blood pressure; P:regulation of transcription by RNA polymerase II; P:glutathione metabolic process; P:heart development; P:locomotory behavior; P:intri…	EC:1; EC:1.15.1.1; EC:1.15	Oxidoreductases; Superoxide dismutase; Acting on superoxide as acceptor
TRINITY_DN62291_c1_g2_i4	SODM_MOUSESuperoxide dismutase	1505	3.09e-74	P:GO:0001306; P:GO:0003032; P:GO:0003069; P:GO:0006357; P:GO:0006749; P:GO:0007507; P:GO:0007626; P:GO:0008630; P:GO:0008637; P:GO:0009791; P:GO:0010033; P:GO:0010332; P:GO:0014823; P:GO:0019430; P:GO:0022904; P:GO:0030097; P:GO:0031667; P:GO:0042542; P:GO:0042554; P:GO:0042743; P:GO:0043066; P:GO:0045429; P:GO:0045599; P:GO:0048147; P:GO:0048773; P:GO:0050790; P:GO:0055093; F:GO:0004784; F:GO:00…	P:age-dependent response to oxidative stress; P:detection of oxygen; P:acetylcholine-mediated vasodilation involved in regulation of systemic arterial blood pressure; P:regulation of transcription by RNA polymerase II; P:glutathione metabolic process; P:heart development; P:locomotory behavior; P:intrinsic apoptotic signaling pathway in response to DNA damage; P:apoptotic mitochondrial changes; P…	EC:1; EC:1.15.1.1; EC:1.15	Oxidoreductases; Superoxide dismutase; Acting on superoxide as acceptor
TRINITY_DN62291_c1_g2_i5	SODM_MACFUSuperoxide dismutase	1622	7.26e-108	P:GO:0001315; P:GO:0006357; P:GO:0019430; F:GO:0004784; F:GO:0030145; C:GO:0005759	P:age-dependent response to reactive oxygen species; P:regulation of transcription by RNA polymerase II; P:removal of superoxide radicals; F:superoxide dismutase activity; F:manganese ion binding; C:mitochondrial matrix	EC:1; EC:1.15.1.1; EC:1.15	Oxidoreductases; Superoxide dismutase; Acting on superoxide as acceptor
TRINITY_DN62291_c1_g2_i6	SODM_MACFUSuperoxide dismutase	320	7.8e-52	P:GO:0001315; P:GO:0006357; P:GO:0019430; F:GO:0004784; F:GO:0030145; C:GO:0005759	P:age-dependent response to reactive oxygen species; P:regulation of transcription by RNA polymerase II; P:removal of superoxide radicals; F:superoxide dismutase activity; F:manganese ion binding; C:mitochondrial matrix	EC:1; EC:1.15.1.1; EC:1.15	Oxidoreductases; Superoxide dismutase; Acting on superoxide as acceptor
TRINITY_DN62252_c2_g2_i1	COX5A_COLGUCytochrome c oxidase subunit 5A, mitochondrial OS=Colobus guereza OX=33548 GN=COX5A PE=2 SV=1	742	1.52e-50	P:GO:0006091; C:GO:0005739; C:GO:0016020	P:generation of precursor metabolites and energy; C:mitochondrion; C:membrane
TRINITY_DN62252_c2_g2_i2	COX5A_COLGUCytochrome c oxidase subunit 5A, mitochondrial OS=Colobus guereza OX=33548 GN=COX5A PE=2 SV=1	860	4.16e-49	P:GO:0006091; C:GO:0005739; C:GO:0016020	P:generation of precursor metabolites and energy; C:mitochondrion; C:membrane
TRINITY_DN62252_c2_g2_i3	COX5A_COLGUCytochrome c oxidase subunit 5A, mitochondrial OS=Colobus guereza OX=33548 GN=COX5A PE=2 SV=1	849	2.3e-50	P:GO:0006091; C:GO:0005739; C:GO:0016020	P:generation of precursor metabolites and energy; C:mitochondrion; C:membrane
TRINITY_DN62252_c2_g2_i4	COX5A_COLGUCytochrome c oxidase subunit 5A, mitochondrial OS=Colobus guereza OX=33548 GN=COX5A PE=2 SV=1	858	3.57e-50	P:GO:0006091; C:GO:0005739; C:GO:0016020	P:generation of precursor metabolites and energy; C:mitochondrion; C:membrane
TRINITY_DN62252_c2_g2_i5	COX5A_COLGUCytochrome c oxidase subunit 5A, mitochondrial OS=Colobus guereza OX=33548 GN=COX5A PE=2 SV=1	731	9.44e-51	P:GO:0006091; C:GO:0005739; C:GO:0016020	P:generation of precursor metabolites and energy; C:mitochondrion; C:membrane
TRINITY_DN62230_c0_g1_i1	ZGRF1_HUMANProtein ZGRF1 OS=Homo sapiens OX=9606 GN=ZGRF1 PE=1 SV=3	1189	2.23e-08	F:GO:0005488; F:GO:0016787; C:GO:0110165	F:binding; F:hydrolase activity; C:cellular anatomical entity	EC:3	Hydrolases
TRINITY_DN62230_c1_g1_i1	CHM1A_DANRECharged multivesicular body protein 1a OS=Danio rerio OX=7955 GN=chmp1a PE=2 SV=1	1051	2.57e-78	P:GO:0007076; P:GO:0015031; P:GO:0021549; P:GO:0032509; P:GO:0045324; C:GO:0000815; C:GO:0005771; C:GO:0016363	P:mitotic chromosome condensation; P:protein transport; P:cerebellum development; P:endosome transport via multivesicular body sorting pathway; P:late endosome to vacuole transport; C:ESCRT III complex; C:multivesicular body; C:nuclear matrix
TRINITY_DN62230_c1_g2_i1	ZGRF1_HUMANProtein ZGRF1 OS=Homo sapiens OX=9606 GN=ZGRF1 PE=1 SV=3	266	3.39e-27	P:GO:0071932; F:GO:0003723; F:GO:0004386; F:GO:0008270; F:GO:0017108; C:GO:0005737; C:GO:0016021	P:replication fork reversal; F:RNA binding; F:helicase activity; F:zinc ion binding; F:5'-flap endonuclease activity; C:cytoplasm; C:integral component of membrane	EC:3.1.30; EC:3.6.1; EC:3.1.21; EC:3.1; EC:3.6; EC:3; EC:3.6.1.15	Acting on ester bonds; Acting on acid anhydrides; Acting on ester bonds; Acting on ester bonds; Acting on acid anhydrides; Hydrolases; Nucleoside-triphosphate phosphatase
TRINITY_DN62230_c1_g2_i2	ZGRF1_HUMANProtein ZGRF1 OS=Homo sapiens OX=9606 GN=ZGRF1 PE=1 SV=3	1833	2.85e-163	P:GO:0071932; F:GO:0003723; F:GO:0017108; F:GO:0046872; C:GO:0005737; C:GO:0016020	P:replication fork reversal; F:RNA binding; F:5'-flap endonuclease activity; F:metal ion binding; C:cytoplasm; C:membrane	EC:3.1.30; EC:3.1.21; EC:3.1; EC:3	Acting on ester bonds; Acting on ester bonds; Acting on ester bonds; Hydrolases
TRINITY_DN62230_c1_g1_i2	CHM1A_DANRECharged multivesicular body protein 1a OS=Danio rerio OX=7955 GN=chmp1a PE=2 SV=1	423	3.69e-10	P:GO:0015031; P:GO:0021549; P:GO:0032509; P:GO:0045324; C:GO:0000815; C:GO:0005771	P:protein transport; P:cerebellum development; P:endosome transport via multivesicular body sorting pathway; P:late endosome to vacuole transport; C:ESCRT III complex; C:multivesicular body
TRINITY_DN62230_c1_g2_i3	ZGRF1_HUMANProtein ZGRF1 OS=Homo sapiens OX=9606 GN=ZGRF1 PE=1 SV=3	1894	2.97e-163	P:GO:0071932; F:GO:0003723; F:GO:0017108; F:GO:0046872; C:GO:0005737; C:GO:0016020	P:replication fork reversal; F:RNA binding; F:5'-flap endonuclease activity; F:metal ion binding; C:cytoplasm; C:membrane	EC:3.1.30; EC:3.1.21; EC:3.1; EC:3	Acting on ester bonds; Acting on ester bonds; Acting on ester bonds; Hydrolases
TRINITY_DN62230_c1_g1_i3	CHM1A_DANRECharged multivesicular body protein 1a OS=Danio rerio OX=7955 GN=chmp1a PE=2 SV=1	818	1.57e-80	P:GO:0007076; P:GO:0015031; P:GO:0021549; P:GO:0032509; P:GO:0045324; C:GO:0000815; C:GO:0005771; C:GO:0016363	P:mitotic chromosome condensation; P:protein transport; P:cerebellum development; P:endosome transport via multivesicular body sorting pathway; P:late endosome to vacuole transport; C:ESCRT III complex; C:multivesicular body; C:nuclear matrix
TRINITY_DN62230_c1_g2_i4	ZGRF1_HUMANProtein ZGRF1 OS=Homo sapiens OX=9606 GN=ZGRF1 PE=1 SV=3	1827	1.46e-164	P:GO:0071932; F:GO:0003723; F:GO:0017108; F:GO:0046872; C:GO:0005737; C:GO:0016020	P:replication fork reversal; F:RNA binding; F:5'-flap endonuclease activity; F:metal ion binding; C:cytoplasm; C:membrane	EC:3.1.30; EC:3.1.21; EC:3.1; EC:3	Acting on ester bonds; Acting on ester bonds; Acting on ester bonds; Hydrolases
TRINITY_DN62230_c1_g2_i5	ZGRF1_HUMANProtein ZGRF1 OS=Homo sapiens OX=9606 GN=ZGRF1 PE=1 SV=3	827	4.88e-100	P:GO:0071932; F:GO:0003723; F:GO:0017108; F:GO:0046872; C:GO:0005737; C:GO:0016020	P:replication fork reversal; F:RNA binding; F:5'-flap endonuclease activity; F:metal ion binding; C:cytoplasm; C:membrane	EC:3.1.30; EC:3.1.21; EC:3.1; EC:3	Acting on ester bonds; Acting on ester bonds; Acting on ester bonds; Hydrolases
TRINITY_DN62230_c1_g2_i6	ZGRF1_HUMANProtein ZGRF1 OS=Homo sapiens OX=9606 GN=ZGRF1 PE=1 SV=3	4158	3.19e-225	F:GO:0005488; F:GO:0016787; C:GO:0110165	F:binding; F:hydrolase activity; C:cellular anatomical entity	EC:3	Hydrolases
TRINITY_DN62230_c1_g1_i4	CHM1A_XENLACharged multivesicular body protein 1a OS=Xenopus laevis OX=8355 GN=chmp1a PE=2 SV=1	1033	4.73e-63	P:GO:0007034; P:GO:0007076; P:GO:0015031; P:GO:0016192; C:GO:0000815; C:GO:0016363	P:vacuolar transport; P:mitotic chromosome condensation; P:protein transport; P:vesicle-mediated transport; C:ESCRT III complex; C:nuclear matrix
TRINITY_DN62230_c1_g1_i5	CHM1A_DANRECharged multivesicular body protein 1a OS=Danio rerio OX=7955 GN=chmp1a PE=2 SV=1	1061	2.83e-78	P:GO:0007076; P:GO:0015031; P:GO:0021549; P:GO:0032509; P:GO:0045324; C:GO:0000815; C:GO:0005771; C:GO:0016363	P:mitotic chromosome condensation; P:protein transport; P:cerebellum development; P:endosome transport via multivesicular body sorting pathway; P:late endosome to vacuole transport; C:ESCRT III complex; C:multivesicular body; C:nuclear matrix
TRINITY_DN62230_c1_g2_i7	ZGRF1_HUMANProtein ZGRF1 OS=Homo sapiens OX=9606 GN=ZGRF1 PE=1 SV=3	1317	1.51e-109	P:GO:0071932; F:GO:0003723; F:GO:0017108; F:GO:0046872; C:GO:0005737; C:GO:0016020	P:replication fork reversal; F:RNA binding; F:5'-flap endonuclease activity; F:metal ion binding; C:cytoplasm; C:membrane	EC:3.1.30; EC:3.1.21; EC:3.1; EC:3	Acting on ester bonds; Acting on ester bonds; Acting on ester bonds; Hydrolases
TRINITY_DN62230_c1_g2_i8	ZGRF1_HUMANProtein ZGRF1 OS=Homo sapiens OX=9606 GN=ZGRF1 PE=1 SV=3	3064	6.28e-230	F:GO:0005488; F:GO:0016787; C:GO:0110165	F:binding; F:hydrolase activity; C:cellular anatomical entity	EC:3	Hydrolases
TRINITY_DN62230_c1_g1_i6	CHM1A_XENLACharged multivesicular body protein 1a OS=Xenopus laevis OX=8355 GN=chmp1a PE=2 SV=1	1276	3.76e-61	P:GO:0007034; P:GO:0007076; P:GO:0015031; P:GO:0016192; C:GO:0000815; C:GO:0016363	P:vacuolar transport; P:mitotic chromosome condensation; P:protein transport; P:vesicle-mediated transport; C:ESCRT III complex; C:nuclear matrix
TRINITY_DN62209_c6_g1_i1	ELF4_MOUSEETS-related transcription factor Elf-4 OS=Mus musculus OX=10090 GN=Elf4 PE=1 SV=2	684	7.32e-16	P:GO:0001787; P:GO:0001866; P:GO:0045944; F:GO:0000981; F:GO:1990837; C:GO:0016604	P:natural killer cell proliferation; P:NK T cell proliferation; P:positive regulation of transcription by RNA polymerase II; F:DNA-binding transcription factor activity, RNA polymerase II-specific; F:sequence-specific double-stranded DNA binding; C:nuclear body
TRINITY_DN62209_c6_g1_i2	ELF5_MOUSEETS-related transcription factor Elf-5 OS=Mus musculus OX=10090 GN=Elf5 PE=2 SV=2	1429	8.3e-16	P:GO:0001712; P:GO:0035019; P:GO:0045596; P:GO:0045944; P:GO:0060644; F:GO:0000977; F:GO:0001228; C:GO:0005634; C:GO:0005737	P:ectodermal cell fate commitment; P:somatic stem cell population maintenance; P:negative regulation of cell differentiation; P:positive regulation of transcription by RNA polymerase II; P:mammary gland epithelial cell differentiation; F:RNA polymerase II transcription regulatory region sequence-specific DNA binding; F:DNA-binding transcription activator activity, RNA polymerase II-specific; C:nu…
TRINITY_DN62209_c6_g1_i3	EHF_MOUSEETS homologous factor OS=Mus musculus OX=10090 GN=Ehf PE=2 SV=1	1805	2.48e-15	P:GO:0006355; F:GO:0003677; F:GO:0003700; C:GO:0043231	P:regulation of transcription, DNA-templated; F:DNA binding; F:DNA-binding transcription factor activity; C:intracellular membrane-bounded organelle
TRINITY_DN62224_c0_g1_i1	RU1C_BRAFLU1 small nuclear ribonucleoprotein C OS=Branchiostoma floridae OX=7739 GN=BRAFLDRAFT_69314 PE=3 SV=1	1315	3.99e-27	P:GO:0000387; P:GO:0000395; F:GO:0003729; F:GO:0008270; F:GO:0030619; F:GO:0030627; C:GO:0000243; C:GO:0005685; C:GO:0071004	P:spliceosomal snRNP assembly; P:mRNA 5'-splice site recognition; F:mRNA binding; F:zinc ion binding; F:U1 snRNA binding; F:pre-mRNA 5'-splice site binding; C:commitment complex; C:U1 snRNP; C:U2-type prespliceosome
TRINITY_DN62224_c0_g1_i2	RU1C_AEDAEU1 small nuclear ribonucleoprotein C OS=Aedes aegypti OX=7159 GN=AAEL013527 PE=3 SV=1	1328	3.66e-27	P:GO:0000398; P:GO:0022618; F:GO:0003723; F:GO:0046872; C:GO:0005684	P:mRNA splicing, via spliceosome; P:ribonucleoprotein complex assembly; F:RNA binding; F:metal ion binding; C:U2-type spliceosomal complex
TRINITY_DN62224_c0_g1_i3	RU1C_AEDAEU1 small nuclear ribonucleoprotein C OS=Aedes aegypti OX=7159 GN=AAEL013527 PE=3 SV=1	1295	3.22e-27	P:GO:0000398; P:GO:0022618; F:GO:0003723; F:GO:0046872; C:GO:0005684	P:mRNA splicing, via spliceosome; P:ribonucleoprotein complex assembly; F:RNA binding; F:metal ion binding; C:U2-type spliceosomal complex
TRINITY_DN62224_c0_g1_i4	RU1C_ANODAU1 small nuclear ribonucleoprotein C OS=Anopheles darlingi OX=43151 GN=AND_004369 PE=3 SV=1	383	3.71e-31	P:GO:0000398; F:GO:0003723; C:GO:0140513; C:GO:1990904	P:mRNA splicing, via spliceosome; F:RNA binding; C:nuclear protein-containing complex; C:ribonucleoprotein complex
TRINITY_DN62258_c2_g1_i1	XDH1_ARATHXanthine dehydrogenase 1 OS=Arabidopsis thaliana OX=3702 GN=XDH1 PE=1 SV=1	379	7.26e-36	P:GO:0000302; P:GO:0006145; P:GO:0009414; P:GO:0042554; P:GO:0046110; F:GO:0004854; F:GO:0043167; C:GO:0005829	P:response to reactive oxygen species; P:purine nucleobase catabolic process; P:response to water deprivation; P:superoxide anion generation; P:xanthine metabolic process; F:xanthine dehydrogenase activity; F:ion binding; C:cytosol	EC:1.17.1; EC:1.17; EC:1; EC:1.17.1.4	Acting on CH or CH(2) groups; Acting on CH or CH(2) groups; Oxidoreductases; Xanthine dehydrogenase
TRINITY_DN62258_c2_g4_i1	XDH_DROSUXanthine dehydrogenase OS=Drosophila subobscura OX=7241 GN=Xdh PE=3 SV=1	3973	1.06e-84	F:GO:0005488	F:binding
TRINITY_DN62258_c2_g4_i2	XDH_ORYSJXanthine dehydrogenase OS=Oryza sativa subsp. japonica OX=39947 GN=XDH PE=2 SV=1	3939	1.04e-170	F:GO:0005488	F:binding
TRINITY_DN62258_c2_g4_i3	XDH_DROSUXanthine dehydrogenase OS=Drosophila subobscura OX=7241 GN=Xdh PE=3 SV=1	1432	2.53e-54	P:GO:0044237; F:GO:0016725; F:GO:0050660; F:GO:0051536	P:cellular metabolic process; F:oxidoreductase activity, acting on CH or CH2 groups; F:flavin adenine dinucleotide binding; F:iron-sulfur cluster binding	EC:1.17; EC:1	Acting on CH or CH(2) groups; Oxidoreductases
TRINITY_DN62258_c2_g4_i4	XDH_MOUSEXanthine dehydrogenase/oxidase OS=Mus musculus OX=10090 GN=Xdh PE=1 SV=5	1504	7.91e-57	P:GO:0006147; P:GO:0006148; P:GO:0006149; P:GO:0006154; P:GO:0006157; P:GO:0006161; P:GO:0006196; P:GO:0006204; P:GO:0007595; P:GO:0009114; P:GO:0009115; P:GO:0009966; P:GO:0016226; P:GO:0030856; P:GO:0031323; P:GO:0046038; P:GO:0046055; P:GO:0046059; P:GO:0048522; P:GO:0048523; P:GO:0060255; F:GO:0004854; F:GO:0004855; F:GO:0005515; F:GO:0043167; F:GO:0070674; F:GO:0070675; F:GO:0097159; F:GO:19…	P:guanine catabolic process; P:inosine catabolic process; P:deoxyinosine catabolic process; P:adenosine catabolic process; P:deoxyadenosine catabolic process; P:deoxyguanosine catabolic process; P:AMP catabolic process; P:IMP catabolic process; P:lactation; P:hypoxanthine catabolic process; P:xanthine catabolic process; P:regulation of signal transduction; P:iron-sulfur cluster assembly; P:regula…	EC:1.17.3; EC:1.17.1; EC:1; EC:1.17; EC:1.17.1.4; EC:1.17.3.2	Acting on CH or CH(2) groups; Acting on CH or CH(2) groups; Oxidoreductases; Acting on CH or CH(2) groups; Xanthine dehydrogenase; Xanthine oxidase
TRINITY_DN62258_c2_g4_i5	XDH_DROSUXanthine dehydrogenase OS=Drosophila subobscura OX=7241 GN=Xdh PE=3 SV=1	3495	1.51e-97	F:GO:0016491; F:GO:0043167; F:GO:0097159; F:GO:1901363	F:oxidoreductase activity; F:ion binding; F:organic cyclic compound binding; F:heterocyclic compound binding	EC:1	Oxidoreductases
TRINITY_DN62258_c2_g4_i6	ALDO3_ARATHAbscisic-aldehyde oxidase OS=Arabidopsis thaliana OX=3702 GN=AAO3 PE=1 SV=1	625	3.84e-30	P:GO:0044249; F:GO:0005488; F:GO:0018488; C:GO:0005737	P:cellular biosynthetic process; F:binding; F:aryl-aldehyde oxidase activity; C:cytoplasm	EC:1.2; EC:1; EC:1.2.3.9; EC:1.2.3; EC:1.2.3.1	Acting on the aldehyde or oxo group of donors; Oxidoreductases; Aryl-aldehyde oxidase; Acting on the aldehyde or oxo group of donors; Aldehyde oxidase
TRINITY_DN62258_c2_g4_i7	XDH_DROMEXanthine dehydrogenase OS=Drosophila melanogaster OX=7227 GN=ry PE=2 SV=2	688	1.17e-24	P:GO:0006144; P:GO:0006206; P:GO:0006525; P:GO:0006568; P:GO:0006650; P:GO:0008340; F:GO:0004854; F:GO:0043167	P:purine nucleobase metabolic process; P:pyrimidine nucleobase metabolic process; P:arginine metabolic process; P:tryptophan metabolic process; P:glycerophospholipid metabolic process; P:determination of adult lifespan; F:xanthine dehydrogenase activity; F:ion binding	EC:1.17.1; EC:1.17; EC:1; EC:1.17.1.4	Acting on CH or CH(2) groups; Acting on CH or CH(2) groups; Oxidoreductases; Xanthine dehydrogenase
TRINITY_DN62296_c4_g1_i1	THOC7_NEMVETHO complex subunit 7 homolog OS=Nematostella vectensis OX=45351 GN=thoc7 PE=3 SV=1	844	9.62e-52	P:GO:0006406; C:GO:0000445	P:mRNA export from nucleus; C:THO complex part of transcription export complex
TRINITY_DN62296_c4_g2_i1	THOC7_DANRETHO complex subunit 7 homolog OS=Danio rerio OX=7955 GN=thoc7 PE=2 SV=1	1753	2.4e-52	P:GO:0009987; P:GO:0010467; P:GO:0051028; C:GO:0005634	P:cellular process; P:gene expression; P:mRNA transport; C:nucleus
TRINITY_DN62296_c4_g2_i2	THOC7_DANRETHO complex subunit 7 homolog OS=Danio rerio OX=7955 GN=thoc7 PE=2 SV=1	1573	1.19e-21	P:GO:0009987; P:GO:0010467; P:GO:0051028; C:GO:0005634	P:cellular process; P:gene expression; P:mRNA transport; C:nucleus
TRINITY_DN62235_c0_g1_i1	GMPR2_HUMANGMP reductase 2 OS=Homo sapiens OX=9606 GN=GMPR2 PE=1 SV=1	1346	3.54e-184	P:GO:0006144; P:GO:0043101; P:GO:0046037; F:GO:0003920; F:GO:0005515; F:GO:0046872; C:GO:0005829; C:GO:1902560	P:purine nucleobase metabolic process; P:purine-containing compound salvage; P:GMP metabolic process; F:GMP reductase activity; F:protein binding; F:metal ion binding; C:cytosol; C:GMP reductase complex	EC:1.6; EC:1; EC:1.6.6; EC:1.7.1.7	Acting on NADH or NADPH; Oxidoreductases; Acting on NADH or NADPH; GMP reductase
TRINITY_DN62235_c0_g1_i2	GMPR2_HUMANGMP reductase 2 OS=Homo sapiens OX=9606 GN=GMPR2 PE=1 SV=1	1346	5.02e-184	P:GO:0006144; P:GO:0043101; P:GO:0046037; F:GO:0003920; F:GO:0005515; F:GO:0046872; C:GO:0005829; C:GO:1902560	P:purine nucleobase metabolic process; P:purine-containing compound salvage; P:GMP metabolic process; F:GMP reductase activity; F:protein binding; F:metal ion binding; C:cytosol; C:GMP reductase complex	EC:1.6; EC:1; EC:1.6.6; EC:1.7.1.7	Acting on NADH or NADPH; Oxidoreductases; Acting on NADH or NADPH; GMP reductase
TRINITY_DN62235_c0_g1_i3	GMPR1_RATGMP reductase 1 OS=Rattus norvegicus OX=10116 GN=Gmpr PE=2 SV=1	221	1.19e-22	P:GO:0006144; P:GO:0006163; P:GO:0009409; F:GO:0003920; F:GO:0046872; C:GO:1902560	P:purine nucleobase metabolic process; P:purine nucleotide metabolic process; P:response to cold; F:GMP reductase activity; F:metal ion binding; C:GMP reductase complex	EC:1.6; EC:1; EC:1.6.6; EC:1.7.1.7	Acting on NADH or NADPH; Oxidoreductases; Acting on NADH or NADPH; GMP reductase
TRINITY_DN62235_c0_g1_i4	GMPR2_BOVINGMP reductase 2 OS=Bos taurus OX=9913 GN=GMPR2 PE=2 SV=1	442	4.94e-82	P:GO:0006144; P:GO:0046037; F:GO:0003920; F:GO:0046872; C:GO:1902560	P:purine nucleobase metabolic process; P:GMP metabolic process; F:GMP reductase activity; F:metal ion binding; C:GMP reductase complex	EC:1.6; EC:1; EC:1.6.6; EC:1.7.1.7	Acting on NADH or NADPH; Oxidoreductases; Acting on NADH or NADPH; GMP reductase
TRINITY_DN62294_c0_g1_i1	CIR1_CHICKCorepressor interacting with RBPJ 1 OS=Gallus gallus OX=9031 GN=CIR1 PE=2 SV=1	211	4.97e-08	C:GO:0043226; C:GO:0043229	C:organelle; C:intracellular organelle
TRINITY_DN62294_c2_g1_i1	CIR1_RATCorepressor interacting with RBPJ 1 OS=Rattus norvegicus OX=10116 GN=Cir1 PE=1 SV=1	1920	8.33e-50	P:GO:0045892; F:GO:0019899; C:GO:0005634; C:GO:0005815	P:negative regulation of transcription, DNA-templated; F:enzyme binding; C:nucleus; C:microtubule organizing center
TRINITY_DN62294_c2_g1_i2	CIR1_RATCorepressor interacting with RBPJ 1 OS=Rattus norvegicus OX=10116 GN=Cir1 PE=1 SV=1	1984	1.39e-47	P:GO:0045892; F:GO:0019899; C:GO:0005634; C:GO:0005815	P:negative regulation of transcription, DNA-templated; F:enzyme binding; C:nucleus; C:microtubule organizing center
TRINITY_DN62214_c3_g1_i2	LCYD1_ORYSJPutative L-cysteine desulfhydrase 1 OS=Oryza sativa subsp. japonica OX=39947 GN=Os01g0290100 PE=2 SV=1	472	2.85e-20	F:GO:0003824	F:catalytic activity
TRINITY_DN62214_c3_g1_i4	LCYD1_ARATHL-cysteine desulfhydrase OS=Arabidopsis thaliana OX=3702 GN=LCD PE=2 SV=1	1515	3.65e-36	F:GO:0016829	F:lyase activity	EC:4	Lyases
TRINITY_DN62214_c3_g1_i5	LCYD1_ARATHL-cysteine desulfhydrase OS=Arabidopsis thaliana OX=3702 GN=LCD PE=2 SV=1	524	2.26e-23	F:GO:0016829	F:lyase activity	EC:4	Lyases
TRINITY_DN62272_c1_g2_i1	CNTP2_MOUSEContactin-associated protein-like 2 OS=Mus musculus OX=10090 GN=Cntnap2 PE=1 SV=2	1094	1.49e-47	P:GO:0007610; P:GO:0031175; F:GO:0005515; C:GO:0005886; C:GO:0016021; C:GO:0044304	P:behavior; P:neuron projection development; F:protein binding; C:plasma membrane; C:integral component of membrane; C:main axon
TRINITY_DN62272_c1_g2_i2	CNTP2_MOUSEContactin-associated protein-like 2 OS=Mus musculus OX=10090 GN=Cntnap2 PE=1 SV=2	1478	1.75e-50	P:GO:0007610; P:GO:0016043; P:GO:0048666; F:GO:0005515; C:GO:0005886; C:GO:0044304	P:behavior; P:cellular component organization; P:neuron development; F:protein binding; C:plasma membrane; C:main axon
TRINITY_DN62272_c1_g2_i3	CNTP2_MOUSEContactin-associated protein-like 2 OS=Mus musculus OX=10090 GN=Cntnap2 PE=1 SV=2	448	1.54e-11	P:GO:0007610; P:GO:0048666; F:GO:0005515; C:GO:0005886; C:GO:0030424	P:behavior; P:neuron development; F:protein binding; C:plasma membrane; C:axon
TRINITY_DN62272_c1_g3_i2	NRX4_DROMENeurexin-4 OS=Drosophila melanogaster OX=7227 GN=Nrx-IV PE=1 SV=2	1680	5.12e-20	P:GO:0007399; P:GO:0034330; C:GO:0110165	P:nervous system development; P:cell junction organization; C:cellular anatomical entity
TRINITY_DN62225_c1_g1_i3	LIAT1_HUMANProtein LIAT1 OS=Homo sapiens OX=9606 GN=LIAT1 PE=1 SV=2	1426	4.25e-07	F:GO:0005515	F:protein binding
TRINITY_DN62234_c3_g1_i1	SYSC_DANRESerine--tRNA ligase, cytoplasmic OS=Danio rerio OX=7955 GN=sars1 PE=1 SV=1	1785	5.73e-238	P:GO:0000122; P:GO:0001569; P:GO:0006434; P:GO:0061300; P:GO:1903671; P:GO:1904046; F:GO:0000049; F:GO:0000978; F:GO:0004828; F:GO:0005524; C:GO:0005634; C:GO:0005829	P:negative regulation of transcription by RNA polymerase II; P:branching involved in blood vessel morphogenesis; P:seryl-tRNA aminoacylation; P:cerebellum vasculature development; P:negative regulation of sprouting angiogenesis; P:negative regulation of vascular endothelial growth factor production; F:tRNA binding; F:RNA polymerase II cis-regulatory region sequence-specific DNA binding; F:serine-…	EC:6.1; EC:6.1.1.11; EC:6.1.1; EC:6	Forming carbon-oxygen bonds; Serine--tRNA ligase; Forming carbon-oxygen bonds; Ligases
TRINITY_DN62234_c3_g1_i2	SYSC_DANRESerine--tRNA ligase, cytoplasmic OS=Danio rerio OX=7955 GN=sars1 PE=1 SV=1	1845	1.96e-236	P:GO:0000122; P:GO:0001569; P:GO:0006434; P:GO:0061300; P:GO:1903671; P:GO:1904046; F:GO:0000049; F:GO:0000978; F:GO:0004828; F:GO:0005524; C:GO:0005634; C:GO:0005829	P:negative regulation of transcription by RNA polymerase II; P:branching involved in blood vessel morphogenesis; P:seryl-tRNA aminoacylation; P:cerebellum vasculature development; P:negative regulation of sprouting angiogenesis; P:negative regulation of vascular endothelial growth factor production; F:tRNA binding; F:RNA polymerase II cis-regulatory region sequence-specific DNA binding; F:serine-…	EC:6.1; EC:6.1.1.11; EC:6.1.1; EC:6	Forming carbon-oxygen bonds; Serine--tRNA ligase; Forming carbon-oxygen bonds; Ligases
TRINITY_DN62234_c3_g1_i3	SYSC_DANRESerine--tRNA ligase, cytoplasmic OS=Danio rerio OX=7955 GN=sars1 PE=1 SV=1	1845	3.94e-236	P:GO:0000122; P:GO:0001569; P:GO:0006434; P:GO:0061300; P:GO:1903671; P:GO:1904046; F:GO:0000049; F:GO:0000978; F:GO:0004828; F:GO:0005524; C:GO:0005634; C:GO:0005829	P:negative regulation of transcription by RNA polymerase II; P:branching involved in blood vessel morphogenesis; P:seryl-tRNA aminoacylation; P:cerebellum vasculature development; P:negative regulation of sprouting angiogenesis; P:negative regulation of vascular endothelial growth factor production; F:tRNA binding; F:RNA polymerase II cis-regulatory region sequence-specific DNA binding; F:serine-…	EC:6.1; EC:6.1.1.11; EC:6.1.1; EC:6	Forming carbon-oxygen bonds; Serine--tRNA ligase; Forming carbon-oxygen bonds; Ligases
TRINITY_DN62285_c1_g1_i1	S35A2_HUMANUDP-galactose translocator OS=Homo sapiens OX=9606 GN=SLC35A2 PE=1 SV=1	1173	5.95e-113	P:GO:0006012; P:GO:0072334; F:GO:0005459; F:GO:0005515; C:GO:0005654; C:GO:0005783; C:GO:0030173	P:galactose metabolic process; P:UDP-galactose transmembrane transport; F:UDP-galactose transmembrane transporter activity; F:protein binding; C:nucleoplasm; C:endoplasmic reticulum; C:integral component of Golgi membrane	EC:7	Translocases
TRINITY_DN62285_c1_g1_i2	S35A2_MOUSEUDP-galactose translocator OS=Mus musculus OX=10090 GN=Slc35a2 PE=1 SV=1	335	5.92e-36	P:GO:0072334; F:GO:0005459; C:GO:0030173	P:UDP-galactose transmembrane transport; F:UDP-galactose transmembrane transporter activity; C:integral component of Golgi membrane	EC:7	Translocases
TRINITY_DN62285_c1_g1_i3	S35A2_HUMANUDP-galactose translocator OS=Homo sapiens OX=9606 GN=SLC35A2 PE=1 SV=1	1210	1.12e-113	P:GO:0006012; P:GO:0072334; F:GO:0005459; F:GO:0005515; C:GO:0005654; C:GO:0005783; C:GO:0030173	P:galactose metabolic process; P:UDP-galactose transmembrane transport; F:UDP-galactose transmembrane transporter activity; F:protein binding; C:nucleoplasm; C:endoplasmic reticulum; C:integral component of Golgi membrane	EC:7	Translocases
TRINITY_DN62285_c1_g1_i4	S35A2_HUMANUDP-galactose translocator OS=Homo sapiens OX=9606 GN=SLC35A2 PE=1 SV=1	1234	8.41e-113	P:GO:0006012; P:GO:0072334; F:GO:0005459; F:GO:0005515; C:GO:0005654; C:GO:0005783; C:GO:0030173	P:galactose metabolic process; P:UDP-galactose transmembrane transport; F:UDP-galactose transmembrane transporter activity; F:protein binding; C:nucleoplasm; C:endoplasmic reticulum; C:integral component of Golgi membrane	EC:7	Translocases
TRINITY_DN62285_c1_g1_i5	S35A2_HUMANUDP-galactose translocator OS=Homo sapiens OX=9606 GN=SLC35A2 PE=1 SV=1	1227	2.77e-113	P:GO:0006012; P:GO:0072334; F:GO:0005459; F:GO:0005515; C:GO:0005654; C:GO:0005783; C:GO:0030173	P:galactose metabolic process; P:UDP-galactose transmembrane transport; F:UDP-galactose transmembrane transporter activity; F:protein binding; C:nucleoplasm; C:endoplasmic reticulum; C:integral component of Golgi membrane	EC:7	Translocases
TRINITY_DN62213_c5_g1_i1	DCOR_RATOrnithine decarboxylase OS=Rattus norvegicus OX=10116 GN=Odc1 PE=1 SV=1	1456	4.31e-13	P:GO:0001822; P:GO:0008284; P:GO:0009615; P:GO:0033387; P:GO:0042176; F:GO:0004586; F:GO:0042803; C:GO:0005829; C:GO:0048471	P:kidney development; P:positive regulation of cell population proliferation; P:response to virus; P:putrescine biosynthetic process from ornithine; P:regulation of protein catabolic process; F:ornithine decarboxylase activity; F:protein homodimerization activity; C:cytosol; C:perinuclear region of cytoplasm	EC:4.1.1.17; EC:4.1.1; EC:4.1; EC:4	Ornithine decarboxylase; Carbon-carbon lyases; Carbon-carbon lyases; Lyases
TRINITY_DN62200_c0_g1_i1	AF9_MOUSEProtein AF-9 OS=Mus musculus OX=10090 GN=Mllt3 PE=1 SV=1	3123	3.29e-54	P:GO:0007379; P:GO:0009952; P:GO:0045893; P:GO:0060218; P:GO:0090090; P:GO:1902275; P:GO:2000035; P:GO:2000096; F:GO:0003677; F:GO:0003682; F:GO:0070577; C:GO:0005694; C:GO:0005829; C:GO:0008023	P:segment specification; P:anterior/posterior pattern specification; P:positive regulation of transcription, DNA-templated; P:hematopoietic stem cell differentiation; P:negative regulation of canonical Wnt signaling pathway; P:regulation of chromatin organization; P:regulation of stem cell division; P:positive regulation of Wnt signaling pathway, planar cell polarity pathway; F:DNA binding; F:chr…
TRINITY_DN62200_c0_g1_i2	AF9_MOUSEProtein AF-9 OS=Mus musculus OX=10090 GN=Mllt3 PE=1 SV=1	2217	2.78e-55	P:GO:0007379; P:GO:0009952; P:GO:0045893; P:GO:0060218; P:GO:0090090; P:GO:1902275; P:GO:2000035; P:GO:2000096; F:GO:0003677; F:GO:0003682; F:GO:0070577; C:GO:0005694; C:GO:0005829; C:GO:0008023	P:segment specification; P:anterior/posterior pattern specification; P:positive regulation of transcription, DNA-templated; P:hematopoietic stem cell differentiation; P:negative regulation of canonical Wnt signaling pathway; P:regulation of chromatin organization; P:regulation of stem cell division; P:positive regulation of Wnt signaling pathway, planar cell polarity pathway; F:DNA binding; F:chr…
TRINITY_DN62240_c3_g1_i1	DPOE2_HUMANDNA polymerase epsilon subunit 2 OS=Homo sapiens OX=9606 GN=POLE2 PE=1 SV=2	5525	1.72e-216	P:GO:0006270; P:GO:0042276; F:GO:0003887; F:GO:0005515; C:GO:0008622; C:GO:0016604	P:DNA replication initiation; P:error-prone translesion synthesis; F:DNA-directed DNA polymerase activity; F:protein binding; C:epsilon DNA polymerase complex; C:nuclear body	EC:2.7; EC:2; EC:2.7.7.7; EC:2.7.7	Transferring phosphorus-containing groups; Transferases; DNA-directed DNA polymerase; Transferring phosphorus-containing groups
TRINITY_DN62240_c3_g1_i2	QORX_HUMANQuinone oxidoreductase PIG3 OS=Homo sapiens OX=9606 GN=TP53I3 PE=1 SV=2	578	2.35e-32	P:GO:0006739; P:GO:0042981; F:GO:0003960; F:GO:0042803; F:GO:0048038; F:GO:0070402; C:GO:0005829	P:NADP metabolic process; P:regulation of apoptotic process; F:NADPH:quinone reductase activity; F:protein homodimerization activity; F:quinone binding; F:NADPH binding; C:cytosol	EC:1.6; EC:1; EC:1.6.5; EC:1.6.5.5	Acting on NADH or NADPH; Oxidoreductases; Acting on NADH or NADPH; NADPH:quinone reductase
TRINITY_DN62240_c3_g1_i3	QORX_HUMANQuinone oxidoreductase PIG3 OS=Homo sapiens OX=9606 GN=TP53I3 PE=1 SV=2	3574	4.93e-108	P:GO:0006739; P:GO:0042981; F:GO:0003960; F:GO:0042803; F:GO:0048038; F:GO:0070402; C:GO:0005829	P:NADP metabolic process; P:regulation of apoptotic process; F:NADPH:quinone reductase activity; F:protein homodimerization activity; F:quinone binding; F:NADPH binding; C:cytosol	EC:1.6; EC:1; EC:1.6.5; EC:1.6.5.5	Acting on NADH or NADPH; Oxidoreductases; Acting on NADH or NADPH; NADPH:quinone reductase
TRINITY_DN62240_c3_g1_i4	DPOE2_HUMANDNA polymerase epsilon subunit 2 OS=Homo sapiens OX=9606 GN=POLE2 PE=1 SV=2	5513	1.59e-216	P:GO:0006270; P:GO:0042276; F:GO:0003887; F:GO:0005515; C:GO:0008622; C:GO:0016604	P:DNA replication initiation; P:error-prone translesion synthesis; F:DNA-directed DNA polymerase activity; F:protein binding; C:epsilon DNA polymerase complex; C:nuclear body	EC:2.7; EC:2; EC:2.7.7.7; EC:2.7.7	Transferring phosphorus-containing groups; Transferases; DNA-directed DNA polymerase; Transferring phosphorus-containing groups
TRINITY_DN62240_c3_g2_i1	UBX11_RATUBX domain-containing protein 11 OS=Rattus norvegicus OX=10116 GN=Ubxn11 PE=1 SV=1	492	1.51e-33	P:GO:0043161; F:GO:0043130; C:GO:0005622	P:proteasome-mediated ubiquitin-dependent protein catabolic process; F:ubiquitin binding; C:intracellular anatomical structure
TRINITY_DN62240_c3_g1_i5	QORX_HUMANQuinone oxidoreductase PIG3 OS=Homo sapiens OX=9606 GN=TP53I3 PE=1 SV=2	3586	7.26e-108	P:GO:0006739; P:GO:0042981; F:GO:0003960; F:GO:0042803; F:GO:0048038; F:GO:0070402; C:GO:0005829	P:NADP metabolic process; P:regulation of apoptotic process; F:NADPH:quinone reductase activity; F:protein homodimerization activity; F:quinone binding; F:NADPH binding; C:cytosol	EC:1.6; EC:1; EC:1.6.5; EC:1.6.5.5	Acting on NADH or NADPH; Oxidoreductases; Acting on NADH or NADPH; NADPH:quinone reductase
TRINITY_DN62240_c3_g1_i6	QORX_HUMANQuinone oxidoreductase PIG3 OS=Homo sapiens OX=9606 GN=TP53I3 PE=1 SV=2	1208	1.62e-35	P:GO:0006739; P:GO:0042981; F:GO:0003960; F:GO:0042803; F:GO:0048038; F:GO:0070402; C:GO:0005829	P:NADP metabolic process; P:regulation of apoptotic process; F:NADPH:quinone reductase activity; F:protein homodimerization activity; F:quinone binding; F:NADPH binding; C:cytosol	EC:1.6; EC:1; EC:1.6.5; EC:1.6.5.5	Acting on NADH or NADPH; Oxidoreductases; Acting on NADH or NADPH; NADPH:quinone reductase
TRINITY_DN62240_c4_g1_i1	QORX_HUMANQuinone oxidoreductase PIG3 OS=Homo sapiens OX=9606 GN=TP53I3 PE=1 SV=2	295	6.89e-25	P:GO:0006739; P:GO:0042981; F:GO:0003960; F:GO:0042803; F:GO:0048038; F:GO:0070402; C:GO:0005829	P:NADP metabolic process; P:regulation of apoptotic process; F:NADPH:quinone reductase activity; F:protein homodimerization activity; F:quinone binding; F:NADPH binding; C:cytosol	EC:1.6; EC:1; EC:1.6.5; EC:1.6.5.5	Acting on NADH or NADPH; Oxidoreductases; Acting on NADH or NADPH; NADPH:quinone reductase
TRINITY_DN62269_c4_g1_i1	CCNI_HUMANCyclin-I OS=Homo sapiens OX=9606 GN=CCNI PE=1 SV=1	2794	1.93e-15	C:GO:0110165	C:cellular anatomical entity
TRINITY_DN62269_c4_g1_i2	CCNG1_PIGCyclin-G1 OS=Sus scrofa OX=9823 GN=CCNG1 PE=2 SV=1	2151	6.94e-29	P:GO:0009987	P:cellular process
TRINITY_DN62268_c1_g1_i1	UTP18_SCHPOProbable U3 small nucleolar RNA-associated protein 18 OS=Schizosaccharomyces pombe (strain 972 / ATCC 24843) OX=284812 GN=SPBC29A3.06 PE=2 SV=3	317	4.21e-22	C:GO:0005730; C:GO:0030684	C:nucleolus; C:preribosome
TRINITY_DN62268_c2_g2_i1	UTP18_MOUSEU3 small nucleolar RNA-associated protein 18 homolog OS=Mus musculus OX=10090 GN=Utp18 PE=1 SV=1	226	7.48e-07	C:GO:0005654; C:GO:0031965; C:GO:0032040; C:GO:0034388	C:nucleoplasm; C:nuclear membrane; C:small-subunit processome; C:Pwp2p-containing subcomplex of 90S preribosome
TRINITY_DN62268_c3_g1_i1	UTP18_ARATHU3 small nucleolar RNA-associated protein 18 homolog OS=Arabidopsis thaliana OX=3702 GN=At5g14050 PE=1 SV=1	2123	4.4e-108	C:GO:0005634; C:GO:0032991	C:nucleus; C:protein-containing complex
TRINITY_DN62268_c3_g1_i2	UTP18_ARATHU3 small nucleolar RNA-associated protein 18 homolog OS=Arabidopsis thaliana OX=3702 GN=At5g14050 PE=1 SV=1	907	7.28e-72	C:GO:0005634; C:GO:0032991	C:nucleus; C:protein-containing complex
TRINITY_DN62268_c3_g1_i3	UTP18_ARATHU3 small nucleolar RNA-associated protein 18 homolog OS=Arabidopsis thaliana OX=3702 GN=At5g14050 PE=1 SV=1	907	7.9e-71	C:GO:0005634; C:GO:0032991	C:nucleus; C:protein-containing complex
TRINITY_DN62268_c3_g1_i4	UTP18_MOUSEU3 small nucleolar RNA-associated protein 18 homolog OS=Mus musculus OX=10090 GN=Utp18 PE=1 SV=1	1264	1.89e-107	C:GO:0005730; C:GO:0030684	C:nucleolus; C:preribosome
TRINITY_DN62257_c8_g2_i1	DDX55_DANREATP-dependent RNA helicase DDX55 OS=Danio rerio OX=7955 GN=ddx55 PE=2 SV=2	1175	1.12e-97	F:GO:0000166; F:GO:0003676; F:GO:0004386; C:GO:0005730	F:nucleotide binding; F:nucleic acid binding; F:helicase activity; C:nucleolus	EC:3.6.1; EC:3.6; EC:3; EC:3.6.1.15	Acting on acid anhydrides; Acting on acid anhydrides; Hydrolases; Nucleoside-triphosphate phosphatase
TRINITY_DN62257_c8_g4_i1	DDX55_DANREATP-dependent RNA helicase DDX55 OS=Danio rerio OX=7955 GN=ddx55 PE=2 SV=2	459	1.94e-30	F:GO:0016787; F:GO:0097159; F:GO:1901363	F:hydrolase activity; F:organic cyclic compound binding; F:heterocyclic compound binding	EC:3	Hydrolases
TRINITY_DN62257_c8_g2_i2	DDX55_MOUSEATP-dependent RNA helicase DDX55 OS=Mus musculus OX=10090 GN=Ddx55 PE=1 SV=2	1882	1.27e-224	F:GO:0000166; F:GO:0003676; F:GO:0004386; C:GO:0005654; C:GO:0005730; C:GO:0005829	F:nucleotide binding; F:nucleic acid binding; F:helicase activity; C:nucleoplasm; C:nucleolus; C:cytosol	EC:3.6.1; EC:3.6; EC:3; EC:3.6.1.15	Acting on acid anhydrides; Acting on acid anhydrides; Hydrolases; Nucleoside-triphosphate phosphatase
TRINITY_DN62257_c8_g5_i1	TM134_HUMANTransmembrane protein 134 OS=Homo sapiens OX=9606 GN=TMEM134 PE=1 SV=1	1232	5.13e-08	F:GO:0005515; C:GO:0005829; C:GO:0048471	F:protein binding; C:cytosol; C:perinuclear region of cytoplasm
TRINITY_DN62257_c8_g2_i3	DDX55_MOUSEATP-dependent RNA helicase DDX55 OS=Mus musculus OX=10090 GN=Ddx55 PE=1 SV=2	1867	7.47e-225	F:GO:0000166; F:GO:0003676; F:GO:0004386; C:GO:0005654; C:GO:0005730; C:GO:0005829	F:nucleotide binding; F:nucleic acid binding; F:helicase activity; C:nucleoplasm; C:nucleolus; C:cytosol	EC:3.6.1; EC:3.6; EC:3; EC:3.6.1.15	Acting on acid anhydrides; Acting on acid anhydrides; Hydrolases; Nucleoside-triphosphate phosphatase
TRINITY_DN62283_c8_g1_i1	PK1IP_DANREp21-activated protein kinase-interacting protein 1-like OS=Danio rerio OX=7955 GN=pak1ip1 PE=2 SV=1	778	1.91e-64	P:GO:0042254	P:ribosome biogenesis
TRINITY_DN62241_c7_g1_i1	AQP4_MOUSEAquaporin-4 OS=Mus musculus OX=10090 GN=Aqp4 PE=1 SV=2	1705	4.01e-62	P:GO:0001818; P:GO:0007605; P:GO:0009992; P:GO:0033326; P:GO:0070295; P:GO:0071310; P:GO:0090660; F:GO:0005515; F:GO:0015250; C:GO:0005737; C:GO:0005887; C:GO:0005911; C:GO:0016323; C:GO:0042383; C:GO:0097450	P:negative regulation of cytokine production; P:sensory perception of sound; P:cellular water homeostasis; P:cerebrospinal fluid secretion; P:renal water absorption; P:cellular response to organic substance; P:cerebrospinal fluid circulation; F:protein binding; F:water channel activity; C:cytoplasm; C:integral component of plasma membrane; C:cell-cell junction; C:basolateral plasma membrane; C:sa…	EC:7	Translocases
TRINITY_DN62241_c9_g2_i1	PCDP1_HUMANCilia- and flagella-associated protein 221 OS=Homo sapiens OX=9606 GN=CFAP221 PE=1 SV=2	2906	1.97e-125	P:GO:0009987; C:GO:0110165	P:cellular process; C:cellular anatomical entity
TRINITY_DN62241_c9_g2_i2	PCDP1_HUMANCilia- and flagella-associated protein 221 OS=Homo sapiens OX=9606 GN=CFAP221 PE=1 SV=2	2421	1.73e-73	C:GO:0110165	C:cellular anatomical entity
TRINITY_DN62289_c4_g2_i1	DDX42_MOUSEATP-dependent RNA helicase DDX42 OS=Mus musculus OX=10090 GN=Ddx42 PE=1 SV=3	3223	2.28e-256	P:GO:0008104; P:GO:0042981; F:GO:0000166; F:GO:0003723; F:GO:0003724; C:GO:0005829; C:GO:0016607	P:protein localization; P:regulation of apoptotic process; F:nucleotide binding; F:RNA binding; F:RNA helicase activity; C:cytosol; C:nuclear speck	EC:3.6.1; EC:3.6.4.13; EC:3.6; EC:3; EC:3.6.1.15	Acting on acid anhydrides; RNA helicase; Acting on acid anhydrides; Hydrolases; Nucleoside-triphosphate phosphatase
TRINITY_DN62289_c4_g2_i2	DDX42_MOUSEATP-dependent RNA helicase DDX42 OS=Mus musculus OX=10090 GN=Ddx42 PE=1 SV=3	3223	6.44e-256	P:GO:0008104; P:GO:0042981; F:GO:0000166; F:GO:0003723; F:GO:0003724; C:GO:0005829; C:GO:0016607	P:protein localization; P:regulation of apoptotic process; F:nucleotide binding; F:RNA binding; F:RNA helicase activity; C:cytosol; C:nuclear speck	EC:3.6.1; EC:3.6.4.13; EC:3.6; EC:3; EC:3.6.1.15	Acting on acid anhydrides; RNA helicase; Acting on acid anhydrides; Hydrolases; Nucleoside-triphosphate phosphatase
TRINITY_DN62289_c5_g1_i1	DDX42_CHICKATP-dependent RNA helicase DDX42 OS=Gallus gallus OX=9031 GN=DDX42 PE=2 SV=1	341	3.18e-31	F:GO:0016787; F:GO:0097159; F:GO:1901363; C:GO:0005622	F:hydrolase activity; F:organic cyclic compound binding; F:heterocyclic compound binding; C:intracellular anatomical structure	EC:3	Hydrolases
TRINITY_DN62208_c0_g1_i1	S38A9_RATSodium-coupled neutral amino acid transporter 9 OS=Rattus norvegicus OX=10116 GN=Slc38a9 PE=2 SV=1	1957	3.82e-129	P:GO:0003333; F:GO:0015171; C:GO:0005764; C:GO:0005770; C:GO:0098588	P:amino acid transmembrane transport; F:amino acid transmembrane transporter activity; C:lysosome; C:late endosome; C:bounding membrane of organelle	EC:7	Translocases
TRINITY_DN62208_c0_g1_i2	S38A9_RATSodium-coupled neutral amino acid transporter 9 OS=Rattus norvegicus OX=10116 GN=Slc38a9 PE=2 SV=1	1466	1.48e-103	P:GO:0003333; F:GO:0015171; C:GO:0005764; C:GO:0005770; C:GO:0098588	P:amino acid transmembrane transport; F:amino acid transmembrane transporter activity; C:lysosome; C:late endosome; C:bounding membrane of organelle	EC:7	Translocases
TRINITY_DN62208_c1_g1_i1	S38A9_XENTRSodium-coupled neutral amino acid transporter 9 OS=Xenopus tropicalis OX=8364 GN=slc38a9 PE=2 SV=1	251	3.25e-16	P:GO:0006865; P:GO:0009987; C:GO:0005764; C:GO:0031902	P:amino acid transport; P:cellular process; C:lysosome; C:late endosome membrane
TRINITY_DN62267_c2_g1_i1	DCL1_COCIMDicer-like protein 1 OS=Coccidioides immitis (strain RS) OX=246410 GN=DCL1 PE=3 SV=3	447	1.05e-15	F:GO:0005488	F:binding
TRINITY_DN62290_c0_g2_i1	ADA1D_PIGAlpha-1D adrenergic receptor OS=Sus scrofa OX=9823 GN=ADRA1D PE=3 SV=1	2326	2.77e-26	P:GO:0007165; C:GO:0016020	P:signal transduction; C:membrane
TRINITY_DN62290_c0_g2_i2	ADA1D_PIGAlpha-1D adrenergic receptor OS=Sus scrofa OX=9823 GN=ADRA1D PE=3 SV=1	2263	2.6e-26	P:GO:0007165; C:GO:0016020	P:signal transduction; C:membrane
TRINITY_DN62290_c0_g2_i3	ADA1D_PIGAlpha-1D adrenergic receptor OS=Sus scrofa OX=9823 GN=ADRA1D PE=3 SV=1	2257	2.58e-26	P:GO:0007165; C:GO:0016020	P:signal transduction; C:membrane
TRINITY_DN62204_c0_g1_i1	PI4KB_DANREPhosphatidylinositol 4-kinase beta OS=Danio rerio OX=7955 GN=pi4kb PE=2 SV=2	1086	2.24e-41	P:GO:0016310; P:GO:0060872; F:GO:0052742; C:GO:0005737; C:GO:0012505; C:GO:0016020; C:GO:0043231	P:phosphorylation; P:semicircular canal development; F:phosphatidylinositol kinase activity; C:cytoplasm; C:endomembrane system; C:membrane; C:intracellular membrane-bounded organelle	EC:2.7.1; EC:2.7; EC:2	Transferring phosphorus-containing groups; Transferring phosphorus-containing groups; Transferases
TRINITY_DN62204_c0_g2_i1	PI4KB_CALJAPhosphatidylinositol 4-kinase beta OS=Callithrix jacchus OX=9483 GN=PI4KB PE=3 SV=1	2925	1.84e-232	P:GO:0009987; F:GO:0005488; F:GO:0016301; C:GO:0005737; C:GO:0012505; C:GO:0043231; C:GO:0098588	P:cellular process; F:binding; F:kinase activity; C:cytoplasm; C:endomembrane system; C:intracellular membrane-bounded organelle; C:bounding membrane of organelle	EC:2.7; EC:2	Transferring phosphorus-containing groups; Transferases
TRINITY_DN62204_c0_g2_i2	PI4KB_CALJAPhosphatidylinositol 4-kinase beta OS=Callithrix jacchus OX=9483 GN=PI4KB PE=3 SV=1	2927	2.69e-232	P:GO:0009987; F:GO:0005488; F:GO:0016301; C:GO:0005737; C:GO:0012505; C:GO:0043231; C:GO:0098588	P:cellular process; F:binding; F:kinase activity; C:cytoplasm; C:endomembrane system; C:intracellular membrane-bounded organelle; C:bounding membrane of organelle	EC:2.7; EC:2	Transferring phosphorus-containing groups; Transferases
TRINITY_DN62204_c0_g2_i3	PI4KB_SORARPhosphatidylinositol 4-kinase beta OS=Sorex araneus OX=42254 GN=PI4KB PE=3 SV=1	883	5.89e-141	P:GO:0046854; P:GO:0048015; F:GO:0004430; F:GO:0005524; F:GO:0071889; C:GO:0000139; C:GO:0005741; C:GO:0030867	P:phosphatidylinositol phosphorylation; P:phosphatidylinositol-mediated signaling; F:1-phosphatidylinositol 4-kinase activity; F:ATP binding; F:14-3-3 protein binding; C:Golgi membrane; C:mitochondrial outer membrane; C:rough endoplasmic reticulum membrane	EC:2.7.1; EC:2.7; EC:2; EC:2.7.1.67	Transferring phosphorus-containing groups; Transferring phosphorus-containing groups; Transferases; 1-phosphatidylinositol 4-kinase
TRINITY_DN62226_c0_g4_i1	RDH8_BOVINRetinol dehydrogenase 8 OS=Bos taurus OX=9913 GN=RDH8 PE=1 SV=1	1543	1.87e-65	F:GO:0016491; C:GO:0016020	F:oxidoreductase activity; C:membrane	EC:1	Oxidoreductases
TRINITY_DN62226_c0_g4_i2	RDH8_BOVINRetinol dehydrogenase 8 OS=Bos taurus OX=9913 GN=RDH8 PE=1 SV=1	1470	9.47e-67	F:GO:0016491; C:GO:0042622	F:oxidoreductase activity; C:photoreceptor outer segment membrane	EC:1	Oxidoreductases
TRINITY_DN62226_c0_g4_i3	RDH8_BOVINRetinol dehydrogenase 8 OS=Bos taurus OX=9913 GN=RDH8 PE=1 SV=1	1455	4.21e-67	F:GO:0016491; C:GO:0042622	F:oxidoreductase activity; C:photoreceptor outer segment membrane	EC:1	Oxidoreductases
TRINITY_DN62226_c0_g4_i4	RDH8_BOVINRetinol dehydrogenase 8 OS=Bos taurus OX=9913 GN=RDH8 PE=1 SV=1	1386	4.99e-66	F:GO:0016491; C:GO:0016020	F:oxidoreductase activity; C:membrane	EC:1	Oxidoreductases
TRINITY_DN62226_c0_g4_i5	RDH8_BOVINRetinol dehydrogenase 8 OS=Bos taurus OX=9913 GN=RDH8 PE=1 SV=1	1528	8.38e-66	F:GO:0016491; C:GO:0016020	F:oxidoreductase activity; C:membrane	EC:1	Oxidoreductases
TRINITY_DN62226_c0_g4_i6	RDH8_BOVINRetinol dehydrogenase 8 OS=Bos taurus OX=9913 GN=RDH8 PE=1 SV=1	1313	1.68e-67	F:GO:0016491; C:GO:0042622	F:oxidoreductase activity; C:photoreceptor outer segment membrane	EC:1	Oxidoreductases
TRINITY_DN62226_c0_g4_i7	RDH8_BOVINRetinol dehydrogenase 8 OS=Bos taurus OX=9913 GN=RDH8 PE=1 SV=1	1511	1.13e-64	F:GO:0016491; C:GO:0016020	F:oxidoreductase activity; C:membrane	EC:1	Oxidoreductases
TRINITY_DN62207_c0_g1_i1	SNAA_MOUSEAlpha-soluble NSF attachment protein OS=Mus musculus OX=10090 GN=Napa PE=1 SV=1	1191	4.56e-132	P:GO:0006886; P:GO:0007420; P:GO:0010807; P:GO:0030182; P:GO:0032781; P:GO:0035249; P:GO:0035494; P:GO:0045176; F:GO:0005483; F:GO:0019905; F:GO:0044877; C:GO:0005774; C:GO:0005886; C:GO:0070044; C:GO:0098793; C:GO:0098794; C:GO:0098978	P:intracellular protein transport; P:brain development; P:regulation of synaptic vesicle priming; P:neuron differentiation; P:positive regulation of ATPase activity; P:synaptic transmission, glutamatergic; P:SNARE complex disassembly; P:apical protein localization; F:soluble NSF attachment protein activity; F:syntaxin binding; F:protein-containing complex binding; C:vacuolar membrane; C:plasma me…
TRINITY_DN62207_c0_g1_i2	SNAA_MOUSEAlpha-soluble NSF attachment protein OS=Mus musculus OX=10090 GN=Napa PE=1 SV=1	1185	2.6e-133	P:GO:0006886; P:GO:0007420; P:GO:0010807; P:GO:0030182; P:GO:0032781; P:GO:0035249; P:GO:0035494; P:GO:0045176; F:GO:0005483; F:GO:0019905; F:GO:0044877; C:GO:0005774; C:GO:0005886; C:GO:0070044; C:GO:0098793; C:GO:0098794; C:GO:0098978	P:intracellular protein transport; P:brain development; P:regulation of synaptic vesicle priming; P:neuron differentiation; P:positive regulation of ATPase activity; P:synaptic transmission, glutamatergic; P:SNARE complex disassembly; P:apical protein localization; F:soluble NSF attachment protein activity; F:syntaxin binding; F:protein-containing complex binding; C:vacuolar membrane; C:plasma me…
TRINITY_DN62274_c1_g1_i1	FOJO_DROMEExtracellular serine/threonine protein kinase four-jointed OS=Drosophila melanogaster OX=7227 GN=fj PE=1 SV=2	543	2.27e-33	P:GO:0001737; P:GO:0006468; P:GO:0007267; P:GO:0007446; P:GO:0007474; P:GO:0016348; P:GO:0035159; P:GO:0042067; P:GO:0043393; P:GO:0090175; F:GO:0004672; F:GO:0017147; C:GO:0005886	P:establishment of imaginal disc-derived wing hair orientation; P:protein phosphorylation; P:cell-cell signaling; P:imaginal disc growth; P:imaginal disc-derived wing vein specification; P:imaginal disc-derived leg joint morphogenesis; P:regulation of tube length, open tracheal system; P:establishment of ommatidial planar polarity; P:regulation of protein binding; P:regulation of establishment of…	EC:2.7.1; EC:2.7; EC:2	Transferring phosphorus-containing groups; Transferring phosphorus-containing groups; Transferases
TRINITY_DN62274_c1_g2_i1	FOJO_DROMEExtracellular serine/threonine protein kinase four-jointed OS=Drosophila melanogaster OX=7227 GN=fj PE=1 SV=2	2180	3.85e-54	P:GO:0001736; P:GO:0003002; P:GO:0007267; P:GO:0007476; P:GO:0016310; P:GO:0050789; F:GO:0004672; C:GO:0016020	P:establishment of planar polarity; P:regionalization; P:cell-cell signaling; P:imaginal disc-derived wing morphogenesis; P:phosphorylation; P:regulation of biological process; F:protein kinase activity; C:membrane	EC:2.7.1; EC:2.7; EC:2	Transferring phosphorus-containing groups; Transferring phosphorus-containing groups; Transferases
TRINITY_DN62274_c1_g2_i2	FOJO_DROMEExtracellular serine/threonine protein kinase four-jointed OS=Drosophila melanogaster OX=7227 GN=fj PE=1 SV=2	2229	4.75e-54	P:GO:0001736; P:GO:0003002; P:GO:0007267; P:GO:0007476; P:GO:0016310; P:GO:0050789; F:GO:0004672; C:GO:0016020	P:establishment of planar polarity; P:regionalization; P:cell-cell signaling; P:imaginal disc-derived wing morphogenesis; P:phosphorylation; P:regulation of biological process; F:protein kinase activity; C:membrane	EC:2.7.1; EC:2.7; EC:2	Transferring phosphorus-containing groups; Transferring phosphorus-containing groups; Transferases
TRINITY_DN62274_c1_g2_i3	FOJO_DROMEExtracellular serine/threonine protein kinase four-jointed OS=Drosophila melanogaster OX=7227 GN=fj PE=1 SV=2	2228	4.75e-54	P:GO:0001736; P:GO:0003002; P:GO:0007267; P:GO:0007476; P:GO:0016310; P:GO:0050789; F:GO:0004672; C:GO:0016020	P:establishment of planar polarity; P:regionalization; P:cell-cell signaling; P:imaginal disc-derived wing morphogenesis; P:phosphorylation; P:regulation of biological process; F:protein kinase activity; C:membrane	EC:2.7.1; EC:2.7; EC:2	Transferring phosphorus-containing groups; Transferring phosphorus-containing groups; Transferases
TRINITY_DN62223_c1_g1_i1	CE152_XENLACentrosomal protein of 152 kDa OS=Xenopus laevis OX=8355 GN=cep152 PE=2 SV=1	434	8.55e-11	P:GO:0098535; C:GO:0005815; C:GO:0098536	P:de novo centriole assembly involved in multi-ciliated epithelial cell differentiation; C:microtubule organizing center; C:deuterosome
TRINITY_DN62223_c2_g1_i1	CE152_XENLACentrosomal protein of 152 kDa OS=Xenopus laevis OX=8355 GN=cep152 PE=2 SV=1	344	9.87e-15	P:GO:0098535; C:GO:0005815; C:GO:0098536	P:de novo centriole assembly involved in multi-ciliated epithelial cell differentiation; C:microtubule organizing center; C:deuterosome
TRINITY_DN62278_c0_g1_i1	NAS4_CAEELZinc metalloproteinase nas-4 OS=Caenorhabditis elegans OX=6239 GN=nas-4 PE=2 SV=4	2111	1.65e-47	F:GO:0008233	F:peptidase activity	EC:3.4; EC:3	Acting on peptide bonds (peptidases); Hydrolases
TRINITY_DN62278_c0_g2_i1	ASTA_ASTASAstacin OS=Astacus astacus OX=6715 PE=1 SV=2	618	2.34e-33	P:GO:0009566; P:GO:0050794; P:GO:2000242; F:GO:0008233; C:GO:0005737	P:fertilization; P:regulation of cellular process; P:negative regulation of reproductive process; F:peptidase activity; C:cytoplasm	EC:3.4; EC:3	Acting on peptide bonds (peptidases); Hydrolases
TRINITY_DN62253_c0_g1_i1	PDIA6_RATProtein disulfide-isomerase A6 OS=Rattus norvegicus OX=10116 GN=Pdia6 PE=1 SV=2	1760	8.53e-187	P:GO:0006457; P:GO:0070527; P:GO:1903895; F:GO:0003756; F:GO:0004857; F:GO:0005509; F:GO:0005515; C:GO:0005615; C:GO:0005788; C:GO:0005790; C:GO:0005793; C:GO:0005886; C:GO:0034663; C:GO:0042470	P:protein folding; P:platelet aggregation; P:negative regulation of IRE1-mediated unfolded protein response; F:protein disulfide isomerase activity; F:enzyme inhibitor activity; F:calcium ion binding; F:protein binding; C:extracellular space; C:endoplasmic reticulum lumen; C:smooth endoplasmic reticulum; C:endoplasmic reticulum-Golgi intermediate compartment; C:plasma membrane; C:endoplasmic reti…	EC:5.3.4.1; EC:5.3; EC:5.3.4; EC:5	Protein disulfide-isomerase; Intramolecular oxidoreductases; Intramolecular oxidoreductases; Isomerases
TRINITY_DN62253_c0_g1_i2	PDIA6_PONABProtein disulfide-isomerase A6 OS=Pongo abelii OX=9601 GN=PDIA6 PE=2 SV=1	1770	8.83e-185	P:GO:0070527; F:GO:0003756; C:GO:0005783; C:GO:0005886; C:GO:0042470	P:platelet aggregation; F:protein disulfide isomerase activity; C:endoplasmic reticulum; C:plasma membrane; C:melanosome	EC:5.3.4.1; EC:5.3; EC:5.3.4; EC:5	Protein disulfide-isomerase; Intramolecular oxidoreductases; Intramolecular oxidoreductases; Isomerases
TRINITY_DN62253_c0_g1_i3	PDIA6_MOUSEProtein disulfide-isomerase A6 OS=Mus musculus OX=10090 GN=Pdia6 PE=1 SV=3	1739	2.34e-187	P:GO:0070527; F:GO:0003756; F:GO:0015035; C:GO:0005615; C:GO:0005788; C:GO:0005790; C:GO:0005793; C:GO:0005829; C:GO:0005886; C:GO:0034663; C:GO:0042470	P:platelet aggregation; F:protein disulfide isomerase activity; F:protein disulfide oxidoreductase activity; C:extracellular space; C:endoplasmic reticulum lumen; C:smooth endoplasmic reticulum; C:endoplasmic reticulum-Golgi intermediate compartment; C:cytosol; C:plasma membrane; C:endoplasmic reticulum chaperone complex; C:melanosome	EC:5.3.4.1; EC:1; EC:1.8; EC:5.3; EC:5.3.4; EC:5	Protein disulfide-isomerase; Oxidoreductases; Acting on a sulfur group of donors; Intramolecular oxidoreductases; Intramolecular oxidoreductases; Isomerases
TRINITY_DN62249_c6_g1_i1	G6PE_HUMANGDH/6PGL endoplasmic bifunctional protein OS=Homo sapiens OX=9606 GN=H6PD PE=1 SV=2	223	3.9e-07	P:GO:0006098; F:GO:0016614; C:GO:0005783	P:pentose-phosphate shunt; F:oxidoreductase activity, acting on CH-OH group of donors; C:endoplasmic reticulum	EC:1.1; EC:1	Acting on the CH-OH group of donors; Oxidoreductases
TRINITY_DN62249_c7_g1_i1	G6PE_HUMANGDH/6PGL endoplasmic bifunctional protein OS=Homo sapiens OX=9606 GN=H6PD PE=1 SV=2	2888	5.82e-129	P:GO:0006098; F:GO:0016614; C:GO:0005783	P:pentose-phosphate shunt; F:oxidoreductase activity, acting on CH-OH group of donors; C:endoplasmic reticulum	EC:1.1; EC:1	Acting on the CH-OH group of donors; Oxidoreductases
TRINITY_DN62249_c7_g1_i2	G6PE_HUMANGDH/6PGL endoplasmic bifunctional protein OS=Homo sapiens OX=9606 GN=H6PD PE=1 SV=2	2627	9.27e-130	P:GO:0006098; F:GO:0016614; C:GO:0005783	P:pentose-phosphate shunt; F:oxidoreductase activity, acting on CH-OH group of donors; C:endoplasmic reticulum	EC:1.1; EC:1	Acting on the CH-OH group of donors; Oxidoreductases
TRINITY_DN62249_c7_g1_i3	G6PE_HUMANGDH/6PGL endoplasmic bifunctional protein OS=Homo sapiens OX=9606 GN=H6PD PE=1 SV=2	2746	5.23e-128	P:GO:0006098; F:GO:0016614; C:GO:0005783	P:pentose-phosphate shunt; F:oxidoreductase activity, acting on CH-OH group of donors; C:endoplasmic reticulum	EC:1.1; EC:1	Acting on the CH-OH group of donors; Oxidoreductases
TRINITY_DN62249_c9_g1_i1	G6PE_MOUSEGDH/6PGL endoplasmic bifunctional protein OS=Mus musculus OX=10090 GN=H6pd PE=1 SV=2	805	6.02e-34	P:GO:0006098; P:GO:2000064; F:GO:0004345; F:GO:0017057; C:GO:0005737; C:GO:0043231	P:pentose-phosphate shunt; P:regulation of cortisol biosynthetic process; F:glucose-6-phosphate dehydrogenase activity; F:6-phosphogluconolactonase activity; C:cytoplasm; C:intracellular membrane-bounded organelle	EC:1.1; EC:3.1; EC:1; EC:3; EC:1.1.1; EC:1.1.1.49; EC:3.1.1.31; EC:3.1.1; EC:3.1.1.1	Acting on the CH-OH group of donors; Acting on ester bonds; Oxidoreductases; Hydrolases; Acting on the CH-OH group of donors; Glucose-6-phosphate dehydrogenase (NADP(+)); 6-phosphogluconolactonase; Acting on ester bonds; Carboxylesterase
TRINITY_DN62246_c0_g1_i1	SPP2B_MOUSESignal peptide peptidase-like 2B OS=Mus musculus OX=10090 GN=Sppl2b PE=1 SV=2	517	4.9e-15	P:GO:0033619; F:GO:0008233; C:GO:0012505; C:GO:0016021; C:GO:0031410; C:GO:0031984; C:GO:0043231; C:GO:0098588	P:membrane protein proteolysis; F:peptidase activity; C:endomembrane system; C:integral component of membrane; C:cytoplasmic vesicle; C:organelle subcompartment; C:intracellular membrane-bounded organelle; C:bounding membrane of organelle	EC:3.4; EC:3	Acting on peptide bonds (peptidases); Hydrolases
TRINITY_DN62246_c0_g2_i1	SPP2B_HUMANSignal peptide peptidase-like 2B OS=Homo sapiens OX=9606 GN=SPPL2B PE=1 SV=2	309	1.48e-16	P:GO:0006509; P:GO:0031293; P:GO:0050776; F:GO:0042500; F:GO:0042803; C:GO:0005654; C:GO:0005765; C:GO:0005813; C:GO:0005886; C:GO:0010008; C:GO:0015629; C:GO:0030660; C:GO:0071458; C:GO:0071556	P:membrane protein ectodomain proteolysis; P:membrane protein intracellular domain proteolysis; P:regulation of immune response; F:aspartic endopeptidase activity, intramembrane cleaving; F:protein homodimerization activity; C:nucleoplasm; C:lysosomal membrane; C:centrosome; C:plasma membrane; C:endosome membrane; C:actin cytoskeleton; C:Golgi-associated vesicle membrane; C:integral component of …	EC:3.4.99; EC:3.4.23.1; EC:3.4.23; EC:3.4.23.32; EC:3.4.23.43; EC:3.4.23.20; EC:3.4.23.25; EC:3.4.23.36; EC:3.4.23.4; EC:3.4.23.35; EC:3.4.23.5; EC:3.4.23.34; EC:3.4.23.15; EC:3.4; EC:3	Acting on peptide bonds (peptidases); Pepsin A; Acting on peptide bonds (peptidases); Scytalidopepsin B; Prepilin peptidase; Penicillopepsin; Saccharopepsin; Signal peptidase II; Chymosin; Barrierpepsin; Cathepsin D; Cathepsin E; Renin; Acting on peptide bonds (peptidases); Hydrolases
TRINITY_DN62246_c3_g2_i1	SPP2B_RATSignal peptide peptidase-like 2B OS=Rattus norvegicus OX=10116 GN=Sppl2b PE=2 SV=1	2292	4.97e-101	P:GO:0033619; F:GO:0008233; C:GO:0012505; C:GO:0016021; C:GO:0031410; C:GO:0031984; C:GO:0043231; C:GO:0098588	P:membrane protein proteolysis; F:peptidase activity; C:endomembrane system; C:integral component of membrane; C:cytoplasmic vesicle; C:organelle subcompartment; C:intracellular membrane-bounded organelle; C:bounding membrane of organelle	EC:3.4; EC:3	Acting on peptide bonds (peptidases); Hydrolases
TRINITY_DN62246_c3_g2_i3	SPP2B_RATSignal peptide peptidase-like 2B OS=Rattus norvegicus OX=10116 GN=Sppl2b PE=2 SV=1	2087	4.47e-102	P:GO:0033619; F:GO:0008233; C:GO:0012505; C:GO:0016021; C:GO:0031410; C:GO:0031984; C:GO:0043231; C:GO:0098588	P:membrane protein proteolysis; F:peptidase activity; C:endomembrane system; C:integral component of membrane; C:cytoplasmic vesicle; C:organelle subcompartment; C:intracellular membrane-bounded organelle; C:bounding membrane of organelle	EC:3.4; EC:3	Acting on peptide bonds (peptidases); Hydrolases
TRINITY_DN62246_c3_g2_i4	SPP2B_RATSignal peptide peptidase-like 2B OS=Rattus norvegicus OX=10116 GN=Sppl2b PE=2 SV=1	2084	1.57e-102	P:GO:0033619; F:GO:0008233; C:GO:0012505; C:GO:0016021; C:GO:0031410; C:GO:0031984; C:GO:0043231; C:GO:0098588	P:membrane protein proteolysis; F:peptidase activity; C:endomembrane system; C:integral component of membrane; C:cytoplasmic vesicle; C:organelle subcompartment; C:intracellular membrane-bounded organelle; C:bounding membrane of organelle	EC:3.4; EC:3	Acting on peptide bonds (peptidases); Hydrolases
TRINITY_DN62246_c3_g2_i6	SPP2B_RATSignal peptide peptidase-like 2B OS=Rattus norvegicus OX=10116 GN=Sppl2b PE=2 SV=1	2295	1.4e-100	P:GO:0033619; F:GO:0008233; C:GO:0012505; C:GO:0016021; C:GO:0031410; C:GO:0031984; C:GO:0043231; C:GO:0098588	P:membrane protein proteolysis; F:peptidase activity; C:endomembrane system; C:integral component of membrane; C:cytoplasmic vesicle; C:organelle subcompartment; C:intracellular membrane-bounded organelle; C:bounding membrane of organelle	EC:3.4; EC:3	Acting on peptide bonds (peptidases); Hydrolases
TRINITY_DN62246_c3_g2_i7	SPP2B_RATSignal peptide peptidase-like 2B OS=Rattus norvegicus OX=10116 GN=Sppl2b PE=2 SV=1	2020	8.77e-103	P:GO:0033619; F:GO:0008233; C:GO:0012505; C:GO:0016021; C:GO:0031410; C:GO:0031984; C:GO:0043231; C:GO:0098588	P:membrane protein proteolysis; F:peptidase activity; C:endomembrane system; C:integral component of membrane; C:cytoplasmic vesicle; C:organelle subcompartment; C:intracellular membrane-bounded organelle; C:bounding membrane of organelle	EC:3.4; EC:3	Acting on peptide bonds (peptidases); Hydrolases
TRINITY_DN62246_c3_g2_i8	SPP2B_RATSignal peptide peptidase-like 2B OS=Rattus norvegicus OX=10116 GN=Sppl2b PE=2 SV=1	685	3.26e-35	P:GO:0033619; F:GO:0004190; C:GO:0005764; C:GO:0005768; C:GO:0030176; C:GO:0098552; C:GO:0098588	P:membrane protein proteolysis; F:aspartic-type endopeptidase activity; C:lysosome; C:endosome; C:integral component of endoplasmic reticulum membrane; C:side of membrane; C:bounding membrane of organelle	EC:3.4.99; EC:3.4.23.1; EC:3.4.23; EC:3.4.23.32; EC:3.4.23.43; EC:3.4.23.20; EC:3.4.23.25; EC:3.4.23.36; EC:3.4.23.4; EC:3.4.23.35; EC:3.4.23.5; EC:3.4.23.34; EC:3.4.23.15; EC:3.4; EC:3	Acting on peptide bonds (peptidases); Pepsin A; Acting on peptide bonds (peptidases); Scytalidopepsin B; Prepilin peptidase; Penicillopepsin; Saccharopepsin; Signal peptidase II; Chymosin; Barrierpepsin; Cathepsin D; Cathepsin E; Renin; Acting on peptide bonds (peptidases); Hydrolases
TRINITY_DN62246_c4_g1_i1	NAL4F_MOUSENACHT, LRR and PYD domains-containing protein 4F OS=Mus musculus OX=10090 GN=Nlrp4f PE=1 SV=1	1173	1.17e-10	F:GO:0005488	F:binding
TRINITY_DN62246_c4_g3_i1	NAL4F_MOUSENACHT, LRR and PYD domains-containing protein 4F OS=Mus musculus OX=10090 GN=Nlrp4f PE=1 SV=1	569	1.62e-07	P:GO:0001701; P:GO:0007015; P:GO:0040019; P:GO:0051656; F:GO:0005515; C:GO:0005938	P:in utero embryonic development; P:actin filament organization; P:positive regulation of embryonic development; P:establishment of organelle localization; F:protein binding; C:cell cortex
TRINITY_DN62202_c2_g1_i1	RBG3_ARATHGlycine-rich RNA-binding protein 3, mitochondrial OS=Arabidopsis thaliana OX=3702 GN=RBG3 PE=1 SV=1	344	1.5e-17	P:GO:0009409; P:GO:0016554; P:GO:0080156; F:GO:0003697; F:GO:0003729; F:GO:0005507; F:GO:0005515; F:GO:0005524; C:GO:0005739	P:response to cold; P:cytidine to uridine editing; P:mitochondrial mRNA modification; F:single-stranded DNA binding; F:mRNA binding; F:copper ion binding; F:protein binding; F:ATP binding; C:mitochondrion
TRINITY_DN62202_c2_g1_i2	RBG3_ARATHGlycine-rich RNA-binding protein 3, mitochondrial OS=Arabidopsis thaliana OX=3702 GN=RBG3 PE=1 SV=1	344	5.56e-17	P:GO:0009409; P:GO:0016554; P:GO:0080156; F:GO:0003697; F:GO:0003729; F:GO:0005507; F:GO:0005515; F:GO:0005524; C:GO:0005739	P:response to cold; P:cytidine to uridine editing; P:mitochondrial mRNA modification; F:single-stranded DNA binding; F:mRNA binding; F:copper ion binding; F:protein binding; F:ATP binding; C:mitochondrion
TRINITY_DN62202_c5_g1_i1	ENAH_HUMANProtein enabled homolog OS=Homo sapiens OX=9606 GN=ENAH PE=1 SV=2	3836	4.22e-37	P:GO:0007411; P:GO:0008154; P:GO:0070358; F:GO:0017124; F:GO:0050699; C:GO:0005829; C:GO:0005886; C:GO:0005925; C:GO:0042995	P:axon guidance; P:actin polymerization or depolymerization; P:actin polymerization-dependent cell motility; F:SH3 domain binding; F:WW domain binding; C:cytosol; C:plasma membrane; C:focal adhesion; C:cell projection
TRINITY_DN62202_c5_g1_i2	ENAH_HUMANProtein enabled homolog OS=Homo sapiens OX=9606 GN=ENAH PE=1 SV=2	2534	1.84e-37	P:GO:0007411; P:GO:0008154; P:GO:0070358; F:GO:0017124; F:GO:0050699; C:GO:0005829; C:GO:0005886; C:GO:0005925; C:GO:0042995	P:axon guidance; P:actin polymerization or depolymerization; P:actin polymerization-dependent cell motility; F:SH3 domain binding; F:WW domain binding; C:cytosol; C:plasma membrane; C:focal adhesion; C:cell projection
TRINITY_DN62202_c5_g1_i3	ENAH_HUMANProtein enabled homolog OS=Homo sapiens OX=9606 GN=ENAH PE=1 SV=2	3850	4.25e-37	P:GO:0007411; P:GO:0008154; P:GO:0070358; F:GO:0017124; F:GO:0050699; C:GO:0005829; C:GO:0005886; C:GO:0005925; C:GO:0042995	P:axon guidance; P:actin polymerization or depolymerization; P:actin polymerization-dependent cell motility; F:SH3 domain binding; F:WW domain binding; C:cytosol; C:plasma membrane; C:focal adhesion; C:cell projection
TRINITY_DN62202_c5_g1_i5	ENAH_HUMANProtein enabled homolog OS=Homo sapiens OX=9606 GN=ENAH PE=1 SV=2	1973	5.9e-38	P:GO:0007411; P:GO:0008154; P:GO:0070358; F:GO:0017124; F:GO:0050699; C:GO:0005829; C:GO:0005886; C:GO:0005925; C:GO:0042995	P:axon guidance; P:actin polymerization or depolymerization; P:actin polymerization-dependent cell motility; F:SH3 domain binding; F:WW domain binding; C:cytosol; C:plasma membrane; C:focal adhesion; C:cell projection
TRINITY_DN62202_c5_g1_i6	ENAH_HUMANProtein enabled homolog OS=Homo sapiens OX=9606 GN=ENAH PE=1 SV=2	2533	2.46e-37	P:GO:0007411; P:GO:0008154; P:GO:0070358; F:GO:0017124; F:GO:0050699; C:GO:0005829; C:GO:0005886; C:GO:0005925; C:GO:0042995	P:axon guidance; P:actin polymerization or depolymerization; P:actin polymerization-dependent cell motility; F:SH3 domain binding; F:WW domain binding; C:cytosol; C:plasma membrane; C:focal adhesion; C:cell projection
TRINITY_DN62202_c5_g1_i7	ENAH_HUMANProtein enabled homolog OS=Homo sapiens OX=9606 GN=ENAH PE=1 SV=2	848	9.04e-40	P:GO:0007411; P:GO:0008154; P:GO:0070358; F:GO:0017124; F:GO:0050699; C:GO:0005829; C:GO:0005886; C:GO:0005925; C:GO:0042995	P:axon guidance; P:actin polymerization or depolymerization; P:actin polymerization-dependent cell motility; F:SH3 domain binding; F:WW domain binding; C:cytosol; C:plasma membrane; C:focal adhesion; C:cell projection
TRINITY_DN62202_c5_g1_i8	ENAH_HUMANProtein enabled homolog OS=Homo sapiens OX=9606 GN=ENAH PE=1 SV=2	1959	5.63e-38	P:GO:0007411; P:GO:0008154; P:GO:0070358; F:GO:0017124; F:GO:0050699; C:GO:0005829; C:GO:0005886; C:GO:0005925; C:GO:0042995	P:axon guidance; P:actin polymerization or depolymerization; P:actin polymerization-dependent cell motility; F:SH3 domain binding; F:WW domain binding; C:cytosol; C:plasma membrane; C:focal adhesion; C:cell projection
TRINITY_DN62202_c5_g1_i9	ENAH_HUMANProtein enabled homolog OS=Homo sapiens OX=9606 GN=ENAH PE=1 SV=2	2520	1.81e-37	P:GO:0007411; P:GO:0008154; P:GO:0070358; F:GO:0017124; F:GO:0050699; C:GO:0005829; C:GO:0005886; C:GO:0005925; C:GO:0042995	P:axon guidance; P:actin polymerization or depolymerization; P:actin polymerization-dependent cell motility; F:SH3 domain binding; F:WW domain binding; C:cytosol; C:plasma membrane; C:focal adhesion; C:cell projection
TRINITY_DN62202_c5_g1_i10	ENAH_HUMANProtein enabled homolog OS=Homo sapiens OX=9606 GN=ENAH PE=1 SV=2	2519	2.43e-37	P:GO:0007411; P:GO:0008154; P:GO:0070358; F:GO:0017124; F:GO:0050699; C:GO:0005829; C:GO:0005886; C:GO:0005925; C:GO:0042995	P:axon guidance; P:actin polymerization or depolymerization; P:actin polymerization-dependent cell motility; F:SH3 domain binding; F:WW domain binding; C:cytosol; C:plasma membrane; C:focal adhesion; C:cell projection
TRINITY_DN62221_c2_g1_i1	SESQ1_HUMANSesquipedalian-1 OS=Homo sapiens OX=9606 GN=PHETA1 PE=1 SV=1	1292	4.02e-32	P:GO:0001881; P:GO:0007032; P:GO:0042147; F:GO:0042803; C:GO:0005769; C:GO:0005802; C:GO:0030136; C:GO:0055037	P:receptor recycling; P:endosome organization; P:retrograde transport, endosome to Golgi; F:protein homodimerization activity; C:early endosome; C:trans-Golgi network; C:clathrin-coated vesicle; C:recycling endosome
TRINITY_DN62221_c2_g1_i2	SESQ1_HUMANSesquipedalian-1 OS=Homo sapiens OX=9606 GN=PHETA1 PE=1 SV=1	1977	3.52e-31	P:GO:0001881; P:GO:0007032; P:GO:0042147; F:GO:0042803; C:GO:0005769; C:GO:0005802; C:GO:0030136; C:GO:0055037	P:receptor recycling; P:endosome organization; P:retrograde transport, endosome to Golgi; F:protein homodimerization activity; C:early endosome; C:trans-Golgi network; C:clathrin-coated vesicle; C:recycling endosome
TRINITY_DN62266_c0_g1_i1	RH22_ARATHDEAD-box ATP-dependent RNA helicase 22 OS=Arabidopsis thaliana OX=3702 GN=RH22 PE=2 SV=1	395	4.76e-15	F:GO:0003723	F:RNA binding
TRINITY_DN62266_c1_g1_i2	RH16_ARATHDEAD-box ATP-dependent RNA helicase 16 OS=Arabidopsis thaliana OX=3702 GN=RH16 PE=2 SV=1	431	1.32e-14	F:GO:0003729	F:mRNA binding
TRINITY_DN62286_c4_g1_i2	PTPM1_RATPhosphatidylglycerophosphatase and protein-tyrosine phosphatase 1 OS=Rattus norvegicus OX=10116 GN=Ptpmt1 PE=1 SV=1	904	1.54e-31	P:GO:0006629; P:GO:0006796; P:GO:0010646; P:GO:0023051; P:GO:0048583; F:GO:0004721; C:GO:0005743	P:lipid metabolic process; P:phosphate-containing compound metabolic process; P:regulation of cell communication; P:regulation of signaling; P:regulation of response to stimulus; F:phosphoprotein phosphatase activity; C:mitochondrial inner membrane	EC:3.1; EC:3; EC:3.1.3	Acting on ester bonds; Hydrolases; Acting on ester bonds
TRINITY_DN62286_c4_g1_i3	PTPM1_HUMANPhosphatidylglycerophosphatase and protein-tyrosine phosphatase 1 OS=Homo sapiens OX=9606 GN=PTPMT1 PE=1 SV=1	973	2.07e-26	P:GO:0006629; P:GO:0006796; P:GO:2001242; F:GO:0004721; F:GO:0005515; C:GO:0005739	P:lipid metabolic process; P:phosphate-containing compound metabolic process; P:regulation of intrinsic apoptotic signaling pathway; F:phosphoprotein phosphatase activity; F:protein binding; C:mitochondrion	EC:3.1; EC:3; EC:3.1.3	Acting on ester bonds; Hydrolases; Acting on ester bonds
TRINITY_DN62286_c4_g2_i2	PTPM1_RATPhosphatidylglycerophosphatase and protein-tyrosine phosphatase 1 OS=Rattus norvegicus OX=10116 GN=Ptpmt1 PE=1 SV=1	1736	7.31e-43	P:GO:0006655; P:GO:0061179; F:GO:0004721; C:GO:0031305	P:phosphatidylglycerol biosynthetic process; P:negative regulation of insulin secretion involved in cellular response to glucose stimulus; F:phosphoprotein phosphatase activity; C:integral component of mitochondrial inner membrane	EC:3.1; EC:3; EC:3.1.3	Acting on ester bonds; Hydrolases; Acting on ester bonds
TRINITY_DN62286_c4_g1_i4	PTPM1_RATPhosphatidylglycerophosphatase and protein-tyrosine phosphatase 1 OS=Rattus norvegicus OX=10116 GN=Ptpmt1 PE=1 SV=1	985	1.39e-44	P:GO:0006655; P:GO:0016311; P:GO:0061179; F:GO:0004722; C:GO:0031305	P:phosphatidylglycerol biosynthetic process; P:dephosphorylation; P:negative regulation of insulin secretion involved in cellular response to glucose stimulus; F:protein serine/threonine phosphatase activity; C:integral component of mitochondrial inner membrane	EC:3.1.3.16; EC:3.1; EC:3; EC:3.1.3	Protein-serine/threonine phosphatase; Acting on ester bonds; Hydrolases; Acting on ester bonds
TRINITY_DN62286_c4_g1_i5	PTPM1_HUMANPhosphatidylglycerophosphatase and protein-tyrosine phosphatase 1 OS=Homo sapiens OX=9606 GN=PTPMT1 PE=1 SV=1	1054	2.29e-40	P:GO:0016311; P:GO:0032049; P:GO:2001242; F:GO:0004439; F:GO:0004722; F:GO:0005515; F:GO:0008962; C:GO:0005739	P:dephosphorylation; P:cardiolipin biosynthetic process; P:regulation of intrinsic apoptotic signaling pathway; F:phosphatidylinositol-4,5-bisphosphate 5-phosphatase activity; F:protein serine/threonine phosphatase activity; F:protein binding; F:phosphatidylglycerophosphatase activity; C:mitochondrion	EC:3.1.3.27; EC:3.1.3.16; EC:3.1; EC:3.1.3.36; EC:3; EC:3.1.3	Phosphatidylglycerophosphatase; Protein-serine/threonine phosphatase; Acting on ester bonds; Phosphoinositide 5-phosphatase; Hydrolases; Acting on ester bonds
TRINITY_DN62286_c4_g1_i6	PTPM1_RATPhosphatidylglycerophosphatase and protein-tyrosine phosphatase 1 OS=Rattus norvegicus OX=10116 GN=Ptpmt1 PE=1 SV=1	1214	9.27e-44	P:GO:0006655; P:GO:0016311; P:GO:0061179; F:GO:0004722; C:GO:0031305	P:phosphatidylglycerol biosynthetic process; P:dephosphorylation; P:negative regulation of insulin secretion involved in cellular response to glucose stimulus; F:protein serine/threonine phosphatase activity; C:integral component of mitochondrial inner membrane	EC:3.1.3.16; EC:3.1; EC:3; EC:3.1.3	Protein-serine/threonine phosphatase; Acting on ester bonds; Hydrolases; Acting on ester bonds
TRINITY_DN62286_c4_g1_i7	PTPM1_RATPhosphatidylglycerophosphatase and protein-tyrosine phosphatase 1 OS=Rattus norvegicus OX=10116 GN=Ptpmt1 PE=1 SV=1	1133	7.7e-31	P:GO:0006629; P:GO:0006796; P:GO:0010646; P:GO:0023051; P:GO:0048583; F:GO:0004721; C:GO:0005743	P:lipid metabolic process; P:phosphate-containing compound metabolic process; P:regulation of cell communication; P:regulation of signaling; P:regulation of response to stimulus; F:phosphoprotein phosphatase activity; C:mitochondrial inner membrane	EC:3.1; EC:3; EC:3.1.3	Acting on ester bonds; Hydrolases; Acting on ester bonds
TRINITY_DN62247_c0_g2_i1	GLP1_CAEELProtein glp-1 OS=Caenorhabditis elegans OX=6239 GN=glp-1 PE=1 SV=1	724	3.06e-08	P:GO:0007275; P:GO:0050794; C:GO:0016020	P:multicellular organism development; P:regulation of cellular process; C:membrane
TRINITY_DN62247_c2_g1_i1	CRUM1_HUMANProtein crumbs homolog 1 OS=Homo sapiens OX=9606 GN=CRB1 PE=1 SV=2	706	2.22e-07	P:GO:0007157; P:GO:0007267; P:GO:0007601; P:GO:0009416; P:GO:0042461; P:GO:0045197; P:GO:0060042; P:GO:0061024; F:GO:0005515; C:GO:0005886; C:GO:0005912; C:GO:0032991; C:GO:0120025	P:heterophilic cell-cell adhesion via plasma membrane cell adhesion molecules; P:cell-cell signaling; P:visual perception; P:response to light stimulus; P:photoreceptor cell development; P:establishment or maintenance of epithelial cell apical/basal polarity; P:retina morphogenesis in camera-type eye; P:membrane organization; F:protein binding; C:plasma membrane; C:adherens junction; C:protein-co…
TRINITY_DN62247_c2_g3_i1	CRUM1_MOUSEProtein crumbs homolog 1 OS=Mus musculus OX=10090 GN=Crb1 PE=1 SV=3	3891	1.89e-38	P:GO:0001654; P:GO:0009653; P:GO:0009987; C:GO:0110165	P:eye development; P:anatomical structure morphogenesis; P:cellular process; C:cellular anatomical entity
TRINITY_DN62264_c0_g1_i1	CDK9_CHICKCyclin-dependent kinase 9 OS=Gallus gallus OX=9031 GN=CDK9 PE=2 SV=1	1215	5.41e-197	P:GO:0045944; P:GO:0051726; P:GO:0070816; F:GO:0004693; F:GO:0005524; F:GO:0008353; F:GO:0106310; F:GO:0106311; C:GO:0016592	P:positive regulation of transcription by RNA polymerase II; P:regulation of cell cycle; P:phosphorylation of RNA polymerase II C-terminal domain; F:cyclin-dependent protein serine/threonine kinase activity; F:ATP binding; F:RNA polymerase II CTD heptapeptide repeat kinase activity; F:protein serine kinase activity; F:protein threonine kinase activity; C:mediator complex	EC:2.7.1; EC:2.7.11; EC:2.7.11.23; EC:2.7.11.1; EC:2.7; EC:2; EC:2.7.11.22	Transferring phosphorus-containing groups; Transferring phosphorus-containing groups; [RNA-polymerase]-subunit kinase; Non-specific serine/threonine protein kinase; Transferring phosphorus-containing groups; Transferases; Cyclin-dependent kinase
TRINITY_DN62264_c0_g1_i2	CDK9_CHICKCyclin-dependent kinase 9 OS=Gallus gallus OX=9031 GN=CDK9 PE=2 SV=1	1981	1.16e-192	P:GO:0045944; P:GO:0051726; P:GO:0070816; F:GO:0004693; F:GO:0005524; F:GO:0008353; F:GO:0106310; F:GO:0106311; C:GO:0016592	P:positive regulation of transcription by RNA polymerase II; P:regulation of cell cycle; P:phosphorylation of RNA polymerase II C-terminal domain; F:cyclin-dependent protein serine/threonine kinase activity; F:ATP binding; F:RNA polymerase II CTD heptapeptide repeat kinase activity; F:protein serine kinase activity; F:protein threonine kinase activity; C:mediator complex	EC:2.7.1; EC:2.7.11; EC:2.7.11.23; EC:2.7.11.1; EC:2.7; EC:2; EC:2.7.11.22	Transferring phosphorus-containing groups; Transferring phosphorus-containing groups; [RNA-polymerase]-subunit kinase; Non-specific serine/threonine protein kinase; Transferring phosphorus-containing groups; Transferases; Cyclin-dependent kinase
TRINITY_DN62264_c0_g1_i3	CDK9_CHICKCyclin-dependent kinase 9 OS=Gallus gallus OX=9031 GN=CDK9 PE=2 SV=1	1998	1.42e-192	P:GO:0045944; P:GO:0051726; P:GO:0070816; F:GO:0004693; F:GO:0005524; F:GO:0008353; F:GO:0106310; F:GO:0106311; C:GO:0016592	P:positive regulation of transcription by RNA polymerase II; P:regulation of cell cycle; P:phosphorylation of RNA polymerase II C-terminal domain; F:cyclin-dependent protein serine/threonine kinase activity; F:ATP binding; F:RNA polymerase II CTD heptapeptide repeat kinase activity; F:protein serine kinase activity; F:protein threonine kinase activity; C:mediator complex	EC:2.7.1; EC:2.7.11; EC:2.7.11.23; EC:2.7.11.1; EC:2.7; EC:2; EC:2.7.11.22	Transferring phosphorus-containing groups; Transferring phosphorus-containing groups; [RNA-polymerase]-subunit kinase; Non-specific serine/threonine protein kinase; Transferring phosphorus-containing groups; Transferases; Cyclin-dependent kinase
TRINITY_DN62281_c2_g1_i1	YC22_ARATHUncharacterized calcium-binding protein At1g02270 OS=Arabidopsis thaliana OX=3702 GN=At1g02270 PE=2 SV=2	1840	6.33e-24	C:GO:0110165	C:cellular anatomical entity
TRINITY_DN62281_c2_g1_i2	YC22_ARATHUncharacterized calcium-binding protein At1g02270 OS=Arabidopsis thaliana OX=3702 GN=At1g02270 PE=2 SV=2	1840	8.48e-24	C:GO:0110165	C:cellular anatomical entity
TRINITY_DN62212_c1_g1_i1	F221B_HUMANProtein FAM221B OS=Homo sapiens OX=9606 GN=FAM221B PE=1 SV=2	2014	3.37e-53	F:GO:0005515	F:protein binding
TRINITY_DN62262_c2_g1_i1	TPRGL_HUMANTumor protein p63-regulated gene 1-like protein OS=Homo sapiens OX=9606 GN=TPRG1L PE=1 SV=1	1865	3.38e-37	C:GO:0005737; C:GO:0031982; C:GO:0098793	C:cytoplasm; C:vesicle; C:presynapse
TRINITY_DN62262_c2_g1_i3	TPRGL_HUMANTumor protein p63-regulated gene 1-like protein OS=Homo sapiens OX=9606 GN=TPRG1L PE=1 SV=1	1781	2.6e-37	C:GO:0005737; C:GO:0031982; C:GO:0098793	C:cytoplasm; C:vesicle; C:presynapse
TRINITY_DN62260_c0_g1_i1	TYW4_EMENItRNA wybutosine-synthesizing protein 4 OS=Emericella nidulans (strain FGSC A4 / ATCC 38163 / CBS 112.46 / NRRL 194 / M139) OX=227321 GN=ppm2 PE=3 SV=3	380	1.14e-12	P:GO:0006400; P:GO:0032259; F:GO:0008168	P:tRNA modification; P:methylation; F:methyltransferase activity	EC:2.1; EC:2; EC:2.1.1	Transferring one-carbon groups; Transferases; Transferring one-carbon groups
TRINITY_DN62260_c2_g1_i1	TYW4_HUMANtRNA wybutosine-synthesizing protein 4 OS=Homo sapiens OX=9606 GN=LCMT2 PE=1 SV=3	1859	1.53e-88	P:GO:0006400	P:tRNA modification
TRINITY_DN62260_c2_g1_i2	TYW4_HUMANtRNA wybutosine-synthesizing protein 4 OS=Homo sapiens OX=9606 GN=LCMT2 PE=1 SV=3	843	1.48e-34	P:GO:0006400	P:tRNA modification
TRINITY_DN62260_c2_g1_i3	TYW4_HUMANtRNA wybutosine-synthesizing protein 4 OS=Homo sapiens OX=9606 GN=LCMT2 PE=1 SV=3	754	1.12e-29	P:GO:0006400; F:GO:0005515; F:GO:0016740	P:tRNA modification; F:protein binding; F:transferase activity	EC:2	Transferases
TRINITY_DN62260_c2_g1_i4	TYW4_HUMANtRNA wybutosine-synthesizing protein 4 OS=Homo sapiens OX=9606 GN=LCMT2 PE=1 SV=3	1139	1.56e-37	P:GO:0006400	P:tRNA modification
TRINITY_DN62288_c1_g1_i1	CTDP1_MOUSERNA polymerase II subunit A C-terminal domain phosphatase OS=Mus musculus OX=10090 GN=Ctdp1 PE=1 SV=1	2187	3.03e-87	P:GO:0009987; F:GO:0004721; F:GO:0005515; C:GO:0015630	P:cellular process; F:phosphoprotein phosphatase activity; F:protein binding; C:microtubule cytoskeleton	EC:3.1; EC:3; EC:3.1.3	Acting on ester bonds; Hydrolases; Acting on ester bonds
[truncated: 213,022+ more rows]
