# Supplementary material for: First insights into the Aurelia aurita transcriptome response upon manipulation of its microbiome
Source: Front Microbiol. 2023 Aug 10;14:1183627. doi: 10.3389/fmicb.2023.1183627 (PMC10448538; doi:10.3389/fmicb.2023.1183627)
Supplement: Supplementary file 2 [file Table_2.XLSX]

## Sheet: A. AB-treated_vs_native
genes	logFC	logCPM	PValue	FDR	native_1	native_2	K. oxytoca_1	K. oxytoca_2	V. anguillarum_1	V. anguillarum_2	P. espejiana_1	P. espejiana_2	AB-treated_1	AB-treated_2	AB-treated_3	Annotation	GO_terms
TRINITY_DN64255_c0_g2	10.5508	5.54621	5.5205e-19	2.09651e-17	0	0.025	19.477	20.512	22.9	22.626	6.767	10.599	22.01	20.617	10.546	SDC_DROMESyndecan OS=Drosophila melanogaster OX=7227 GN=Sdc PE=2 SV=2	P:GO:0007275; P:GO:0007399; P:GO:0007411; P:GO:0007427; P:GO:0007517; P:GO:0008045; P:GO:0016477; P:GO:0021782; P:GO:0030154; P:GO:0045887; C:GO:0009986; C:GO:0016020; C:GO:0016021; C:GO:0030424; C:GO:0031594; C:GO:0045202; C:GO:0098595	P:multicellular organism development; P:nervous system development; P:axon guidance; P:epithelial cell migration, open tracheal system; P:muscle organ development; P:motor neuron axon guidance; P:cell migration; P:glial cell development; P:cell differentiation; P:positive regulation of synaptic growth at neuromuscular junction; C:cell surface; C:membrane; C:integral component of membrane; C:axon;…
TRINITY_DN59352_c0_g3	12.1486	5.21734	1.68568e-18	5.90047e-17	0	0	19.824	19.36	5.606	9.245	5.258	4.376	62.332	110.286	63.604	---NA---
TRINITY_DN63623_c0_g1	12.0792	5.14618	2.1308e-18	7.34124e-17	0	0	11.489	19.962	13.683	30.261	10.277	14.77	15.396	14.629	25.531	---NA---
TRINITY_DN63381_c2_g2	10.0718	5.06442	2.88064e-18	9.59347e-17	0	0.066	43.642	47.197	52.525	55.288	23.308	34.621	43.266	41.652	27.245	---NA---
TRINITY_DN58206_c1_g1	9.98008	4.97145	4.03932e-18	1.30123e-16	0	0.05	5.518	5.924	2.339	4.33	3.284	1.399	22.259	25.249	28.669	---NA---
TRINITY_DN62254_c6_g3	11.9021	4.96689	4.04783e-18	1.30255e-16	0	0	2.46	5.468	3.277	4.084	4.357	3.939	4.439	7.828	63.164	---NA---
TRINITY_DN61950_c3_g2	9.76022	5.61046	4.46789e-18	1.42374e-16	0	0.133	11.762	11.932	13.835	21.374	6.105	7.763	40.783	31.278	65.383	---NA---
TRINITY_DN62300_c0_g1	9.91101	4.90236	5.21748e-18	1.64134e-16	0	0.025	2.565	4.669	2.702	3.068	1.695	2.04	16.788	13.208	10.705	---NA---
TRINITY_DN57504_c0_g1	11.7335	4.80143	7.59519e-18	2.31528e-16	0	0	28.096	25.523	20.591	28.609	9.005	14.757	50.774	61.833	65.44	---NA---
TRINITY_DN62284_c7_g3	11.7203	4.7857	7.9359e-18	2.39685e-16	0	0	5.171	9.929	7.038	14.93	9.429	6.339	19.982	25.561	116.306	---NA---
TRINITY_DN67478_c3_g5	9.06076	5.37341	1.00572e-17	2.976e-16	0.035	0.125	10.038	21.467	10.447	15.587	7.509	8.585	44.394	45.915	62.283	PRRT1_MOUSEProline-rich transmembrane protein 1 OS=Mus musculus OX=10090 GN=Prrt1 PE=1 SV=1	P:GO:0006468; P:GO:0007611; P:GO:0034394; P:GO:0050808; P:GO:0060291; P:GO:0060292; P:GO:2000311; F:GO:0030545; C:GO:0005886; C:GO:0016021; C:GO:0045202	P:protein phosphorylation; P:learning or memory; P:protein localization to cell surface; P:synapse organization; P:long-term synaptic potentiation; P:long-term synaptic depression; P:regulation of AMPA receptor activity; F:receptor regulator activity; C:plasma membrane; C:integral component of membrane; C:synapse
TRINITY_DN66851_c2_g1	9.69419	4.68413	1.18515e-17	3.46938e-16	0	0.058	6.075	8.435	6.937	10.785	3.086	3.4	22.245	24.699	26.768	---NA---
TRINITY_DN62124_c4_g1	9.66355	4.65349	1.3628e-17	3.9271e-16	0	0.075	11.152	10.365	9.922	13.524	3.589	6.929	27.313	29.832	29.952	NTPCR_BOVINCancer-related nucleoside-triphosphatase homolog OS=Bos taurus OX=9913 GN=NTPCR PE=2 SV=1	F:GO:0000166; F:GO:0005524; F:GO:0016787; F:GO:0017111	F:nucleotide binding; F:ATP binding; F:hydrolase activity; F:nucleoside-triphosphatase activity
TRINITY_DN66136_c0_g1	8.99699	5.74548	1.58237e-17	4.51514e-16	0.249	0.133	23.387	20.273	16.708	23.652	9.654	16.54	54.07	43.328	55.596	---NA---
TRINITY_DN62458_c3_g2	11.5405	4.60802	1.75683e-17	4.96557e-16	0	0	20.759	22.867	15.801	27.377	9.442	8.123	45.046	52.634	76.576	---NA---
TRINITY_DN64496_c2_g1	9.29461	5.71471	1.76167e-17	4.97449e-16	0	0.175	11.73	17.794	24.967	37.895	5.125	8.431	61.505	69.768	46.623	---NA---
TRINITY_DN60308_c0_g1	8.90215	5.2143	1.76493e-17	4.97893e-16	0.07	0.199	8.314	7.19	6.554	9.225	2.596	5.248	51.258	66.137	56.561	---NA---
TRINITY_DN68115_c1_g5	9.6166	4.60629	1.79032e-17	5.02175e-16	0	0.075	10.059	7.885	8.581	13.165	4.542	5.235	21.725	29.192	33.905	TNKS2_MOUSEPoly	P:GO:0000209; P:GO:0040014; P:GO:0070198; P:GO:0070212; P:GO:0070213; P:GO:0090263; P:GO:1904355; P:GO:1904357; F:GO:0003950; F:GO:0019899; F:GO:0046872; F:GO:0047485; F:GO:1990404; C:GO:0000139; C:GO:0000242; C:GO:0000781; C:GO:0005635; C:GO:0048471	P:protein polyubiquitination; P:regulation of multicellular organism growth; P:protein localization to chromosome, telomeric region; P:protein poly-ADP-ribosylation; P:protein auto-ADP-ribosylation; P:positive regulation of canonical Wnt signaling pathway; P:positive regulation of telomere capping; P:negative regulation of telomere maintenance via telomere lengthening; F:NAD+ ADP-ribosyltransfera…
TRINITY_DN67560_c7_g1	9.61381	4.60383	1.80383e-17	5.05003e-16	0	0.191	38.45	37.113	20.207	30.373	12.025	20.197	56.524	81.374	80.931	---NA---
TRINITY_DN55583_c0_g1	9.34182	5.18879	1.93121e-17	5.38114e-16	0	0.158	19.256	17.41	13.583	22.575	5.681	8.957	38.432	49.636	46.464	GLRX_VERFOGlutaredoxin OS=Vernicia fordii OX=73154 PE=3 SV=1	P:GO:0022900; F:GO:0009055; F:GO:0015035; C:GO:0005737	P:electron transport chain; F:electron transfer activity; F:protein disulfide oxidoreductase activity; C:cytoplasm
TRINITY_DN62335_c5_g5	9.22002	5.63869	2.2697e-17	6.25344e-16	0	0.066	9.029	7.688	7.603	12.416	5.046	5.582	16.414	17.996	18.301	---NA---
TRINITY_DN57275_c0_g1	9.54251	4.53118	2.71382e-17	7.38739e-16	0	0.083	7	7.553	7.916	12.981	3.205	4.504	21.227	23.385	41.838	---NA---
TRINITY_DN67883_c2_g2	9.52342	4.51369	3.03775e-17	8.18611e-16	0	0.441	283.39	259.476	201.308	322.174	48.788	114.974	177.329	144.653	95.514	---NA---
TRINITY_DN65547_c2_g1	9.00721	6.40548	3.46274e-17	9.28052e-16	0.064	0.424	43.663	54.419	59.614	103.639	30.234	31.772	105.482	116.077	124.435	---NA---
TRINITY_DN61004_c1_g2	8.83518	5.93464	3.73728e-17	9.91725e-16	0.104	0.598	33.867	38.067	34.022	63.877	17.905	29.526	85.061	113.35	213.589	C1QBP_BOVINComplement component 1 Q subcomponent-binding protein, mitochondrial OS=Bos taurus OX=9913 GN=C1QBP PE=2 SV=1	P:GO:0000122; P:GO:0002250; P:GO:0014065; P:GO:0030449; P:GO:0032689; P:GO:0032695; P:GO:0039534; P:GO:0039536; P:GO:0042256; P:GO:0043065; P:GO:0048025; P:GO:0051897; P:GO:0070131; P:GO:0090023; P:GO:1900026; P:GO:1901165; P:GO:2000510; F:GO:0001849; F:GO:0003714; F:GO:0003729; F:GO:0005540; F:GO:0008494; F:GO:0030984; F:GO:0031690; F:GO:0097177; C:GO:0005634; C:GO:0005739; C:GO:0005886; C:GO:00…	P:negative regulation of transcription by RNA polymerase II; P:adaptive immune response; P:phosphatidylinositol 3-kinase signaling; P:regulation of complement activation; P:negative regulation of interferon-gamma production; P:negative regulation of interleukin-12 production; P:negative regulation of MDA-5 signaling pathway; P:negative regulation of RIG-I signaling pathway; P:mature ribosome asse…
TRINITY_DN53518_c0_g1	8.73444	5.83278	4.93753e-17	1.28707e-15	0.632	3.724	178.857	263.896	349.909	626.751	207.125	225.868	509.177	736.947	1082.65	---NA---
TRINITY_DN65573_c2_g1	9.07951	4.92439	5.12579e-17	1.33262e-15	0	0.233	24.049	26.748	28.577	43.159	9.628	18.003	45.933	72.035	52.384	---NA---
TRINITY_DN65866_c0_g5	11.3462	4.41313	5.28725e-17	1.37217e-15	0	0	10.322	5.437	5.909	10.672	3.615	4.145	27.702	21.421	43.046	---NA---
TRINITY_DN60308_c5_g1	8.9585	5.37346	5.6793e-17	1.46875e-15	0	0.224	8.125	9.898	9.226	13.719	4.966	6.852	45.669	51.533	57.151	---NA---
TRINITY_DN65519_c2_g2	11.3297	4.39495	5.84113e-17	1.50664e-15	0	0	5.371	11.174	2.4	4.751	5.35	6.48	7.749	11.836	52.28	---NA---
TRINITY_DN67638_c7_g10	8.94356	5.3578	5.9569e-17	1.53364e-15	0	0.349	19.435	20.284	16.9	36.181	13.164	12.819	53.382	51.402	96.918	---NA---
TRINITY_DN62660_c3_g4	9.04038	4.8847	5.96108e-17	1.53364e-15	0	0.166	18.079	18.157	17.203	18.501	6.569	8.341	41.816	45.266	33.071	DHRS1_HUMANDehydrogenase/reductase SDR family member 1 OS=Homo sapiens OX=9606 GN=DHRS1 PE=1 SV=1	F:GO:0005515; C:GO:0005783	F:protein binding; C:endoplasmic reticulum
TRINITY_DN63823_c4_g1	9.40446	4.39154	5.96137e-17	1.53364e-15	0	0.291	8.409	9.213	12.544	17.342	7.88	11.42	46.541	50.654	174.824	---NA---
TRINITY_DN68089_c3_g1	9.38061	4.36867	6.81091e-17	1.73555e-15	0	1.471	111.397	122.003	101.894	213.476	87.406	87.065	279.756	326.431	689.762	---NA---
TRINITY_DN66950_c2_g3	11.2971	4.36677	7.05458e-17	1.79145e-15	0	0	4.688	5.437	5.798	5.664	1.655	3.157	9.046	9.167	4.261	VINC_MOUSEVinculin OS=Mus musculus OX=10090 GN=Vcl PE=1 SV=4	P:GO:0007155; P:GO:0030032; P:GO:0030334; P:GO:0048675; F:GO:0005515; C:GO:0002102; C:GO:0005912; C:GO:0005916; C:GO:0005925; C:GO:0042383; C:GO:0043034	P:cell adhesion; P:lamellipodium assembly; P:regulation of cell migration; P:axon extension; F:protein binding; C:podosome; C:adherens junction; C:fascia adherens; C:focal adhesion; C:sarcolemma; C:costamere
TRINITY_DN61365_c5_g1	8.87853	6.07339	8.21513e-17	2.06484e-15	0	0.241	19.172	22.224	19.26	29.83	9.774	10.92	46.511	46.835	61.899	---NA---
TRINITY_DN52320_c0_g1	11.2654	4.33423	8.41347e-17	2.10394e-15	0	0	3.963	5.655	8.178	11.667	1.404	3.708	11.265	14.374	12.653	---NA---
TRINITY_DN64697_c2_g3	8.84851	5.26284	8.46172e-17	2.11421e-15	0	0.15	19.687	19.433	8.813	16.223	4.052	6.66	28.471	37.397	26.431	---NA---
TRINITY_DN60055_c3_g1	8.93333	4.77496	9.01818e-17	2.23621e-15	0	0.208	8.514	9.846	10.9	21.344	5.84	5.774	28.346	34.777	67.107	---NA---
TRINITY_DN56884_c1_g3	9.30985	4.29937	1.01895e-16	2.50143e-15	0	0.125	14.621	14.131	13.27	16.767	5.006	9.662	35.913	37.438	40.311	MTHFS_MOUSE5-formyltetrahydrofolate cyclo-ligase OS=Mus musculus OX=10090 GN=Mthfs PE=2 SV=2	F:GO:0036094; F:GO:0043168; F:GO:0097159; F:GO:1901363; C:GO:0005737	F:small molecule binding; F:anion binding; F:organic cyclic compound binding; F:heterocyclic compound binding; C:cytoplasm
TRINITY_DN64015_c3_g2	8.89985	4.74093	1.02234e-16	2.50767e-15	0	2.153	112.669	93.783	62.508	127.589	51.013	60.336	258.309	237.591	514.956	---NA---
TRINITY_DN67033_c0_g5	9.30299	4.29189	1.06444e-16	2.60443e-15	0	0.075	6.349	8.435	9.66	16.767	4.066	5.21	15.184	21.356	31.188	---NA---
TRINITY_DN58021_c0_g1	8.38386	4.69102	1.25239e-16	3.01925e-15	0.046	0.125	56.886	35.048	23.142	22.431	5.364	7.455	16.854	14.53	41.322	---NA---
TRINITY_DN61772_c5_g5	8.84688	4.68927	1.27091e-16	3.06139e-15	0	0.158	12.855	12.969	7.916	14.561	4.582	7.391	29.518	37.709	31.198	---NA---
TRINITY_DN63370_c1_g2	8.43333	5.52885	1.34218e-16	3.21991e-15	0.035	0.15	47.342	51.254	65.382	35.227	21.56	28.602	35.239	35.615	29.54	---NA---
TRINITY_DN62213_c5_g1	8.34122	4.65178	1.52882e-16	3.62349e-15	0.041	0.116	12.33	15.086	16.003	15.833	5.218	6.544	22.281	21.635	5.629	DCOR_RATOrnithine decarboxylase OS=Rattus norvegicus OX=10116 GN=Odc1 PE=1 SV=1	P:GO:0001822; P:GO:0008284; P:GO:0009615; P:GO:0033387; P:GO:0042176; F:GO:0004586; F:GO:0042803; C:GO:0005829; C:GO:0048471	P:kidney development; P:positive regulation of cell population proliferation; P:response to virus; P:putrescine biosynthetic process from ornithine; P:regulation of protein catabolic process; F:ornithine decarboxylase activity; F:protein homodimerization activity; C:cytosol; C:perinuclear region of cytoplasm
TRINITY_DN60457_c1_g2	9.2379	4.22728	1.55992e-16	3.69424e-15	0	0.141	12.182	10.396	14.097	17.003	3.96	7.083	26.53	26.046	27.648	---NA---
TRINITY_DN60502_c0_g1	8.6196	5.4622	1.69172e-16	3.95244e-15	0	0.416	13.328	13.467	15.156	20.41	6.224	8.957	56.436	72.421	86.063	RDH11_HUMANRetinol dehydrogenase 11 OS=Homo sapiens OX=9606 GN=RDH11 PE=1 SV=2	P:GO:0042572; P:GO:0110095; F:GO:0004745; F:GO:0005515; F:GO:0052650; C:GO:0005789	P:retinol metabolic process; P:cellular detoxification of aldehyde; F:retinol dehydrogenase activity; F:protein binding; F:NADP-retinol dehydrogenase activity; C:endoplasmic reticulum membrane
TRINITY_DN62146_c2_g1	9.22072	4.20869	1.70556e-16	3.97532e-15	0	0.216	9.681	16.341	12.604	25.746	9.8	14.603	27.702	35.828	73.007	---NA---
TRINITY_DN57681_c1_g1	8.60864	5.45129	1.7599e-16	4.09874e-15	0	0.133	11.478	9.981	9.226	12.878	3.907	4.953	24.852	22.506	20.989	SIM30_HUMANSmall integral membrane protein 30 OS=Homo sapiens OX=9606 GN=SMIM30 PE=3 SV=2	C:GO:0016020	C:membrane
TRINITY_DN62113_c0_g1	11.13	4.19697	1.83001e-16	4.23057e-15	0	0	7.431	4.524	3.358	8.106	2.847	2.836	26.625	31.221	62.18	---NA---
TRINITY_DN61827_c1_g3	9.19429	4.18379	1.98976e-16	4.56917e-15	0	0.042	6.885	6.225	6.585	7.891	2.794	3.246	11.859	13.011	18.657	---NA---
TRINITY_DN59867_c0_g2	8.28817	5.03041	1.99158e-16	4.56979e-15	0.041	0.166	16.786	13.768	17.414	22.513	7.443	11.985	31.899	35.089	53.161	SODM_STAS1Superoxide dismutase	P:GO:0006801; P:GO:0019430; F:GO:0004784; F:GO:0016491; F:GO:0046872	P:superoxide metabolic process; P:removal of superoxide radicals; F:superoxide dismutase activity; F:oxidoreductase activity; F:metal ion binding
TRINITY_DN55667_c0_g2	9.18813	4.17667	2.05954e-16	4.70895e-15	0	0.773	203.989	226.213	264.088	655.924	105.178	114.782	207.916	183.274	289.341	---NA---
TRINITY_DN61061_c0_g1	8.61059	5.02104	2.06021e-16	4.70895e-15	0	0.141	17.322	13.177	12.252	27.192	3.668	8.482	14.019	25.824	32.902	---NA---
TRINITY_DN7320_c0_g1	8.74725	4.58742	2.14711e-16	4.89999e-15	0	0.324	17.764	17.161	14.359	25.776	10.833	12.896	45.281	43.065	90.137	---NA---
TRINITY_DN64680_c3_g2	8.55166	5.39295	2.15381e-16	4.90769e-15	0	0.191	20.003	14.619	14.712	22.76	6.118	9.855	48.921	42.449	48.59	---NA---
TRINITY_DN62341_c2_g1	8.58621	4.99635	2.25595e-16	5.12269e-15	0	0.382	24.88	20.138	22.859	21.087	7.708	21.211	56.004	33.496	36.068	---NA---
TRINITY_DN67895_c3_g3	8.58616	4.99649	2.25684e-16	5.12269e-15	0	0.266	14.011	13	10.638	19.271	4.86	8.687	30.251	48.297	54.594	ODO1_RAT2-oxoglutarate dehydrogenase, mitochondrial OS=Rattus norvegicus OX=10116 GN=Ogdh PE=1 SV=1	P:GO:0006099; P:GO:0006103; P:GO:0006104; P:GO:0006734; P:GO:0021695; P:GO:0021756; P:GO:0021766; P:GO:0021794; P:GO:0021860; P:GO:0022028; P:GO:0061034; P:GO:0106077; F:GO:0004591; F:GO:0030976; F:GO:0031072; F:GO:0034602; F:GO:0051087; C:GO:0005634; C:GO:0031966; C:GO:0045252	P:tricarboxylic acid cycle; P:2-oxoglutarate metabolic process; P:succinyl-CoA metabolic process; P:NADH metabolic process; P:cerebellar cortex development; P:striatum development; P:hippocampus development; P:thalamus development; P:pyramidal neuron development; P:tangential migration from the subventricular zone to the olfactory bulb; P:olfactory bulb mitral cell layer development; P:histone su…
TRINITY_DN62087_c5_g1	8.53375	5.37396	2.30223e-16	5.22168e-15	0	0.914	28.758	55.186	88.725	156.793	52.351	32.683	87.99	90.195	242.052	---NA---
TRINITY_DN58059_c0_g2	11.0863	4.15347	2.34889e-16	5.30308e-15	0	0	5.045	6.132	6.292	11.175	2.371	2.682	12.65	14.686	27.704	---NA---
TRINITY_DN57232_c1_g1	8.6496	6.37772	2.38808e-16	5.38741e-15	0	1.421	30.135	81.934	26.822	48.803	17.825	9.598	151.927	141.49	473.905	---NA---
TRINITY_DN61462_c6_g1	9.16174	4.15145	2.41257e-16	5.43852e-15	0	0.058	6.328	8.041	9.912	15.536	5.178	5.685	14.027	17.561	17.908	---NA---
TRINITY_DN67306_c4_g1	9.15981	4.1482	2.43876e-16	5.49336e-15	0	0.158	7.484	9.338	10.769	18.265	5.099	7.84	17.118	22.3	29.746	---NA---
TRINITY_DN67984_c14_g6	8.56365	4.97203	2.46131e-16	5.53569e-15	0	0.341	7.305	15.594	4.83	11.872	9.681	9.162	43.325	29.627	91.421	---NA---
TRINITY_DN54446_c0_g1	9.15806	4.14564	2.46727e-16	5.54488e-15	0	0.175	15.662	18.364	19.401	38.716	13.336	8.469	27.042	34.826	80.622	---NA---
TRINITY_DN66986_c5_g3	9.14928	4.13776	2.59246e-16	5.81294e-15	0	1.022	125.639	84.331	90.651	149.538	55.688	64.545	190.293	227.973	366.029	---NA---
TRINITY_DN57333_c0_g1	8.4939	5.33533	2.6716e-16	5.96772e-15	0	0.133	5.539	3.382	1.674	2.165	1.695	1.245	20.648	26.99	19.397	CTX1_CARRAToxin CrTX-A OS=Carybdea rastonii OX=78582 PE=1 SV=1	P:GO:0006811; P:GO:0019835; P:GO:0035821; P:GO:0044179; F:GO:0090729; C:GO:0005576; C:GO:0016020; C:GO:0016021; C:GO:0042151	P:ion transport; P:cytolysis; P:modulation of process of other organism; P:hemolysis in other organism; F:toxin activity; C:extracellular region; C:membrane; C:integral component of membrane; C:nematocyst
TRINITY_DN67450_c0_g1	8.70871	4.54983	2.68915e-16	6.00239e-15	0	0.283	16.261	24.455	40.072	63.21	19.68	18.042	48.504	50.457	62.049	---NA---
TRINITY_DN63929_c7_g2	11.0614	4.12804	2.71909e-16	6.06462e-15	0	0	1.692	5.022	5.959	9.584	3.364	3.221	24.376	29.126	66.105	---NA---
TRINITY_DN56133_c0_g1	8.48509	5.32684	2.76896e-16	6.16188e-15	0	0.507	125.871	100.879	97.649	96.036	27.149	55.819	75.854	111.633	57.769	APLP_LOCMIApolipophorins OS=Locusta migratoria OX=7004 PE=1 SV=2	P:GO:0006869; P:GO:0016055; F:GO:0005319; F:GO:0008289; C:GO:0005576	P:lipid transport; P:Wnt signaling pathway; F:lipid transporter activity; F:lipid binding; C:extracellular region
TRINITY_DN58425_c0_g1	8.70151	4.54533	2.79476e-16	6.21459e-15	0	0.091	17.007	16.704	19.905	12.252	4.993	8.982	16.803	26.021	7.399	MMP7_HUMANMatrilysin OS=Homo sapiens OX=9606 GN=MMP7 PE=1 SV=1	P:GO:0006509; P:GO:0030198; P:GO:0030335; P:GO:0031293; F:GO:0004175; F:GO:0005515; F:GO:0008237; C:GO:0005615	P:membrane protein ectodomain proteolysis; P:extracellular matrix organization; P:positive regulation of cell migration; P:membrane protein intracellular domain proteolysis; F:endopeptidase activity; F:protein binding; F:metallopeptidase activity; C:extracellular space
TRINITY_DN66781_c3_g1	8.44815	5.63509	3.01223e-16	6.66803e-15	0	5.045	84.783	84.486	60.935	81.896	30.261	53.907	241.309	335.516	413.055	---NA---
TRINITY_DN59025_c4_g2	11.0403	4.1087	3.08628e-16	6.80134e-15	0	0	3.889	6.64	7.825	13.34	4.384	3.76	10.972	13.232	15.978	---NA---
TRINITY_DN58852_c1_g2	9.11337	4.10326	3.20866e-16	7.04472e-15	0	0.042	9.471	5.53	4.588	5.5	2.45	2.438	18.18	14.801	12.344	MLEC_CHICKMyosin light chain 1, cardiac muscle OS=Gallus gallus OX=9031 PE=1 SV=3	F:GO:0005509; C:GO:0016459	F:calcium ion binding; C:myosin complex
TRINITY_DN60762_c5_g3	8.6706	4.51114	3.31534e-16	7.21986e-15	0	0.05	3.637	3.974	4.608	7.398	2.371	2.233	6.658	8.049	12.784	---NA---
TRINITY_DN56251_c0_g1	8.48372	4.89387	3.37323e-16	7.3405e-15	0	0.183	8.125	7.875	2.39	3.52	2.344	2.31	24.779	39.122	23.274	PA23_HELSUPhospholipase A2 isozymes PA3A/PA3B/PA5 OS=Heloderma suspectum OX=8554 PE=1 SV=3	F:GO:0016787	F:hydrolase activity
TRINITY_DN62830_c5_g1	9.1014	4.08948	3.40637e-16	7.40716e-15	0	0.042	4.572	4.316	6.423	9.43	2.768	3.131	7.94	8.961	17.13	---NA---
TRINITY_DN51063_c0_g2	8.6642	4.50557	3.44536e-16	7.48447e-15	0	0.399	29.789	27.277	22.385	38.911	10.144	18.132	47.852	77.152	85.23	NDUB2_PONPYNADH dehydrogenase	P:GO:0032981; C:GO:0005739; C:GO:0005743; C:GO:0005747; C:GO:0016020; C:GO:0070469	P:mitochondrial respiratory chain complex I assembly; C:mitochondrion; C:mitochondrial inner membrane; C:mitochondrial respiratory chain complex I; C:membrane; C:respirasome
TRINITY_DN66948_c2_g2	11.0155	4.08435	3.54478e-16	7.66296e-15	0	0	5.718	7.46	9.731	12.129	4.847	6.339	13.309	12.994	10.949	---NA---
TRINITY_DN62090_c6_g1	8.64766	4.48828	3.782e-16	8.11631e-15	0	0.266	14.043	17.794	22.607	43.929	12.449	10.958	36.447	40.905	60.513	---NA---
TRINITY_DN60910_c0_g1	9.07128	4.05939	4.0807e-16	8.71929e-15	0	0.258	14.663	13.197	15.176	24.042	7.8	10.907	54.436	50.662	91.364	PSA3_HUMANProteasome subunit alpha type-3 OS=Homo sapiens OX=9606 GN=PSMA3 PE=1 SV=2	P:GO:0000165; P:GO:0000209; P:GO:0002223; P:GO:0002479; P:GO:0006511; P:GO:0006521; P:GO:0010499; P:GO:0010972; P:GO:0016579; P:GO:0031145; P:GO:0031146; P:GO:0033209; P:GO:0036388; P:GO:0038061; P:GO:0038095; P:GO:0043161; P:GO:0043488; P:GO:0043687; P:GO:0050852; P:GO:0051603; P:GO:0052548; P:GO:0055085; P:GO:0060071; P:GO:0061418; P:GO:0070498; P:GO:0090090; P:GO:0090263; P:GO:1901990; P:GO:19…	P:MAPK cascade; P:protein polyubiquitination; P:stimulatory C-type lectin receptor signaling pathway; P:antigen processing and presentation of exogenous peptide antigen via MHC class I, TAP-dependent; P:ubiquitin-dependent protein catabolic process; P:regulation of cellular amino acid metabolic process; P:proteasomal ubiquitin-independent protein catabolic process; P:negative regulation of G2/M t…
TRINITY_DN59352_c0_g2	8.37819	5.21941	4.14845e-16	8.85763e-15	0	0.341	16.608	20.917	5.617	10.856	5.946	4.645	75.392	109.917	25.372	---NA---
TRINITY_DN66368_c2_g1	8.44585	6.17044	4.19844e-16	8.95789e-15	0	0.648	22.62	25.16	24.402	49.552	14.276	18.35	74.74	73.907	161.384	---NA---
TRINITY_DN59646_c0_g1	8.41952	4.82783	4.34203e-16	9.19595e-15	0	0.108	6.58	9.296	9.166	11.626	3.311	5.851	16.81	16.584	16.456	NEUFC_RATNeuferricin OS=Rattus norvegicus OX=10116 GN=Cyb5d2 PE=2 SV=1	C:GO:0110165	C:cellular anatomical entity
TRINITY_DN60463_c0_g1	8.50576	6.962	4.39721e-16	9.30128e-15	0	0.84	130.359	160.05	139.123	172.523	49.04	95.174	108.704	143.076	197.902	---NA---
TRINITY_DN20215_c0_g1	8.75029	7.59512	4.54008e-16	9.59661e-15	0	12.111	989.601	567.26	251.221	359.033	225.321	255.253	2331.39	1941.56	3090.92	---NA---
TRINITY_DN67199_c1_g1	9.04299	4.0321	4.77463e-16	1.0042e-14	0	0.042	6.916	6.63	6.574	8.291	3.655	3.606	8.855	10.793	14.957	---NA---
TRINITY_DN67696_c6_g2	8.39023	6.11483	4.92239e-16	1.03014e-14	0	0.224	11.342	16.601	9.136	15.915	6.648	5.8	46.592	39.155	21.532	---NA---
TRINITY_DN53365_c0_g1	8.32694	5.16529	5.00527e-16	1.046e-14	0	0.208	9.817	13.872	12.907	21.764	7.085	8.418	24.318	29.586	33.839	---NA---
TRINITY_DN58904_c0_g1	8.30296	5.4886	5.09375e-16	1.06299e-14	0	0.274	11.478	10.78	8.107	11.534	5.099	8.97	50.32	47.878	24.379	CADN_ACRMICoadhesin (Fragment) OS=Acropora millepora OX=45264 PE=1 SV=1	C:GO:0016020; C:GO:0016021	C:membrane; C:integral component of membrane
TRINITY_DN68104_c4_g5	9.02559	4.01558	5.32312e-16	1.10694e-14	0	0.033	5.203	7.014	12.443	12.837	4.41	5.389	15.99	20.247	17.72	---NA---
TRINITY_DN62206_c2_g1	8.05243	5.1441	5.44693e-16	1.1303e-14	0.023	0.141	18.71	19.578	13.451	16.798	5.628	7.776	19.879	21.89	17.112	---NA---
TRINITY_DN65891_c1_g1	8.30246	5.14013	5.46181e-16	1.13259e-14	0	0.108	27.203	13.561	19.522	26.115	11.654	11.074	57.198	56.905	136.555	EAA1_HUMANExcitatory amino acid transporter 1 OS=Homo sapiens OX=9606 GN=SLC1A3 PE=1 SV=1	P:GO:0001504; P:GO:0007268; P:GO:0007399; P:GO:0009628; P:GO:0042221; P:GO:0050877; P:GO:0070633; P:GO:0070779; P:GO:0071805; P:GO:0098712; P:GO:0140009; P:GO:0150104; P:GO:1902476; F:GO:0005314; F:GO:0005515; F:GO:0016597; C:GO:0005887; C:GO:0009925; C:GO:0031410; C:GO:0043005; C:GO:0043025; C:GO:0048471; C:GO:0098796	P:neurotransmitter uptake; P:chemical synaptic transmission; P:nervous system development; P:response to abiotic stimulus; P:response to chemical; P:nervous system process; P:transepithelial transport; P:D-aspartate import across plasma membrane; P:potassium ion transmembrane transport; P:L-glutamate import across plasma membrane; P:L-aspartate import across plasma membrane; P:transport across bl…
TRINITY_DN61978_c6_g4	9.0177	4.00472	5.5174e-16	1.14331e-14	0	0.399	16.65	25.866	31.733	68.361	18.805	17.978	75.832	59.065	162.283	---NA---
TRINITY_DN61262_c9_g4	8.5756	4.41564	5.75105e-16	1.18259e-14	0	0.116	17.469	12.004	16.84	14.037	6.82	6.711	13.69	14.514	25.99	---NA---
TRINITY_DN61739_c0_g1	8.1046	4.41363	5.87745e-16	1.20774e-14	0.012	0.033	2.754	5.177	6.363	4.741	1.43	3.028	5.764	9.24	7.23	RO60_XENLA60 kDa SS-A/Ro ribonucleoprotein OS=Xenopus laevis OX=8355 GN=ro60 PE=1 SV=1	F:GO:0005488	F:binding
TRINITY_DN60788_c6_g1	10.9273	3.99432	5.91261e-16	1.21412e-14	0	0	6.286	6.785	6.282	8.835	2.596	3.388	16.136	14.243	30.027	---NA---
TRINITY_DN65434_c4_g1	8.26055	5.44519	5.9396e-16	1.21797e-14	0	0.208	16.618	17.182	21.831	21.374	6.344	10.497	26.449	33.931	28.519	---NA---
TRINITY_DN32283_c0_g1	8.56815	4.40924	5.9906e-16	1.22587e-14	0	0.532	37.672	40.381	17.878	29.163	15.799	17.836	75.473	89.555	98.773	---NA---
TRINITY_DN66224_c4_g3	8.2563	5.72945	6.05279e-16	1.2331e-14	0	0.249	12.908	12.274	13.532	21.2	6.423	8.905	27.291	31.336	46.727	---NA---
TRINITY_DN63189_c4_g2	8.25973	5.09695	6.46072e-16	1.31206e-14	0	0.208	8.461	8.622	8.692	18.163	5.92	5.633	19.872	28.773	35.881	---NA---
TRINITY_DN65251_c7_g3	8.54387	4.38422	6.90302e-16	1.399e-14	0	0.083	3.763	3.476	4.144	5.469	1.801	2.81	11.551	11.664	17.861	---NA---
TRINITY_DN66695_c2_g3	8.53278	4.37562	7.45233e-16	1.49667e-14	0	0.158	21.127	23.189	21.196	21.056	6.317	10.92	43.845	31.96	7.09	ZCH24_HUMANZinc finger CCHC domain-containing protein 24 OS=Homo sapiens OX=9606 GN=ZCCHC24 PE=1 SV=1	F:GO:0005488	F:binding
TRINITY_DN58564_c0_g1	8.21774	3.95712	7.50409e-16	1.50326e-14	0.197	0.274	21.453	30.286	22.95	34.499	8.357	16.374	67.621	55.928	74.375	---NA---
TRINITY_DN61600_c2_g2	10.8725	3.94196	8.16003e-16	1.63134e-14	0	0	5.876	7.045	5.475	11.298	2.874	3.978	18.458	18.103	15.379	---NA---
TRINITY_DN63153_c0_g1	8.16913	5.35139	8.30437e-16	1.65907e-14	0	0.116	5.171	6.153	6.635	11.287	3.748	3.542	11.712	12.501	21.167	---NA---
TRINITY_DN60035_c0_g2	8.5113	4.35283	8.32947e-16	1.66296e-14	0	0.05	5.75	5.665	6.877	8.763	2.649	3.452	9.17	9.306	5.545	---NA---
TRINITY_DN65788_c7_g1	8.19188	5.91226	8.73431e-16	1.73674e-14	0	0.283	16.481	14.847	12.645	25.694	7.403	10.586	31.818	39.467	44.741	---NA---
TRINITY_DN53365_c0_g2	10.8621	3.92859	8.75021e-16	1.73873e-14	0	0	29.147	39.343	40.627	85.148	24.805	34.364	62.955	83.706	211.922	---NA---
TRINITY_DN50735_c0_g3	8.24512	6.69743	8.76266e-16	1.74003e-14	0	15.311	2176.16	1382.02	863.675	2038.59	457.847	577.424	1730.31	1867.46	2827.45	---NA---
TRINITY_DN63905_c3_g1	8.49872	4.33929	8.96003e-16	1.77803e-14	0	0.15	5.161	10.438	10.961	23.18	8.039	6.057	17.264	22.21	30.308	---NA---
TRINITY_DN62899_c9_g1	8.49954	4.34277	8.99598e-16	1.78396e-14	0	0.316	38.691	39.322	42.603	41.384	13.204	20.364	60.955	72.519	22.815	---NA---
TRINITY_DN62601_c5_g1	8.23072	6.16766	9.45185e-16	1.86434e-14	0	1.047	46.806	51.275	56.175	105.876	37.094	33.632	105.569	133.022	201.526	---NA---
TRINITY_DN64605_c5_g2	8.92469	3.91251	9.52437e-16	1.87739e-14	0	0.033	3.216	4.005	3.58	5.849	2.424	2.092	10.687	7.852	13.993	---NA---
TRINITY_DN64259_c6_g2	8.91993	3.90942	9.82518e-16	1.93539e-14	0	0.083	6.023	8.767	10.023	12.385	3.086	5.826	17.227	19.105	21.092	---NA---
TRINITY_DN42475_c0_g2	8.22659	4.63282	9.95121e-16	1.9511e-14	0	0.299	15.43	15.086	20.056	25.612	6.476	10.458	33.356	40.116	41.987	NDUS6_MOUSENADH dehydrogenase	P:GO:0001822; P:GO:0006120; P:GO:0006631; P:GO:0006936; P:GO:0010259; P:GO:0032981; P:GO:0035264; P:GO:0061458; P:GO:0070584; P:GO:0072359; C:GO:0005747	P:kidney development; P:mitochondrial electron transport, NADH to ubiquinone; P:fatty acid metabolic process; P:muscle contraction; P:multicellular organism aging; P:mitochondrial respiratory chain complex I assembly; P:multicellular organism growth; P:reproductive system development; P:mitochondrion morphogenesis; P:circulatory system development; C:mitochondrial respiratory chain complex I
TRINITY_DN50359_c0_g1	8.91453	3.90527	1.01246e-15	1.96939e-14	0	0.1	5.424	7.792	4.144	7.799	2.741	3.362	27.328	26.153	16.503	---NA---
TRINITY_DN67790_c2_g1	8.14274	4.97878	1.0137e-15	1.97051e-14	0	0.125	8.882	7.781	8.581	9.984	3.523	5.402	15.36	17.569	16.531	HAOX1_MOUSEHydroxyacid oxidase 1 OS=Mus musculus OX=10090 GN=Hao1 PE=1 SV=1	P:GO:0001561; P:GO:0046296; F:GO:0008891; F:GO:0010181; C:GO:0005777	P:fatty acid alpha-oxidation; P:glycolate catabolic process; F:glycolate oxidase activity; F:FMN binding; C:peroxisome
TRINITY_DN67997_c6_g3	8.14177	4.97787	1.01914e-15	1.97978e-14	0	1.247	86.664	95.059	107.773	104.553	37.439	62.825	201.602	220.794	170.544	---NA---
TRINITY_DN62394_c5_g3	8.11371	5.29505	1.02518e-15	1.99019e-14	0	0.465	20.192	23.448	27.064	38.285	11.614	17.349	44.702	46.12	81.231	---NA---
TRINITY_DN65039_c5_g1	8.19677	6.13296	1.04194e-15	2.02141e-14	0	1.837	153.736	109.719	192.465	261.869	87.247	87.552	157.794	212.35	371.03	---NA---
TRINITY_DN61967_c4_g2	8.21252	4.61796	1.07356e-15	2.07592e-14	0	0.15	6.464	12.814	18.241	33.124	9.562	9.072	15.514	17.167	26.159	---NA---
TRINITY_DN60799_c2_g1	10.8177	3.88603	1.1197e-15	2.15948e-14	0	0	11.205	11.859	13.381	9.594	3.523	6.185	15.155	11.622	19.022	---NA---
TRINITY_DN66171_c10_g7	8.45944	4.2999	1.12262e-15	2.16369e-14	0	0.15	8.293	8.954	11.233	20.133	4.834	6.711	18.187	21.923	29.905	---NA---
TRINITY_DN67655_c7_g1	8.20399	4.6087	1.13068e-15	2.17782e-14	0	0.283	13.412	19.765	24.654	24.186	8.078	7.866	22.245	12.214	28.397	---NA---
TRINITY_DN65754_c3_g2	8.2046	4.61217	1.13517e-15	2.18504e-14	0	0.083	18.573	21.653	18.997	15.156	6.542	8.674	29.591	23.45	11.136	---NA---
TRINITY_DN60753_c7_g1	8.1093	4.9459	1.16545e-15	2.23312e-14	0	0.299	24.922	15.604	14.641	9.882	5.006	5.171	48.064	49.012	18.591	MGST1_MOUSEMicrosomal glutathione S-transferase 1 OS=Mus musculus OX=10090 GN=Mgst1 PE=1 SV=3	P:GO:0009987; P:GO:0042221; F:GO:0016740; C:GO:0005737; C:GO:0031090; C:GO:0043231	P:cellular process; P:response to chemical; F:transferase activity; C:cytoplasm; C:organelle membrane; C:intracellular membrane-bounded organelle
TRINITY_DN61398_c0_g1	7.85411	4.94388	1.16833e-15	2.23719e-14	0.035	0.175	13.065	12.461	11.717	13.617	5.959	8.469	23.212	23.968	17.861	---NA---
TRINITY_DN55263_c1_g1	8.8795	3.86898	1.24338e-15	2.36098e-14	0	0.299	16.303	22.525	26.822	34.57	12.21	11.6	41.186	53.069	60.345	---NA---
TRINITY_DN65775_c0_g1	8.18115	4.58748	1.29237e-15	2.45086e-14	0	0.083	7.211	7.615	10.86	12.611	4.384	3.734	12.62	11.269	9.647	MLP3C_HUMANMicrotubule-associated proteins 1A/1B light chain 3C OS=Homo sapiens OX=9606 GN=MAP1LC3C PE=1 SV=1	P:GO:0000045; P:GO:0000422; P:GO:0006995; P:GO:0032527; P:GO:0035973; P:GO:0097352; F:GO:0008017; F:GO:0031625; C:GO:0000421; C:GO:0005829; C:GO:0005874; C:GO:0012505; C:GO:0031410; C:GO:0036464	P:autophagosome assembly; P:autophagy of mitochondrion; P:cellular response to nitrogen starvation; P:protein exit from endoplasmic reticulum; P:aggrephagy; P:autophagosome maturation; F:microtubule binding; F:ubiquitin protein ligase binding; C:autophagosome membrane; C:cytosol; C:microtubule; C:endomembrane system; C:cytoplasmic vesicle; C:cytoplasmic ribonucleoprotein granule
TRINITY_DN63825_c3_g2	8.43522	4.27632	1.29712e-15	2.45513e-14	0	0.017	1.104	1.006	0.948	1.17	0.543	0.59	2.424	2.686	2.697	POL_SFV3LPro-Pol polyprotein OS=Simian foamy virus type 3 (strain LK3) OX=11644 GN=pol PE=3 SV=2	P:GO:0006278; P:GO:0006310; P:GO:0006508; P:GO:0008152; P:GO:0015074; P:GO:0044826; P:GO:0046718; P:GO:0071897; P:GO:0075713; P:GO:0075732; P:GO:0090305; P:GO:0090502; F:GO:0003676; F:GO:0003723; F:GO:0003824; F:GO:0003887; F:GO:0003964; F:GO:0004190; F:GO:0004518; F:GO:0004519; F:GO:0004523; F:GO:0008233; F:GO:0016740; F:GO:0016779; F:GO:0016787; F:GO:0046872; C:GO:0030430; C:GO:0042025	P:RNA-dependent DNA biosynthetic process; P:DNA recombination; P:proteolysis; P:metabolic process; P:DNA integration; P:viral genome integration into host DNA; P:viral entry into host cell; P:DNA biosynthetic process; P:establishment of integrated proviral latency; P:viral penetration into host nucleus; P:nucleic acid phosphodiester bond hydrolysis; P:RNA phosphodiester bond hydrolysis, endonucle…
TRINITY_DN63331_c5_g1	8.07995	4.91472	1.30015e-15	2.45929e-14	0	0.374	15.42	17.348	24.221	36.305	10.012	11.331	31.188	43.18	50.819	---NA---
TRINITY_DN63601_c0_g2	10.7806	3.84823	1.40233e-15	2.62397e-14	0	0	5.235	7.408	8.49	19.086	5.575	4.85	12.562	13.15	23.527	---NA---
TRINITY_DN56769_c1_g1	8.02875	5.74587	1.43011e-15	2.65407e-14	0	1.937	85.14	88.429	64.968	106.359	32.459	43.513	168.59	220.548	294.417	ATPO_DROMEATP synthase subunit O, mitochondrial OS=Drosophila melanogaster OX=7227 GN=ATPsynO PE=2 SV=2	P:GO:0042776; F:GO:0046933; C:GO:0000274; C:GO:0045261	P:mitochondrial ATP synthesis coupled proton transport; F:proton-transporting ATP synthase activity, rotational mechanism; C:mitochondrial proton-transporting ATP synthase, stator stalk; C:proton-transporting ATP synthase complex, catalytic core F(1)
TRINITY_DN60892_c1_g1	8.0195	5.4903	1.43608e-15	2.65885e-14	0	0.299	32.069	24.714	26.55	26.269	8.555	15.539	43.222	46.597	19.106	H2AX_DANREHistone H2AX OS=Danio rerio OX=7955 GN=h2ax PE=2 SV=3	P:GO:0006281; P:GO:0006310; P:GO:0006342; P:GO:0051321; F:GO:0003677; F:GO:0046982; C:GO:0000786; C:GO:0005634; C:GO:0005813	P:DNA repair; P:DNA recombination; P:chromatin silencing; P:meiotic cell cycle; F:DNA binding; F:protein heterodimerization activity; C:nucleosome; C:nucleus; C:centrosome
TRINITY_DN66288_c3_g1	8.16186	4.56761	1.43629e-15	2.65885e-14	0	0.64	27.56	47.758	62.71	99.422	26.619	27.101	61.197	69.883	89.257	---NA---
TRINITY_DN62817_c7_g1	7.82381	5.20669	1.44239e-15	2.6668e-14	0.035	0.233	21.033	22.317	24.059	47.14	15.667	8.123	44.263	44.478	55.484	---NA---
TRINITY_DN61262_c2_g1	8.16081	4.56821	1.45282e-15	2.68272e-14	0	0.673	63.098	68.29	49.228	46.248	14.528	26.716	117.582	102.524	36.518	---NA---
TRINITY_DN62451_c1_g1	8.85156	3.8406	1.46813e-15	2.7093e-14	0	0.025	2.607	2.583	3.499	4.936	1.735	1.707	4.849	5.881	7.792	---NA---
TRINITY_DN66064_c3_g6	7.81965	4.5586	1.51675e-15	2.79726e-14	0.104	0.424	14.379	18.105	11.818	24.011	7.919	9.047	41.816	44.313	64.419	---NA---
TRINITY_DN60223_c1_g1	7.80843	5.19147	1.5278e-15	2.81062e-14	0.075	0.507	28.275	26.727	19.965	31.482	9.893	12.267	59.241	68.56	49.18	PEPM_MYTEDPhosphoenolpyruvate phosphomutase OS=Mytilus edulis OX=6550 PE=1 SV=3	P:GO:0032923; F:GO:0046872; F:GO:0050188	P:organic phosphonate biosynthetic process; F:metal ion binding; F:phosphoenolpyruvate mutase activity
TRINITY_DN65198_c2_g3	8.00537	5.18595	1.55588e-15	2.84983e-14	0	0.05	2.102	2.604	1.835	2.699	1.099	1.514	6.57	6.374	5.732	---NA---
TRINITY_DN63889_c6_g2	8.02867	6.47766	1.59013e-15	2.91076e-14	0	0.698	19.919	17.887	18.927	23.765	8.529	6.814	61.959	74.737	117.093	---NA---
TRINITY_DN57892_c2_g1	7.99767	5.17797	1.59535e-15	2.91851e-14	0	1.413	55.141	55.798	54.421	78.253	23.07	23.662	120.915	170.025	183.366	---NA---
TRINITY_DN65340_c6_g1	7.99685	5.17705	1.60204e-15	2.92773e-14	0	0.357	13.99	12.502	10.931	14.479	8.701	14.474	35.539	40.97	46.052	---NA---
TRINITY_DN66980_c2_g1	8.39677	4.23696	1.60237e-15	2.92773e-14	0	0.066	3.752	6.36	6.544	8.712	3.417	3.631	9.749	9.963	16.521	---NA---
TRINITY_DN63664_c7_g2	8.3968	4.23752	1.60339e-15	2.92777e-14	0	0.158	13.749	13.26	9.569	13.299	4.158	7.789	21.366	23.434	26.936	---NA---
TRINITY_DN60286_c0_g1	8.83639	3.82531	1.61059e-15	2.9391e-14	0	0.025	2.113	2.366	3.408	3.725	1.351	1.565	4.571	4.509	6.05	DDR2_HUMANDiscoidin domain-containing receptor 2 OS=Homo sapiens OX=9606 GN=DDR2 PE=1 SV=2	P:GO:0006468; P:GO:0007169; P:GO:0033674; P:GO:0050793; P:GO:0051171; P:GO:0051239; P:GO:0060255; P:GO:0080090; F:GO:0004714; F:GO:0005488; C:GO:0005886	P:protein phosphorylation; P:transmembrane receptor protein tyrosine kinase signaling pathway; P:positive regulation of kinase activity; P:regulation of developmental process; P:regulation of nitrogen compound metabolic process; P:regulation of multicellular organismal process; P:regulation of macromolecule metabolic process; P:regulation of primary metabolic process; F:transmembrane receptor pro…
TRINITY_DN63576_c4_g1	8.39591	4.23696	1.62444e-15	2.96087e-14	0	0.166	16.545	21.062	28.113	44.842	9.125	14.924	20.677	27.089	30.13	---NA---
TRINITY_DN65285_c1_g1	8.83006	3.81936	1.65994e-15	3.01425e-14	0	0.116	8.073	12.897	10.658	19.322	3.668	8.636	16.781	25.832	32.219	PDIA5_MOUSEProtein disulfide-isomerase A5 OS=Mus musculus OX=10090 GN=Pdia5 PE=1 SV=1	P:GO:0006457; F:GO:0003756; F:GO:0015035; F:GO:0016853; C:GO:0005783; C:GO:0005788	P:protein folding; F:protein disulfide isomerase activity; F:protein disulfide oxidoreductase activity; F:isomerase activity; C:endoplasmic reticulum; C:endoplasmic reticulum lumen
TRINITY_DN59799_c3_g2	10.7527	3.82169	1.66434e-15	3.02037e-14	0	0	3.122	5.468	2.531	3.427	1.483	1.232	11.866	12.797	13.44	---NA---
TRINITY_DN65987_c1_g1	7.80234	4.54172	1.67746e-15	3.03859e-14	0.632	2.793	1319.93	960.63	312.802	412.023	80.36	194.301	279.448	314.513	362.17	---NA---
TRINITY_DN34252_c0_g1	8.82788	3.81825	1.68884e-15	3.04796e-14	0	0.283	17.427	13.146	14.228	17.824	6.608	13.705	60.23	69.899	57.404	---NA---
TRINITY_DN66900_c8_g1	8.01121	4.84463	1.70744e-15	3.07777e-14	0	0.141	7.127	13.675	8.198	10.087	1.298	3.939	13.873	15.688	21.785	---NA---
TRINITY_DN61292_c3_g1	8.38628	4.22668	1.71968e-15	3.09794e-14	0	0.05	3.153	3.756	5.294	6.167	1.814	2.323	5.413	7.154	9.6	---NA---
TRINITY_DN66643_c0_g1	7.89381	5.94503	1.79064e-15	3.21791e-14	0.533	6.168	192.806	248.022	204.333	369.079	106.026	148.619	493.62	545.295	1045.3	---NA---
TRINITY_DN63576_c3_g1	7.9854	6.43372	1.79807e-15	3.22931e-14	0	0.84	29.547	38.451	43.339	62.717	19.163	23.829	70.88	88.906	149.602	---NA---
TRINITY_DN65309_c1_g1	8.37775	4.21978	1.80324e-15	3.23466e-14	0	0.948	89.502	89.165	84.994	122.417	26.367	40.523	121.581	169.466	113.927	CATL2_HUMANCathepsin L2 OS=Homo sapiens OX=9606 GN=CTSV PE=1 SV=2	P:GO:0006955; P:GO:0010033; P:GO:0019886; P:GO:0022617; P:GO:0045616; P:GO:0048608; P:GO:0051603; F:GO:0004197; F:GO:0005515; C:GO:0005615; C:GO:0043202	P:immune response; P:response to organic substance; P:antigen processing and presentation of exogenous peptide antigen via MHC class II; P:extracellular matrix disassembly; P:regulation of keratinocyte differentiation; P:reproductive structure development; P:proteolysis involved in cellular protein catabolic process; F:cysteine-type endopeptidase activity; F:protein binding; C:extracellular space…
TRINITY_DN67911_c6_g5	8.8121	3.8026	1.85552e-15	3.31032e-14	0	1.288	42.391	57.905	44.085	76.826	18.17	34.133	83.903	89.842	58.893	---NA---
TRINITY_DN64894_c5_g1	7.95873	5.13914	1.85912e-15	3.31474e-14	0	0.183	20.392	23.344	21.075	20.112	5.695	9.534	30.478	39.278	20.83	CTRB_GADMOChymotrypsin B OS=Gadus morhua OX=8049 PE=1 SV=1	F:GO:0016787	F:hydrolase activity
TRINITY_DN67172_c2_g4	8.37262	4.214	1.86769e-15	3.32801e-14	0	0.324	15.588	13.758	13.825	16.746	6.158	9.662	26.808	43.369	40.873	LSMD1_DANREN-alpha-acetyltransferase 38, NatC auxiliary subunit OS=Danio rerio OX=7955 GN=naa38 PE=3 SV=1	P:GO:0043066; C:GO:0005634; C:GO:0005844; C:GO:0031417	P:negative regulation of apoptotic process; C:nucleus; C:polysome; C:NatC complex
TRINITY_DN64050_c8_g2	8.36897	4.21052	1.88643e-15	3.35937e-14	0	0.058	3.658	3.756	3.64	6.27	1.073	2.412	7.632	9.38	7.652	LRC47_MOUSELeucine-rich repeat-containing protein 47 OS=Mus musculus OX=10090 GN=Lrrc47 PE=1 SV=1	P:GO:0008150; F:GO:0003723; F:GO:0004826; C:GO:0005575	P:biological_process; F:RNA binding; F:phenylalanine-tRNA ligase activity; C:cellular_component
TRINITY_DN62881_c2_g1	8.05535	3.79506	1.94653e-15	3.44353e-14	0.07	0.091	7.894	9.981	9.71	14.838	4.238	3.76	17.315	18.161	25.934	---NA---
TRINITY_DN61762_c8_g1	7.98017	4.81303	1.95118e-15	3.4497e-14	0	0.283	11.678	15.988	20.964	35.514	10.025	8.88	20.978	28.42	43.439	---NA---
TRINITY_DN58769_c2_g1	8.09387	6.81208	2.03174e-15	3.5814e-14	0	1.305	25.258	27.795	33.054	57.392	23.586	25.035	94.004	106.368	305.6	---NA---
TRINITY_DN66014_c1_g1	7.96865	4.80232	2.03551e-15	3.58591e-14	0	0.698	22.662	31.302	40.657	56.745	18.157	16.451	78.388	82.261	68.961	---NA---
TRINITY_DN65688_c1_g1	8.35357	4.19375	2.07063e-15	3.64342e-14	0	0.59	27.76	28.397	20.903	32.169	10.912	14.641	64.61	76.01	107.521	TOM7_HUMANMitochondrial import receptor subunit TOM7 homolog OS=Homo sapiens OX=9606 GN=TOMM7 PE=1 SV=1	P:GO:0031647; P:GO:0098779; P:GO:1903955; F:GO:0005515; F:GO:0008320; C:GO:0005742	P:regulation of protein stability; P:positive regulation of mitophagy in response to mitochondrial depolarization; P:positive regulation of protein targeting to mitochondrion; F:protein binding; F:protein transmembrane transporter activity; C:mitochondrial outer membrane translocase complex
TRINITY_DN61274_c0_g1	8.79619	3.78784	2.08256e-15	3.66224e-14	0	0.025	17.081	21.518	19.28	17.547	9.707	14.025	11.426	7.548	2.21
TRINITY_DN61930_c1_g1	8.00813	6.59736	2.09547e-15	3.67629e-14	0	2.477	229.794	164.48	96.378	115.081	49.411	100.115	244.195	386.499	520.126	---NA---
TRINITY_DN63773_c4_g2	8.34972	4.19216	2.12614e-15	3.72776e-14	0	0.241	20.497	37.901	71.23	58.633	23.494	15.283	49.353	43.344	17.524	---NA---
TRINITY_DN67065_c2_g1	8.78971	3.78126	2.14739e-15	3.76278e-14	0	0.066	6.075	7.066	8.894	9.748	4.542	4.825	14.928	14.193	6.687	---NA---
TRINITY_DN60054_c0_g1	8.07229	6.79121	2.15951e-15	3.78177e-14	0	1.471	217.16	165.455	206.471	154.053	35.81	73.861	227.619	248.934	124.014	FUCL6_ANGJAFucolectin-6 OS=Anguilla japonica OX=7937 PE=2 SV=1	P:GO:0031347; F:GO:0030246; C:GO:0005576	P:regulation of defense response; F:carbohydrate binding; C:extracellular region
TRINITY_DN57864_c0_g1	8.12393	6.97148	2.21915e-15	3.87701e-14	0.052	0.673	22.41	19.9	7.341	10.333	7.045	4.889	60.047	88.947	73.157	---NA---
TRINITY_DN65824_c0_g1	7.94802	4.783	2.23211e-15	3.89734e-14	0	0.1	5.182	6.941	1.129	1.56	0.887	0.59	15.037	20.543	5.901	---NA---
TRINITY_DN67914_c2_g1	8.77883	3.76686	2.23763e-15	3.90466e-14	0	0.066	6.138	11.05	5.637	4.874	1.867	3.388	16.18	10.119	18.039	---NA---
TRINITY_DN85222_c0_g1	10.6981	3.76664	2.28044e-15	3.96764e-14	0	0	13.013	14.266	13.562	14.386	2.98	7.686	20.831	18.259	24.52	---NA---
TRINITY_DN67675_c6_g3	8.08201	4.4886	2.28444e-15	3.97225e-14	0	0.249	24.859	25.886	33.064	30.846	9.946	12.331	31.342	37.709	27.686	---NA---
TRINITY_DN66489_c5_g1	8.33323	4.17223	2.32938e-15	4.04802e-14	0	0.441	12.908	14.774	10.799	14.704	6.052	7.802	53.829	39.426	88.171	---NA---
TRINITY_DN64785_c3_g1	7.93484	4.76867	2.35297e-15	4.0866e-14	0	0.233	13.885	19.111	11.757	12.827	3.536	7.84	36.198	29.413	13.384	---NA---
TRINITY_DN61885_c4_g2	8.7683	3.75752	2.39156e-15	4.14092e-14	0	0.058	4.278	9.981	8.349	12.344	3.668	3.08	9.91	11.466	14.423	---NA---
TRINITY_DN63523_c2_g1	10.6908	3.76082	2.40045e-15	4.14225e-14	0	0	5.613	7.159	9.388	9.235	3.708	3.644	10.709	9.651	7.558	---NA---
TRINITY_DN62356_c3_g2	8.76524	3.75448	2.42999e-15	4.18343e-14	0	0.091	3.805	6.962	5.758	9.204	2.132	2.425	12.884	16.058	18.769	---NA---
TRINITY_DN66351_c4_g1	10.6841	3.75234	2.47163e-15	4.24768e-14	0	0	8.314	8.508	6.433	10.415	5.734	5.672	21.747	17.963	36.302	---NA---
TRINITY_DN51814_c0_g1	8.32176	4.16268	2.476e-15	4.25272e-14	0	0.241	8.703	10.863	10.941	17.321	4.754	6.544	32.99	34.071	34.317	PRO1A_ACACAProfilin-1A OS=Acanthamoeba castellanii OX=5755 PE=1 SV=2	F:GO:0003779; C:GO:0005856	F:actin binding; C:cytoskeleton
TRINITY_DN57159_c0_g2	7.73404	4.47372	2.4905e-15	4.27514e-14	0.075	0.199	8.115	10.521	8.309	13.206	4.423	3.503	23.109	28.559	30.701	---NA---
TRINITY_DN62881_c6_g1	8.52799	8.14771	2.5347e-15	4.34092e-14	0	2.128	127.595	104.832	99.424	170.297	40.551	72.885	447.189	333.717	438.755	---NA---
TRINITY_DN66385_c3_g3	7.89563	5.82681	2.54428e-15	4.35457e-14	0	0.308	13.349	17.939	23.313	32.128	9.442	13.486	30.002	34.375	35.9	---NA---
TRINITY_DN66153_c4_g1	7.66171	4.74977	2.54563e-15	4.35457e-14	0.017	0.091	9.965	9.732	15.75	8.476	2.861	3.606	16.356	9.75	4.777	PLMN_CAPHIPlasminogen (Fragment) OS=Capra hircus OX=9925 GN=PLG PE=1 SV=1	F:GO:0016787	F:hydrolase activity
TRINITY_DN56738_c0_g1	7.87749	5.05528	2.54733e-15	4.35496e-14	0	0.474	9.901	10.292	8.208	13.565	7.853	6.557	30.163	43.861	72.38	NRCAM_CHICKNeuronal cell adhesion molecule OS=Gallus gallus OX=9031 PE=1 SV=1	P:GO:0007155; P:GO:0007156; P:GO:0007158; P:GO:0016338; P:GO:0016339; P:GO:0045162; F:GO:0030246; F:GO:0030247; F:GO:0030506; F:GO:0046982; F:GO:0050839; C:GO:0005789; C:GO:0005886; C:GO:0005887; C:GO:0005911; C:GO:0016020; C:GO:0016021	P:cell adhesion; P:homophilic cell adhesion via plasma membrane adhesion molecules; P:neuron cell-cell adhesion; P:calcium-independent cell-cell adhesion via plasma membrane cell-adhesion molecules; P:calcium-dependent cell-cell adhesion via plasma membrane cell adhesion molecules; P:clustering of voltage-gated sodium channels; F:carbohydrate binding; F:polysaccharide binding; F:ankyrin binding; …
TRINITY_DN60163_c7_g1	7.84897	4.15858	2.5738e-15	4.39766e-14	0.029	0.083	5.981	5.862	7.169	10.764	3.496	4.299	12.049	12.419	10.302	---NA---
TRINITY_DN55394_c0_g1	7.91117	4.7443	2.5796e-15	4.40502e-14	0	0.374	15.756	13.291	19.764	24.525	6.132	10.894	33.942	47.377	37.557	JGN1A_DANREProtein jagunal homolog 1-A OS=Danio rerio OX=7955 GN=jagn1a PE=2 SV=1	P:GO:0002376; P:GO:0009987; C:GO:0110165	P:immune system process; P:cellular process; C:cellular anatomical entity
TRINITY_DN62999_c3_g1	7.91046	4.74179	2.58614e-15	4.41364e-14	0	0.208	9.113	8.601	15.74	16.87	6.158	6.647	24.105	17.849	36.574	---NA---
TRINITY_DN67914_c3_g6	10.6754	3.74575	2.60095e-15	4.43635e-14	0	0	14.747	6.889	3.509	9.82	2.755	3.875	47.712	55.123	41.322	---NA---
TRINITY_DN67336_c7_g1	8.7565	3.74858	2.60924e-15	4.44536e-14	0	0.033	3.258	4.14	3.963	5.285	1.801	2.797	7.478	9.29	4.224	---NA---
TRINITY_DN60764_c4_g3	7.85753	5.3247	2.63782e-15	4.47081e-14	0	0.224	2.922	4.503	4.598	8.199	2.039	2.566	18.451	20.428	25.869	---NA---
TRINITY_DN62469_c6_g2	7.86516	5.04312	2.67414e-15	4.51163e-14	0	0.416	14.558	21.975	21.73	25.181	8.118	12.87	42.651	36.214	38.597	---NA---
TRINITY_DN62788_c9_g2	8.74947	3.73771	2.68045e-15	4.51969e-14	0	0.075	3.763	15.335	14.026	19.568	4.979	5.556	17.477	21.323	47.588	---NA---
TRINITY_DN65626_c2_g1	7.84071	4.15255	2.70931e-15	4.56314e-14	0.023	0.058	14.789	18.281	21.428	14.325	7.84	11.459	11.36	12.37	2.641	---NA---
TRINITY_DN56702_c0_g1	7.71146	5.56587	2.74577e-15	4.62192e-14	1.102	11.604	679.25	630.363	576.214	655.472	182.545	332.065	1102.37	1435.09	1004.64	RS9_PIG40S ribosomal protein S9 (Fragment) OS=Sus scrofa OX=9823 GN=RPS9 PE=2 SV=1	P:GO:0045903; F:GO:0003735; F:GO:0019843; C:GO:0022627	P:positive regulation of translational fidelity; F:structural constituent of ribosome; F:rRNA binding; C:cytosolic small ribosomal subunit
TRINITY_DN60303_c4_g1	7.85683	5.03426	2.77152e-15	4.66261e-14	0	0.308	12.256	13.924	15.579	27.901	8.979	7.507	22.714	28.14	45.884	---NA---
TRINITY_DN62873_c0_g2	7.65286	5.03204	2.77565e-15	4.66688e-14	0.209	2.244	4.814	11.849	5.596	45.909	9.932	10.163	132.553	117.424	353.966	---NA---
TRINITY_DN57129_c0_g1	7.86525	5.79595	2.79696e-15	4.70004e-14	0	0.258	7.021	7.864	6.948	9.009	3.946	6.711	29.02	29.027	26.974	YS51_CAEELUncharacterized protein ZK673.1 OS=Caenorhabditis elegans OX=6239 GN=ZK673.1 PE=3 SV=2
TRINITY_DN62795_c2_g1	7.58025	4.71986	2.83611e-15	4.7604e-14	0.232	0.116	3.626	4.129	3.438	4.813	0.993	2.425	6.849	7.614	6.5	---NA---
TRINITY_DN63872_c11_g2	7.8376	5.55144	2.87622e-15	4.80476e-14	0	0.64	14.968	23.51	27.619	45.96	12.224	12.819	45.881	55.771	98.173	---NA---
TRINITY_DN63373_c6_g2	7.74226	6.0333	2.91049e-15	4.85212e-14	0	0.973	56.066	52.426	42.704	57.566	16.276	29.347	99.27	121.367	84.612	SELM_XENLASelenoprotein M OS=Xenopus laevis OX=8355 GN=selenom PE=2 SV=2	C:GO:0005783	C:endoplasmic reticulum
TRINITY_DN60019_c0_g1	8.03753	4.44496	2.93891e-15	4.89675e-14	0	0.116	2.943	2.552	1.573	2.452	0.675	1.039	12.232	18.563	8.991	---NA---
TRINITY_DN66463_c0_g1	7.96474	6.25943	2.94986e-15	4.91222e-14	0	2.377	62.089	65.23	17.263	36.684	23.295	20.685	245.513	370.227	245.181	NAS4_CAEELZinc metalloproteinase nas-4 OS=Caenorhabditis elegans OX=6239 GN=nas-4 PE=2 SV=4	F:GO:0008233	F:peptidase activity
TRINITY_DN62143_c0_g1	7.84677	5.77674	2.95826e-15	4.92343e-14	0	1.263	21.211	23.303	17.203	31.379	11.071	14.141	64.735	83.041	106.753	---NA---
TRINITY_DN58459_c1_g2	8.73039	3.71898	3.01383e-15	4.99899e-14	0	0.116	2.617	14.328	4.86	12.119	3.523	3.477	31.093	19.828	27.807	---NA---
TRINITY_DN7343_c0_g1	8.73009	3.72162	3.02274e-15	5.01095e-14	0	0.042	4.677	4.337	3.217	3.653	0.887	2.669	9.874	11.894	6.893	PGP_CHICKGlycerol-3-phosphate phosphatase OS=Gallus gallus OX=9031 GN=PGP PE=2 SV=1	P:GO:0006796; P:GO:0044238; P:GO:0071704; F:GO:0016791	P:phosphate-containing compound metabolic process; P:primary metabolic process; P:organic substance metabolic process; F:phosphatase activity
TRINITY_DN54872_c0_g1	7.87049	4.70171	3.03068e-15	5.02129e-14	0	0.382	8.43	16.767	17.112	24.042	7.469	10.83	36.557	29.66	46.586	---NA---
TRINITY_DN65898_c1_g2	7.83433	5.01252	3.04014e-15	5.03415e-14	0	0.299	10.837	12.523	11.657	15.474	4.953	6.583	22.604	27.105	23.012	---NA---
TRINITY_DN63124_c5_g3	7.81852	5.28532	3.06308e-15	5.06929e-14	0	0.258	12.309	11.465	11.253	17.106	5.959	8.174	22.919	28.362	29.727	---NA---
TRINITY_DN32633_c0_g1	8.26919	7.50582	3.07485e-15	5.08307e-14	0	8.054	258.342	252.909	230.611	643.723	123.891	150.98	731.94	1093.33	1834.15	---NA---
TRINITY_DN67369_c8_g9	7.86417	4.69497	3.12416e-15	5.15015e-14	0	0.482	15.126	22.328	25.562	44.216	12.753	15.437	27.533	40.445	76.21	---NA---
TRINITY_DN64697_c2_g2	8.72485	3.71678	3.12864e-15	5.15219e-14	0	0.058	9.996	10.396	15.972	17.28	3.576	6.07	15.418	15.319	6.491	---NA---
TRINITY_DN57029_c0_g1	7.88058	6.00267	3.17101e-15	5.20702e-14	0	1.238	64.149	57.147	49.883	68.279	23.295	31.99	126.525	144.677	147.082	---NA---
TRINITY_DN64773_c3_g2	7.86004	4.69155	3.18753e-15	5.22833e-14	0	0.773	41.761	25.513	31.017	33.544	14.462	17.464	66.691	74.688	93.032	---NA---
TRINITY_DN56560_c0_g1	7.80807	5.52222	3.21069e-15	5.26047e-14	0	3.674	225.684	147.807	168.375	182.272	64.349	91.594	359.968	383.435	354.19	---NA---
TRINITY_DN66487_c6_g2	7.80391	5.26989	3.22556e-15	5.2819e-14	0	0.607	20.381	19.402	19.512	32.241	11.681	12.024	48.709	52.519	82.167	---NA---
TRINITY_DN60379_c2_g1	8.27568	4.11532	3.241e-15	5.30425e-14	0	0.125	11.688	14.712	17.051	24.453	9.932	6.352	30.368	31.081	57.553	---NA---
TRINITY_DN64015_c3_g1	8.01928	4.42289	3.26596e-15	5.34213e-14	0	2.169	79.359	51.773	44.035	116.907	49.623	60.31	198.651	158.14	449.685	---NA---
TRINITY_DN62711_c3_g1	8.01931	4.42446	3.27172e-15	5.34858e-14	0	0.183	7.347	8.871	5.859	11.103	4.595	4.44	20.084	18.128	23.874	---NA---
TRINITY_DN66202_c7_g1	10.6369	3.7049	3.27849e-15	5.35669e-14	0	0	16.807	14.059	15.821	23.262	9.906	11.587	32.814	38.572	64.756	---NA---
TRINITY_DN61717_c4_g1	8.27131	4.11264	3.32925e-15	5.43661e-14	0	0.05	2.397	3.092	3.963	5.244	1.761	2.477	7.735	7.442	6.022	---NA---
TRINITY_DN61262_c9_g3	7.80575	5.73493	3.3837e-15	5.51331e-14	0	0.648	17.953	26.084	27.861	53.041	15.309	11.921	58.641	58.195	87.478	---NA---
TRINITY_DN56687_c0_g1	7.80611	5.73553	3.38909e-15	5.51722e-14	0	0.682	21.853	25.897	23.948	31.595	16.461	16.669	53.396	72.971	91.992	PA23_HELSUPhospholipase A2 isozymes PA3A/PA3B/PA5 OS=Heloderma suspectum OX=8554 PE=1 SV=3	F:GO:0016787	F:hydrolase activity
TRINITY_DN64111_c1_g1	8.71032	3.69877	3.38983e-15	5.51722e-14	0	0.125	6.443	5.146	5.485	9.851	3.841	3.067	16.012	22.727	37.098	---NA---
TRINITY_DN64356_c0_g1	7.96051	3.70043	3.39614e-15	5.51946e-14	0.07	0.091	9.439	9.4	10.043	17.434	5.205	6.647	11.683	18.161	27.264	---NA---
TRINITY_DN65463_c1_g2	8.70988	3.70054	3.39657e-15	5.51946e-14	0	0.025	4.467	3.528	4.064	4.176	1.563	2.733	6.482	5.667	3.859	SAMH1_HUMANDeoxynucleoside triphosphate triphosphohydrolase SAMHD1 OS=Homo sapiens OX=9606 GN=SAMHD1 PE=1 SV=2	P:GO:0000724; P:GO:0006203; P:GO:0016446; P:GO:0046061; P:GO:0051289; P:GO:0051607; P:GO:0060339; P:GO:0110025; F:GO:0003697; F:GO:0003723; F:GO:0004540; F:GO:0008270; F:GO:0008832; F:GO:0032567; F:GO:0042802; C:GO:0005654; C:GO:0035861; C:GO:0097197	P:double-strand break repair via homologous recombination; P:dGTP catabolic process; P:somatic hypermutation of immunoglobulin genes; P:dATP catabolic process; P:protein homotetramerization; P:defense response to virus; P:negative regulation of type I interferon-mediated signaling pathway; P:DNA strand resection involved in replication fork processing; F:single-stranded DNA binding; F:RNA binding…
TRINITY_DN63944_c1_g2	8.81136	3.69637	3.44972e-15	5.59002e-14	0.075	0	7.579	6.848	5.949	13.576	2.808	3.439	19.095	18.604	25.794	---NA---
TRINITY_DN67367_c1_g2	7.90611	6.19922	3.4957e-15	5.65831e-14	0	1.812	65.873	96.988	95.289	138.446	41.001	44.963	164.576	193.828	261.683	---NA---
TRINITY_DN53684_c0_g1	8.26252	4.10319	3.49783e-15	5.65865e-14	0	0.158	6.212	6.713	3.317	7.347	2.914	4.504	19.103	21.758	24.267	---NA---
TRINITY_DN67050_c4_g1	8.70424	3.69186	3.50254e-15	5.66318e-14	0	0.05	3.08	3.569	2.995	4.443	1.444	2.002	7.574	6.579	13.665	---NA---
TRINITY_DN61211_c7_g1	8.26151	4.10286	3.5496e-15	5.73613e-14	0	0.066	3.994	4.991	5.405	8.773	2.914	3.285	6.409	9.093	8.682	---NA---
TRINITY_DN60823_c5_g1	8.70014	3.68959	3.6384e-15	5.86999e-14	0	0.125	7.295	12.99	8.974	13.945	3.682	5.89	19.198	26.251	31.956	ZN330_CRIGRZinc finger protein 330 OS=Cricetulus griseus OX=10029 GN=ZNF330 PE=2 SV=1	C:GO:0043232	C:intracellular non-membrane-bounded organelle
TRINITY_DN60030_c3_g1	8.25102	4.09276	3.78547e-15	6.0562e-14	0	0.208	12.613	11.319	11.072	12.273	3.655	7.058	24.625	34.605	26.421	MYCBP_BOVINc-Myc-binding protein OS=Bos taurus OX=9913 GN=MYCBP PE=3 SV=3	P:GO:0006355; F:GO:0003713; C:GO:0005634	P:regulation of transcription, DNA-templated; F:transcription coactivator activity; C:nucleus
TRINITY_DN53213_c0_g1	7.72501	6.1697	3.82452e-15	6.11261e-14	0	1.064	44.641	42.445	35.998	48.146	15.23	23.585	95.476	110.237	123.302	GBG8_HUMANGuanine nucleotide-binding protein G(I)/G(S)/G(O) subunit gamma-8 OS=Homo sapiens OX=9606 GN=GNG8 PE=1 SV=1	P:GO:0007186; P:GO:0048731; F:GO:0003924; F:GO:0031681; C:GO:0005834; C:GO:0031680	P:G protein-coupled receptor signaling pathway; P:system development; F:GTPase activity; F:G-protein beta-subunit binding; C:heterotrimeric G-protein complex; C:G-protein beta/gamma-subunit complex
TRINITY_DN55814_c0_g1	7.82129	4.65236	3.82608e-15	6.11261e-14	0	0.316	8.03	11.651	19.915	30.363	9.178	7.969	21.901	30.687	40.358	---NA---
TRINITY_DN59382_c1_g1	8.69149	3.68256	3.83783e-15	6.12806e-14	0	0.141	19.162	12.492	16.305	13.545	4.715	7.661	27.621	33.947	24.061	PSB7_MOUSEProteasome subunit beta type-7 OS=Mus musculus OX=10090 GN=Psmb7 PE=1 SV=1	P:GO:0010499; P:GO:0043161; F:GO:0004298; C:GO:0005829; C:GO:0016604; C:GO:0019774	P:proteasomal ubiquitin-independent protein catabolic process; P:proteasome-mediated ubiquitin-dependent protein catabolic process; F:threonine-type endopeptidase activity; C:cytosol; C:nuclear body; C:proteasome core complex, beta-subunit complex
TRINITY_DN60199_c3_g2	7.77481	4.95236	3.84956e-15	6.14347e-14	0	0.258	11.962	12.046	10.003	10.641	2.887	5.839	24.874	28.715	20.605	ALKB3_MOUSEAlpha-ketoglutarate-dependent dioxygenase alkB homolog 3 OS=Mus musculus OX=10090 GN=Alkbh3 PE=1 SV=1	P:GO:0006281; P:GO:0035510; P:GO:0070989; F:GO:0016706; F:GO:0046872; F:GO:0051747; C:GO:0005634; C:GO:0005737	P:DNA repair; P:DNA dealkylation; P:oxidative demethylation; F:2-oxoglutarate-dependent dioxygenase activity; F:metal ion binding; F:cytosine C-5 DNA demethylase activity; C:nucleus; C:cytoplasm
TRINITY_DN52195_c0_g1	8.6876	3.67896	3.90157e-15	6.2164e-14	0	0.141	143.319	103.473	158.634	66.339	44.087	72.154	25.607	35.73	24.061	---NA---
TRINITY_DN63041_c1_g1	7.76308	4.94129	4.04904e-15	6.42361e-14	0	1.654	174.001	256.862	175.02	145.557	36.512	78.685	233.347	202.042	47.794	HS90A_CRIGRHeat shock protein HSP 90-alpha OS=Cricetulus griseus OX=10029 GN=HSP90AA1 PE=2 SV=2	P:GO:0002218; P:GO:0002230; P:GO:0006457; P:GO:0009408; P:GO:0009409; P:GO:0032728; P:GO:0042981; P:GO:0045429; P:GO:0046677; P:GO:0050790; P:GO:0098586; F:GO:0005524; F:GO:0016787; F:GO:0030235; F:GO:0030911; F:GO:0051082; C:GO:0005634; C:GO:0005739; C:GO:0005886; C:GO:0042470	P:activation of innate immune response; P:positive regulation of defense response to virus by host; P:protein folding; P:response to heat; P:response to cold; P:positive regulation of interferon-beta production; P:regulation of apoptotic process; P:positive regulation of nitric oxide biosynthetic process; P:response to antibiotic; P:regulation of catalytic activity; P:cellular response to virus; …
TRINITY_DN59878_c0_g2	7.68824	5.91176	4.14594e-15	6.54566e-14	0.307	3.923	137.023	113.288	97.508	179.501	45.716	66.084	329.373	316.838	538.53	RL37A_CRYST60S ribosomal protein L37a OS=Cryptochiton stelleri OX=6655 GN=RPL37A PE=3 SV=3	P:GO:0006412; F:GO:0003735; F:GO:0046872; C:GO:0005840	P:translation; F:structural constituent of ribosome; F:metal ion binding; C:ribosome
TRINITY_DN59851_c0_g1	10.5928	3.66259	4.24698e-15	6.68729e-14	0	0	2.018	4.129	3.963	6.67	1.841	1.296	4.358	4.928	5.011	---NA---
TRINITY_DN65293_c11_g2	8.22694	4.0681	4.35846e-15	6.84457e-14	0	0.075	3.427	3.362	3.832	6.105	2.424	2.464	11.544	11.351	10.715	USOM7_ACRMIUncharacterized skeletal organic matrix protein 7 OS=Acropora millepora OX=45264 PE=1 SV=1	C:GO:0005576	C:extracellular region
TRINITY_DN59836_c0_g1	8.66655	3.65529	4.39126e-15	6.89241e-14	0	0.108	7.042	11.734	18.221	31.554	7.098	6.814	18.407	17.413	25.812	---NA---
TRINITY_DN65570_c5_g1	8.77258	3.65874	4.4082e-15	6.91532e-14	0.023	0	6.181	5.053	7.391	10.487	3.377	4.016	13.953	8.477	8.523	---NA---
TRINITY_DN65518_c6_g2	7.91328	3.65182	4.46647e-15	7.00301e-14	0.151	0.208	8.609	12.762	31.017	58.551	16.144	9.034	26.464	28.559	66.47	---NA---
TRINITY_DN56337_c0_g1	8.66397	3.65475	4.48103e-15	7.01838e-14	0	0.133	16.156	7.429	13.28	9.256	4.622	12.742	35.62	26.448	16.709	---NA---
TRINITY_DN63508_c3_g1	8.21808	4.05829	4.58685e-15	7.16889e-14	0	0.091	6.769	7.398	6.695	10.138	4.86	3.708	14.788	16.46	24.745	---NA---
TRINITY_DN60245_c1_g2	8.65691	3.64597	4.62689e-15	7.22311e-14	0	0.05	2.67	3.04	2.551	5.038	1.152	1.835	7.918	8.846	12.016	BUD22_SCHPOProtein bud22 OS=Schizosaccharomyces pombe (strain 972 / ATCC 24843) OX=284812 GN=bud22 PE=3 SV=1	P:GO:0030490; F:GO:0003674; C:GO:0005634; C:GO:0005730; C:GO:0030686	P:maturation of SSU-rRNA; F:molecular_function; C:nucleus; C:nucleolus; C:90S preribosome
TRINITY_DN60596_c4_g3	10.5789	3.64609	4.62753e-15	7.22311e-14	0	0	2.239	3.86	3.267	8.404	2.291	2.438	6.468	10.251	22.572	---NA---
TRINITY_DN62222_c9_g1	10.578	3.64635	4.62888e-15	7.22311e-14	0	0	14.484	22.027	25.582	41.404	14.925	21.121	56.268	62.039	97.134	---NA---
TRINITY_DN67008_c3_g1	8.21483	4.05493	4.64134e-15	7.23108e-14	0	0.158	8.104	11.932	17.031	32.262	9.694	8.61	19.066	18.826	25.307	---NA---
TRINITY_DN55839_c1_g2	8.21619	4.05607	4.64724e-15	7.23264e-14	0	0.299	8.346	5.644	7.381	8.886	3.059	3.939	27.899	28.592	41.969	---NA---
TRINITY_DN62304_c5_g1	8.65462	3.64685	4.72962e-15	7.34922e-14	0	0.025	4.152	2.635	3.61	4.587	1.351	2.489	4.365	6.793	3.643	PHNW_PSYIN2-aminoethylphosphonate--pyruvate transaminase OS=Psychromonas ingrahamii (strain 37) OX=357804 GN=phnW PE=3 SV=1	F:GO:0016740	F:transferase activity
TRINITY_DN67159_c3_g2	10.5768	3.64879	4.73981e-15	7.36117e-14	0	0	7.347	5.987	2.723	3.653	1.549	2.027	18.619	17.405	6.715	---NA---
TRINITY_DN66353_c3_g1	8.65159	3.6403	4.795e-15	7.43511e-14	0	0.1	7.915	10.396	11.072	15.207	5.244	6.146	15.191	16.625	25.016	---NA---
TRINITY_DN64789_c1_g1	10.5727	3.64076	4.79744e-15	7.43511e-14	0	0	11.878	15.034	19.149	28.075	8.873	11.741	33.722	34.046	57.488	---NA---
TRINITY_DN66946_c1_g2	10.5707	3.64077	4.7975e-15	7.43511e-14	0	0	16.103	12.004	3.862	4.043	2.424	1.001	21.271	23.245	19.153	---NA---
TRINITY_DN62588_c0_g1	7.84072	6.50112	4.80666e-15	7.4454e-14	0.023	0.366	13.276	14.069	18.705	23.078	6.635	11.908	33.942	50.695	51.4	---NA---
TRINITY_DN58815_c1_g2	7.7367	5.85616	4.91871e-15	7.61098e-14	0	0.69	17.722	18.987	15.075	23.375	8.701	12.511	49.778	72.552	86.541	---NA---
TRINITY_DN62254_c2_g1	7.73287	4.03978	5.09262e-15	7.83897e-14	0.122	0.332	15.903	19.983	37.087	50.917	17.044	18.452	32.001	25.635	67.219	---NA---
TRINITY_DN60065_c0_g1	8.2003	4.04156	5.10274e-15	7.85045e-14	0	0.133	8.167	7.75	9.075	10.169	2.821	5.287	19.982	16.887	13.627	F207A_HUMANProtein FAM207A OS=Homo sapiens OX=9606 GN=FAM207A PE=1 SV=2	P:GO:0000462; F:GO:0005515; C:GO:0005730; C:GO:0030686; C:GO:0030688	P:maturation of SSU-rRNA from tricistronic rRNA transcript (SSU-rRNA, 5.8S rRNA, LSU-rRNA); F:protein binding; C:nucleolus; C:90S preribosome; C:preribosome, small subunit precursor
TRINITY_DN67744_c3_g1	8.19664	4.03721	5.1588e-15	7.93256e-14	0	0.091	6.843	6.806	9.337	14.438	4.41	3.49	15.763	21.389	22.694	---NA---
TRINITY_DN61780_c7_g1	7.68855	5.61608	5.22661e-15	8.03265e-14	0	0.831	29.536	37.071	49.218	75.636	28.685	32.388	67.071	82.943	111.698	---NA---
TRINITY_DN67889_c3_g3	7.9338	4.33881	5.36517e-15	8.21991e-14	0	0.416	11.709	16.154	11.384	21.99	6.807	7.212	36.909	40.987	54.2	NUD19_CHICKNucleoside diphosphate-linked moiety X motif 19 OS=Gallus gallus OX=9031 GN=NUDT19 PE=2 SV=1	F:GO:0016787; F:GO:0046872; C:GO:0005777	F:hydrolase activity; F:metal ion binding; C:peroxisome
TRINITY_DN67386_c2_g2	7.48876	4.86741	5.37327e-15	8.22805e-14	0.017	0.108	3.826	3.745	4.568	4.505	1.642	1.322	8.116	9.199	12.494	POL4_DROMERetrovirus-related Pol polyprotein from transposon 412 OS=Drosophila melanogaster OX=7227 GN=POL PE=4 SV=1	F:GO:0003824	F:catalytic activity
TRINITY_DN62816_c0_g1	7.81302	6.64693	5.38379e-15	8.23988e-14	0	2.676	61.091	70.552	41.544	113.264	30.221	43.269	324.004	305.766	275.732	FKBP7_HUMANPeptidyl-prolyl cis-trans isomerase FKBP7 OS=Homo sapiens OX=9606 GN=FKBP7 PE=1 SV=2	P:GO:0000413; P:GO:0018208; F:GO:0003755; F:GO:0005509; F:GO:0005515; F:GO:0005528; F:GO:0016853; F:GO:0046872; C:GO:0005783; C:GO:0005788	P:protein peptidyl-prolyl isomerization; P:peptidyl-proline modification; F:peptidyl-prolyl cis-trans isomerase activity; F:calcium ion binding; F:protein binding; F:FK506 binding; F:isomerase activity; F:metal ion binding; C:endoplasmic reticulum; C:endoplasmic reticulum lumen
TRINITY_DN65545_c5_g1	7.52547	5.37657	5.52225e-15	8.39951e-14	0.07	0.682	15.756	15.802	14.54	20.071	8.502	11.934	43.896	51.853	92.245	---NA---
TRINITY_DN66522_c0_g1	7.87776	3.61646	5.5337e-15	8.40826e-14	0.081	0.108	5.487	5.281	5.536	10.128	3.43	4.106	13.58	14.809	33.886	---NA---
TRINITY_DN63906_c10_g1	8.28846	8.00405	5.63475e-15	8.55299e-14	0.064	2.061	222.394	204.373	213.348	204.518	52.179	87.719	286.48	332.46	425.09	FUCL5_ANGJAFucolectin-5 OS=Anguilla japonica OX=7937 PE=2 SV=1	P:GO:0031347; F:GO:0030246; C:GO:0005576	P:regulation of defense response; F:carbohydrate binding; C:extracellular region
TRINITY_DN59324_c2_g2	8.62294	3.61215	5.74871e-15	8.71701e-14	0	0.066	3.889	5.302	2.632	6.547	1.96	2.643	12.371	11.729	15.051	---NA---
TRINITY_DN68143_c10_g4	8.62347	3.61497	5.76667e-15	8.73609e-14	0	0.066	8.84	9.857	10.376	7.296	2.98	4.889	20.392	14.464	6.331	---NA---
TRINITY_DN64239_c7_g1	8.72687	3.61505	5.76722e-15	8.73609e-14	0.029	0	9.775	12.855	12.332	14.807	3.39	4.709	8.606	9.585	5.282	CRIP1_HUMANCysteine-rich protein 1 OS=Homo sapiens OX=9606 GN=CRIP1 PE=1 SV=3	P:GO:0006955; P:GO:0007507; P:GO:0008630; P:GO:0010033; P:GO:0010043; P:GO:0010468; P:GO:0060741; P:GO:0071236; P:GO:0071493; F:GO:0008270; F:GO:0042277; C:GO:0005737	P:immune response; P:heart development; P:intrinsic apoptotic signaling pathway in response to DNA damage; P:response to organic substance; P:response to zinc ion; P:regulation of gene expression; P:prostate gland stromal morphogenesis; P:cellular response to antibiotic; P:cellular response to UV-B; F:zinc ion binding; F:peptide binding; C:cytoplasm
TRINITY_DN60500_c0_g1	8.17714	4.01748	5.82318e-15	8.81634e-14	0	0.075	3.29	4.949	6.191	10.179	3.086	2.181	9.756	9.076	10.883	---NA---
TRINITY_DN63048_c6_g1	7.75855	6.43326	5.82928e-15	8.82105e-14	0.093	0.465	21.674	18.655	15.589	21.159	7.655	11.215	52.759	63	59.577	DAZP2_BOVINDAZ-associated protein 2 OS=Bos taurus OX=9913 GN=DAZAP2 PE=2 SV=1	F:GO:0019901; C:GO:0005634	F:protein kinase binding; C:nucleus
TRINITY_DN58429_c1_g2	7.74619	4.57661	5.85078e-15	8.84904e-14	0	1.197	21.569	31.292	23.666	41.497	13.468	13.948	97.534	89.3	140.18	---NA---
TRINITY_DN59682_c3_g3	7.58582	4.32622	5.85884e-15	8.8567e-14	0.041	0.199	13.36	10.624	8.662	11.267	2.847	4.812	23.908	26.087	19.341	---NA---
TRINITY_DN66523_c1_g1	7.63711	6.01848	5.96846e-15	8.99017e-14	0.023	0.249	11.394	17.783	12.443	16.387	7.138	6.467	32.111	31.607	39.59	---NA---
TRINITY_DN67204_c7_g2	7.66461	4.83999	5.98452e-15	9.00676e-14	0	0.673	21.054	25.378	26.661	27.788	8.621	18.735	51.873	63.353	65.945	---NA---
TRINITY_DN67761_c8_g1	10.5262	3.5959	6.29058e-15	9.41291e-14	0	0	9.271	18.074	15.539	23.15	3.907	5.338	23.615	28.625	31.619	---NA---
TRINITY_DN63584_c1_g2	7.63015	5.09449	6.36862e-15	9.52485e-14	0	0.166	11.499	9.348	16.819	12.827	3.245	5.287	15.448	17.495	13.768	EGFL8_PIGEpidermal growth factor-like protein 8 OS=Sus scrofa OX=9823 GN=EGFL8 PE=3 SV=1	P:GO:0048856; F:GO:0005102; F:GO:0005509; C:GO:0005576; C:GO:0009986	P:anatomical structure development; F:signaling receptor binding; F:calcium ion binding; C:extracellular region; C:cell surface
TRINITY_DN59196_c2_g1	7.85395	3.59469	6.42032e-15	9.59244e-14	0.07	0.1	7.379	9.182	6.998	10.559	2.993	4.761	18.692	16.501	20.315	---NA---
TRINITY_DN59984_c3_g1	8.60446	3.5972	6.43818e-15	9.61063e-14	0	1.338	150.278	134.755	114.206	141.011	35.823	90.401	166.078	360.56	187.524	IPSG_VULVUDouble-headed protease inhibitor, submandibular gland OS=Vulpes vulpes OX=9627 PE=1 SV=1	P:GO:0010466; P:GO:0010951; F:GO:0004867; F:GO:0030414; C:GO:0005576	P:negative regulation of peptidase activity; P:negative regulation of endopeptidase activity; F:serine-type endopeptidase inhibitor activity; F:peptidase inhibitor activity; C:extracellular region
TRINITY_DN62663_c0_g1	8.60444	3.59771	6.44179e-15	9.61063e-14	0	0.366	46.217	48.588	64.323	64.882	26.182	37.572	93.103	95	21.026	VATL_DROMEV-type proton ATPase 16 kDa proteolipid subunit OS=Drosophila melanogaster OX=7227 GN=Vha16-1 PE=2 SV=1	P:GO:0007035; P:GO:0033227; P:GO:1902600; F:GO:0046961; C:GO:0000220; C:GO:0005774; C:GO:0016021; C:GO:0033181; C:GO:0045169	P:vacuolar acidification; P:dsRNA transport; P:proton transmembrane transport; F:proton-transporting ATPase activity, rotational mechanism; C:vacuolar proton-transporting V-type ATPase, V0 domain; C:vacuolar membrane; C:integral component of membrane; C:plasma membrane proton-transporting V-type ATPase complex; C:fusome
TRINITY_DN65408_c2_g1	7.64634	4.82158	6.44226e-15	9.61063e-14	0	5.436	226.399	218.556	203.688	257.261	64.588	111.509	441.359	476.719	433.979	---NA---
TRINITY_DN68144_c1_g2	7.64503	4.81945	6.52012e-15	9.70225e-14	0	0.781	19.13	26.198	21.417	47.674	16.408	15.963	54.832	60.921	91.046	---NA---
TRINITY_DN59687_c1_g1	10.5196	3.58956	6.52469e-15	9.70416e-14	0	0	11.72	8.653	6.211	6.824	2.596	2.323	26.537	28.485	28.744	TPPP2_MOUSETubulin polymerization-promoting protein family member 2 OS=Mus musculus OX=10090 GN=Tppp2 PE=2 SV=1	P:GO:0007283; P:GO:0030154; P:GO:0032273; P:GO:1901317; F:GO:0015631; C:GO:0005829; C:GO:0005874; C:GO:0036126	P:spermatogenesis; P:cell differentiation; P:positive regulation of protein polymerization; P:regulation of flagellated sperm motility; F:tubulin binding; C:cytosol; C:microtubule; C:sperm flagellum
TRINITY_DN58630_c0_g1	7.54768	5.99046	6.53139e-15	9.70924e-14	0	0.54	15.041	15.345	5.627	11.534	4.874	6.904	63.197	64.683	24.82	---NA---
TRINITY_DN63387_c4_g1	8.15475	3.99406	6.56064e-15	9.738e-14	0	0.316	10.206	12.409	8.299	14.961	3.721	4.324	25.314	28.945	53.264	---NA---
TRINITY_DN61076_c0_g1	7.89905	4.30478	6.5944e-15	9.76845e-14	0	0.091	3.837	4.617	3.872	5.274	1.285	2.297	8.614	10.316	9.806	HXNY_EMENI2-oxoglutarate-Fe(II) type oxidoreductase hxnY OS=Emericella nidulans (strain FGSC A4 / ATCC 38163 / CBS 112.46 / NRRL 194 / M139) OX=227321 GN=hxnY PE=2 SV=1	F:GO:0016491; F:GO:0046872; F:GO:0051213; C:GO:0005575	F:oxidoreductase activity; F:metal ion binding; F:dioxygenase activity; C:cellular_component
TRINITY_DN63441_c4_g2	7.62471	5.55257	6.67603e-15	9.87946e-14	0	0.224	20.15	20.626	17.404	13.832	6.86	10.124	33.95	25.167	6.856	UROM_RATUromodulin OS=Rattus norvegicus OX=10116 GN=Umod PE=2 SV=1	P:GO:0000255; P:GO:0001822; P:GO:0002251; P:GO:0003091; P:GO:0003094; P:GO:0006468; P:GO:0006629; P:GO:0006874; P:GO:0006883; P:GO:0006914; P:GO:0006915; P:GO:0006954; P:GO:0006986; P:GO:0007029; P:GO:0007157; P:GO:0007159; P:GO:0007588; P:GO:0008380; P:GO:0009414; P:GO:0010033; P:GO:0010467; P:GO:0018107; P:GO:0019628; P:GO:0030104; P:GO:0030433; P:GO:0030643; P:GO:0030644; P:GO:0032496; P:GO:00…	P:allantoin metabolic process; P:kidney development; P:organ or tissue specific immune response; P:renal water homeostasis; P:glomerular filtration; P:protein phosphorylation; P:lipid metabolic process; P:cellular calcium ion homeostasis; P:cellular sodium ion homeostasis; P:autophagy; P:apoptotic process; P:inflammatory response; P:response to unfolded protein; P:endoplasmic reticulum organizati…
TRINITY_DN66986_c5_g2	7.89571	4.30308	6.75574e-15	9.98347e-14	0	0.191	22.694	21.539	27.215	18.501	9.151	11.677	33.598	24.05	4.158	A4_TETFLAmyloid-beta A4 protein OS=Tetraodon fluviatilis OX=47145 GN=app PE=2 SV=1	P:GO:0007399; P:GO:0010466; P:GO:0010951; F:GO:0004867; F:GO:0008201; F:GO:0030414; F:GO:0046872; F:GO:0046914; C:GO:0005798; C:GO:0016020; C:GO:0016021; C:GO:0055037	P:nervous system development; P:negative regulation of peptidase activity; P:negative regulation of endopeptidase activity; F:serine-type endopeptidase inhibitor activity; F:heparin binding; F:peptidase inhibitor activity; F:metal ion binding; F:transition metal ion binding; C:Golgi-associated vesicle; C:membrane; C:integral component of membrane; C:recycling endosome
TRINITY_DN55263_c1_g3	7.72095	4.5514	6.75949e-15	9.98347e-14	0	0.84	25.437	52.209	33.377	61.978	24.01	29.501	57.183	74.77	114.423	---NA---
TRINITY_DN66763_c5_g3	7.39264	5.54772	6.75985e-15	9.98347e-14	0.261	0.607	17.827	19.661	16.567	21.846	6.502	9.38	34.001	38.309	32.959	CYTB_MACFUCystatin-B OS=Macaca fuscata fuscata OX=9543 GN=CSTB PE=3 SV=1	F:GO:0030414	F:peptidase inhibitor activity
TRINITY_DN51335_c0_g1	7.89327	4.29987	6.82022e-15	1.00676e-13	0	0.191	8.966	7.294	5.405	8.763	3.152	3.644	15.704	25.619	17.851	---NA---
TRINITY_DN55343_c0_g1	8.14943	3.99044	6.86187e-15	1.0124e-13	0	0.233	13.023	10.417	10.094	16.09	4.94	3.875	25.775	31.574	30.514	RT63_HUMANRibosomal protein 63, mitochondrial OS=Homo sapiens OX=9606 GN=MRPL57 PE=1 SV=1	P:GO:0032543; F:GO:0005515; C:GO:0005762	P:mitochondrial translation; F:protein binding; C:mitochondrial large ribosomal subunit
TRINITY_DN67575_c7_g1	7.68171	3.99241	6.87691e-15	1.01411e-13	0.023	0.066	5.981	5.084	7.149	6.803	2.331	2.156	8.379	11.015	7.23	---NA---
TRINITY_DN64522_c4_g2	7.60178	5.3122	7.03808e-15	1.03375e-13	0	0.815	30.766	39.551	53.221	71.932	23.454	22.02	60.157	62.786	104.879	---NA---
TRINITY_DN57624_c1_g1	7.6018	5.06586	7.17615e-15	1.05193e-13	0	0.291	25.815	22.006	21.619	16.87	6.489	10.804	31.913	26.029	15.65	---NA---
TRINITY_DN64012_c0_g1	7.36028	5.0643	7.19892e-15	1.05318e-13	0.041	0.166	7.547	9.462	5.284	11.647	3.92	3.503	23.431	28.477	40.742	---NA---
TRINITY_DN62707_c4_g1	7.58177	6.16491	7.20767e-15	1.05393e-13	0	0.615	9.702	11.662	14.198	20.892	8.462	8.931	48.848	53.611	64.1	---NA---
TRINITY_DN60110_c4_g2	7.61501	4.7909	7.35831e-15	1.07118e-13	0	0.582	21.6	17.016	22.839	33.483	8.701	14.243	49.214	69.357	36.049	---NA---
TRINITY_DN54536_c0_g1	7.58148	5.29197	7.62941e-15	1.10901e-13	0	1.463	51.21	58.776	49.268	64.092	15.508	26.267	109.62	124.759	147.148	---NA---
TRINITY_DN64290_c1_g2	7.31587	5.29157	7.66831e-15	1.11247e-13	0.064	0.266	12.687	10.956	12.02	12.755	4.119	6.634	21.073	25.266	23.846	APMAP_CHICKAdipocyte plasma membrane-associated protein OS=Gallus gallus OX=9031 GN=APMAP PE=2 SV=1	P:GO:0009058; F:GO:0004064; F:GO:0016844; C:GO:0009986; C:GO:0016020; C:GO:0016021	P:biosynthetic process; F:arylesterase activity; F:strictosidine synthase activity; C:cell surface; C:membrane; C:integral component of membrane
TRINITY_DN63041_c4_g1	7.86907	4.2764	7.8875e-15	1.14146e-13	0	1.546	145.39	136.819	121.376	95.215	33.214	51.687	224.704	192.243	46.689	H90A1_DANREHeat shock protein HSP 90-alpha 1 OS=Danio rerio OX=7955 GN=hsp90a.1 PE=1 SV=3	P:GO:0006457; P:GO:0007517; P:GO:0010038; P:GO:0030240; P:GO:0030241; P:GO:0034605; P:GO:0045429; P:GO:0048769; P:GO:0050790; P:GO:0050821; P:GO:0050900; F:GO:0005524; F:GO:0030235; F:GO:0051082; F:GO:0097718; C:GO:0005634; C:GO:0005829; C:GO:0005886; C:GO:0030018; C:GO:0031672; C:GO:0032991; C:GO:0042470; C:GO:0043025; C:GO:0043209; C:GO:0048471	P:protein folding; P:muscle organ development; P:response to metal ion; P:skeletal muscle thin filament assembly; P:skeletal muscle myosin thick filament assembly; P:cellular response to heat; P:positive regulation of nitric oxide biosynthetic process; P:sarcomerogenesis; P:regulation of catalytic activity; P:protein stabilization; P:leukocyte migration; F:ATP binding; F:nitric-oxide synthase reg…
TRINITY_DN54714_c1_g1	8.57163	3.56128	7.89224e-15	1.14159e-13	0	0.673	36.2	25.731	19.865	31.974	17.534	17.118	85.918	120.192	146.998	NHP2_HUMANH/ACA ribonucleoprotein complex subunit 2 OS=Homo sapiens OX=9606 GN=NHP2 PE=1 SV=1	F:GO:0034513; C:GO:0005697; C:GO:0031429	F:box H/ACA snoRNA binding; C:telomerase holoenzyme complex; C:box H/ACA snoRNP complex
TRINITY_DN66931_c9_g1	7.42406	5.70965	7.94806e-15	1.14517e-13	0	1.646	56.171	70.241	92.224	190.142	31.228	34.736	136.531	133.441	138.156	---NA---
TRINITY_DN54153_c0_g2	7.86617	4.27249	7.95866e-15	1.14532e-13	0	0.108	5.108	6.121	6.332	9.605	2.675	3.349	11.939	12.411	8.27	GMFG_HUMANGlia maturation factor gamma OS=Homo sapiens OX=9606 GN=GMFG PE=1 SV=1	P:GO:0006468; P:GO:0034316; P:GO:0043312; P:GO:0071846; F:GO:0004860; F:GO:0008047; F:GO:0071933; C:GO:0005576; C:GO:0034774; C:GO:1904813	P:protein phosphorylation; P:negative regulation of Arp2/3 complex-mediated actin nucleation; P:neutrophil degranulation; P:actin filament debranching; F:protein kinase inhibitor activity; F:enzyme activator activity; F:Arp2/3 complex binding; C:extracellular region; C:secretory granule lumen; C:ficolin-1-rich granule lumen
TRINITY_DN68023_c2_g2	8.12308	3.96439	7.99315e-15	1.14775e-13	0	0.058	3.279	4.15	3.398	4.648	1.907	1.95	9.361	7.811	5.901	---NA---
TRINITY_DN62141_c2_g9	7.57458	5.50049	8.00292e-15	1.14859e-13	0	0.465	7.999	11.828	11.495	18.563	7.045	7.173	36.674	40.592	54.21	PMGT1_BOVINProtein O-linked-mannose beta-1,2-N-acetylglucosaminyltransferase 1 OS=Bos taurus OX=9913 GN=POMGNT1 PE=2 SV=1	P:GO:0006493; F:GO:0016757; F:GO:0046872; C:GO:0000139; C:GO:0016021	P:protein O-linked glycosylation; F:transferase activity, transferring glycosyl groups; F:metal ion binding; C:Golgi membrane; C:integral component of membrane
TRINITY_DN60256_c11_g1	7.69074	4.52129	8.05617e-15	1.15455e-13	0	0.299	9.954	11.257	13.109	12.58	5.668	7.199	24.45	22.111	30.149	---NA---
TRINITY_DN58528_c0_g1	8.56944	3.55877	8.07944e-15	1.15732e-13	0	0.042	3.048	3.382	3.862	5.305	1.51	2.22	6.658	6.809	9.029	---NA---
TRINITY_DN67589_c1_g4	8.12099	3.9636	8.1204e-15	1.16262e-13	0	0.066	4.488	6.868	5.929	7.008	2.715	4.209	9.83	10.842	5.123	---NA---
TRINITY_DN68212_c0_g1	7.56438	5.27438	8.14148e-15	1.16508e-13	0	0.341	11.016	14.37	16.88	24.997	7.138	9.637	21.783	27.22	38.25	---NA---
TRINITY_DN64289_c8_g2	7.85531	4.25943	8.50008e-15	1.21404e-13	0	0.191	3.427	4.804	5.465	9.892	3.139	3.349	16.019	14.349	25.831	---NA---
TRINITY_DN63242_c0_g1	7.37635	4.75581	8.59034e-15	1.22634e-13	0.649	4.796	371.211	326.252	276.39	360.193	74.798	160.887	352.497	561.821	249.817	ABCF2_HUMANATP-binding cassette sub-family F member 2 OS=Homo sapiens OX=9606 GN=ABCF2 PE=1 SV=2	P:GO:0055085; F:GO:0005524; F:GO:0042626	P:transmembrane transport; F:ATP binding; F:ATPase-coupled transmembrane transporter activity
TRINITY_DN66044_c3_g2	7.57709	4.75185	8.66037e-15	1.23514e-13	0	0.283	16.05	19.35	12.09	18.973	7.562	9.277	37.89	39.418	25.944	---NA---
TRINITY_DN36523_c0_g1	7.67838	4.50831	8.68336e-15	1.23763e-13	0	0.457	12.971	12.699	15.418	23.457	7.681	9.765	23.929	34.095	63.004	---NA---
TRINITY_DN56521_c0_g1	7.39753	5.68286	8.75561e-15	1.24511e-13	0	2.012	65.211	47.965	19.673	37.136	14.7	12.935	177.351	159.043	149.489	---NA---
TRINITY_DN62856_c2_g1	8.55732	3.54565	8.89064e-15	1.26349e-13	0	0.083	3.3	6.848	4.487	8.794	2.384	5.12	15.396	12.247	21.354	---NA---
TRINITY_DN67309_c1_g15	8.55562	3.54498	8.89343e-15	1.26349e-13	0	0.141	8.377	9.276	11.949	15.402	5.854	6.878	17.989	23.943	32.771	---NA---
TRINITY_DN60936_c0_g2	7.81151	6.95438	9.03052e-15	1.28235e-13	0.046	3.258	398.876	240.666	278.124	253.065	98.199	191.132	389.076	523.315	259.838	---NA---
TRINITY_DN67645_c3_g2	8.10141	3.93964	9.04544e-15	1.28385e-13	0	0.266	4.036	5.302	5.717	10.087	4.132	5.633	24.135	19.935	51.644	---NA---
TRINITY_DN55852_c0_g1	7.56015	4.73505	9.27215e-15	1.3154e-13	0	2.178	192.185	170.249	182.976	127.835	32.83	52.739	285.052	196.72	61.028	ASSY_XENTRArgininosuccinate synthase OS=Xenopus tropicalis OX=8364 GN=ass1 PE=2 SV=1	P:GO:0000050; P:GO:0000053; P:GO:0006526; F:GO:0004055; F:GO:0005524; C:GO:0005829	P:urea cycle; P:argininosuccinate metabolic process; P:arginine biosynthetic process; F:argininosuccinate synthase activity; F:ATP binding; C:cytosol
TRINITY_DN57008_c0_g1	8.54977	3.53947	9.32726e-15	1.32258e-13	0	0.125	9.944	7.605	10.174	15.967	3.112	5.556	13.814	20.978	26.946	RM52_HUMAN39S ribosomal protein L52, mitochondrial OS=Homo sapiens OX=9606 GN=MRPL52 PE=1 SV=2	P:GO:0032543; C:GO:0005654; C:GO:0005762	P:mitochondrial translation; C:nucleoplasm; C:mitochondrial large ribosomal subunit
TRINITY_DN63904_c7_g3	8.54954	3.53793	9.33394e-15	1.32289e-13	0	0.166	4.677	7.937	5.859	12.026	2.635	4.491	21.901	24.025	42.905	---NA---
TRINITY_DN65722_c0_g1	8.09371	3.93453	9.46403e-15	1.34069e-13	0	0.79	35.128	56.608	51.426	67.755	23.043	27.05	102.852	90.442	84.827	---NA---
TRINITY_DN64483_c1_g1	7.49157	6.07333	9.47577e-15	1.3417e-13	0	0.274	7.82	6.485	5.415	6.352	5.377	8.944	21.007	23.212	28.791	---NA---
TRINITY_DN66143_c1_g2	8.09439	3.93707	9.49063e-15	1.34316e-13	0	0.233	9.838	5.416	5.687	6.67	2.066	3.696	29.298	38.703	19.387	ST1C4_HUMANSulfotransferase 1C4 OS=Homo sapiens OX=9606 GN=SULT1C4 PE=1 SV=2	P:GO:0006068; P:GO:0050427; P:GO:0051923; F:GO:0004062; C:GO:0005829	P:ethanol catabolic process; P:3'-phosphoadenosine 5'-phosphosulfate metabolic process; P:sulfation; F:aryl sulfotransferase activity; C:cytosol
TRINITY_DN67486_c0_g1	7.60936	6.4407	9.69397e-15	1.36474e-13	0	0.765	24.806	40.277	40.385	68.741	18.898	19.838	66.83	76.971	82.251	---NA---
TRINITY_DN59548_c0_g1	8.54545	3.53812	9.76515e-15	1.37345e-13	0	1.77	261.801	207.071	169.988	195.447	47.543	116.706	383.516	374.055	131.432	CATB_HUMANCathepsin B OS=Homo sapiens OX=9606 GN=CTSB PE=1 SV=3	P:GO:0002224; P:GO:0030574; P:GO:0030855; P:GO:0042981; P:GO:0043312; P:GO:0051603; P:GO:0097067; F:GO:0004197; F:GO:0005518; F:GO:0043394; C:GO:0005615; C:GO:0005886; C:GO:0036021; C:GO:0048471; C:GO:1904813	P:toll-like receptor signaling pathway; P:collagen catabolic process; P:epithelial cell differentiation; P:regulation of apoptotic process; P:neutrophil degranulation; P:proteolysis involved in cellular protein catabolic process; P:cellular response to thyroid hormone stimulus; F:cysteine-type endopeptidase activity; F:collagen binding; F:proteoglycan binding; C:extracellular space; C:plasma memb…
TRINITY_DN55345_c0_g1	7.62172	3.93352	9.78114e-15	1.37439e-13	0.064	0.166	17.144	17.202	17.112	12.365	5.152	7.52	28.837	26.645	7.998	NOMO1_HUMANNodal modulator 1 OS=Homo sapiens OX=9606 GN=NOMO1 PE=1 SV=5	F:GO:0005515; F:GO:0043022; C:GO:0110165	F:protein binding; F:ribosome binding; C:cellular anatomical entity
TRINITY_DN47448_c0_g1	8.08723	3.92752	9.88394e-15	1.38685e-13	0	0.391	7.684	7.273	7.371	13.145	4.119	4.453	37.531	44.929	55.521	COP3_CONPUConodipine-P3 OS=Conus purpurascens OX=41690 PE=1 SV=1	P:GO:0006644; P:GO:0035821; P:GO:0050482; F:GO:0004623; F:GO:0016787; F:GO:0090729; F:GO:0102567; F:GO:0102568; C:GO:0005576	P:phospholipid metabolic process; P:modulation of process of other organism; P:arachidonic acid secretion; F:phospholipase A2 activity; F:hydrolase activity; F:toxin activity; F:phospholipase A2 activity (consuming 1,2-dipalmitoylphosphatidylcholine); F:phospholipase A2 activity consuming 1,2-dioleoylphosphatidylethanolamine); C:extracellular region
TRINITY_DN59782_c6_g1	7.51219	5.22193	9.99481e-15	1.40174e-13	0	0.391	17.564	15.781	11.888	18.234	6.33	7.892	25.739	35.943	36.705	TAGL_CHICKTransgelin OS=Gallus gallus OX=9031 GN=TAGLN PE=1 SV=3	P:GO:0030855; F:GO:0051015; C:GO:0005737	P:epithelial cell differentiation; F:actin filament binding; C:cytoplasm
TRINITY_DN64250_c5_g1	7.7164	6.76189	1.00436e-14	1.40724e-13	0	1.28	44.452	51.887	55.52	53.338	15.455	28.987	126.086	144.653	144.656	---NA---
TRINITY_DN67454_c2_g3	7.76127	6.76019	1.00733e-14	1.41074e-13	0.046	0.623	27.318	41.221	33.951	42.318	16.713	14.949	70.199	60.412	94.202	---NA---
TRINITY_DN62264_c1_g1	8.08192	3.92142	1.01598e-14	1.42218e-13	0	0.258	8.703	8.342	7.573	14.171	4.052	5.8	24.574	25.775	41.51	---NA---
TRINITY_DN58667_c0_g1	7.52432	5.64005	1.01943e-14	1.42633e-13	0	0.549	18.069	17.244	27.447	41.969	10.184	13.987	33.254	40.658	68.549	---NA---
TRINITY_DN59912_c3_g2	7.8231	4.22838	1.02081e-14	1.42758e-13	0	0.166	7.642	5.831	6.494	11.349	2.98	3.747	17.916	15.77	16.222	---NA---
TRINITY_DN64342_c6_g1	7.51097	5.43601	1.02144e-14	1.42778e-13	0	0.973	37.693	36.625	35.192	45.776	12.277	17.772	83.076	72.38	93.594	KCD16_MOUSEBTB/POZ domain-containing protein KCTD16 OS=Mus musculus OX=10090 GN=Kctd16 PE=1 SV=2	P:GO:0008277; P:GO:0051260; F:GO:0003674; C:GO:0005886; C:GO:0016020; C:GO:0030054; C:GO:0042734; C:GO:0042995; C:GO:0043235; C:GO:0045202; C:GO:0045211	P:regulation of G protein-coupled receptor signaling pathway; P:protein homooligomerization; F:molecular_function; C:plasma membrane; C:membrane; C:cell junction; C:presynaptic membrane; C:cell projection; C:receptor complex; C:synapse; C:postsynaptic membrane
TRINITY_DN61086_c0_g1	8.64319	3.53004	1.02576e-14	1.43316e-13	0.017	0	3.942	5.115	4.235	5.459	1.735	1.976	4.505	4.435	4.29	---NA---
TRINITY_DN67331_c5_g5	7.78662	3.52786	1.0268e-14	1.43393e-13	0.046	0.449	5.834	3.849	13.048	15.484	4.847	5.081	20.143	25.109	38.11	---NA---
TRINITY_DN58282_c9_g2	10.4556	3.52545	1.02796e-14	1.43454e-13	0	0	7.82	7.097	7.784	10.928	2.49	5.569	14.407	17.397	19.472	---NA---
TRINITY_DN60912_c0_g1	8.53583	3.52491	1.02822e-14	1.43454e-13	0	0.025	2.092	3.03	3.539	4.525	1.616	1.129	4.094	3.433	5.029	---NA---
TRINITY_DN67589_c1_g5	7.82098	4.22788	1.03437e-14	1.44245e-13	0	0.066	6.443	4.71	5.324	4.782	1.655	2.643	7.845	7.417	5.704	---NA---
TRINITY_DN65209_c4_g2	7.51792	6.04196	1.03778e-14	1.44652e-13	0.023	0.341	10.921	15.127	18.473	30.825	10.118	10.586	26.42	31.081	40.255	---NA---
TRINITY_DN63714_c0_g1	7.57668	6.23334	1.04363e-14	1.45399e-13	0.504	8.836	171.531	181.06	138.366	294.161	77.95	106.287	615.875	636.008	1186.74	---NA---
TRINITY_DN65224_c11_g1	8.53343	3.52524	1.05176e-14	1.46439e-13	0	0.075	2.691	3.745	2.813	7.901	3.192	1.412	12.913	16.723	11.604	---NA---
TRINITY_DN65091_c0_g2	8.53348	3.52455	1.05209e-14	1.46439e-13	0	0.05	6.349	5.789	6.121	9.625	3.867	3.747	12.203	9.832	8.635	---NA---
TRINITY_DN55773_c0_g1	7.51567	5.63299	1.05909e-14	1.46786e-13	0	0.873	61.522	47.291	48.441	45.817	15.654	28.731	108.118	104.849	23.284	14332_CAEEL14-3-3-like protein 2 OS=Caenorhabditis elegans OX=6239 GN=ftt-2 PE=1 SV=1	P:GO:0040024; P:GO:0042308; P:GO:0051220; F:GO:0008134; C:GO:0005634; C:GO:0005737	P:dauer larval development; P:negative regulation of protein import into nucleus; P:cytoplasmic sequestering of protein; F:transcription factor binding; C:nucleus; C:cytoplasm
TRINITY_DN64410_c2_g2	7.76531	7.04214	1.05943e-14	1.46786e-13	0.064	1.521	62.52	58.787	55.954	80.059	23.388	32.67	189.392	184.785	159.633	---NA---
TRINITY_DN55430_c0_g1	7.34769	5.63362	1.06079e-14	1.46888e-13	0	1.238	127.227	79.029	74.749	44.339	26.685	37.893	117.062	145.86	37.258	---NA---
TRINITY_DN65391_c3_g2	8.5306	3.51867	1.07935e-14	1.48899e-13	0	0.125	4.656	7.315	11.989	23.673	6.569	4.684	17.638	15.59	31.217	---NA---
TRINITY_DN64244_c2_g1	7.6394	4.46936	1.08052e-14	1.48991e-13	0	0.54	11.993	10.396	10.447	16.428	5.469	6.288	21.124	30.103	56.355	---NA---
TRINITY_DN65764_c2_g2	8.07012	3.91244	1.09647e-14	1.5112e-13	0	0.224	17.491	15.905	16.557	15.33	6.449	8.572	30.419	33.8	18.413	---NA---
TRINITY_DN63897_c4_g1	7.38268	4.47049	1.1071e-14	1.52514e-13	0.023	0.125	8.178	8.497	6.09	8.917	2.94	3.08	16.62	12.731	5.067	---NA---
TRINITY_DN54246_c1_g1	7.809	4.21474	1.10764e-14	1.52517e-13	0	0.449	19.025	17.15	21.024	26.772	7.151	10.15	46.204	46.613	39.487	SIM20_BOVINSmall integral membrane protein 20 OS=Bos taurus OX=9913 GN=SMIM20 PE=1 SV=2	C:GO:0016020	C:membrane
TRINITY_DN54125_c0_g1	7.80797	4.213	1.12099e-14	1.54282e-13	0	0.199	11.762	6.713	5.798	8.466	3.033	5.146	18.275	19.36	23.171	---NA---
TRINITY_DN56054_c0_g1	7.48837	4.95004	1.12685e-14	1.55017e-13	0	0.59	19.666	19.775	14.893	22.955	5.469	10.137	36.484	46.301	53.929	EMRE_XENTREssential MCU regulator, mitochondrial OS=Xenopus tropicalis OX=8364 GN=smdt1 PE=3 SV=1	P:GO:0006851; C:GO:0005743; C:GO:0016021	P:mitochondrial calcium ion transmembrane transport; C:mitochondrial inner membrane; C:integral component of membrane
TRINITY_DN58566_c0_g1	7.80534	4.21036	1.13339e-14	1.55772e-13	0	0.15	4.94	6.557	5.496	8.035	2.212	4.196	11.111	14.128	17.046	ROMO1_BOVINReactive oxygen species modulator 1 OS=Bos taurus OX=9913 GN=ROMO1 PE=3 SV=1	P:GO:0008284; P:GO:0030150; P:GO:0034614; P:GO:0045039; P:GO:0050829; P:GO:0050830; P:GO:0051838; P:GO:0061844; P:GO:0090399; P:GO:2000379; C:GO:0005744; C:GO:0016021	P:positive regulation of cell population proliferation; P:protein import into mitochondrial matrix; P:cellular response to reactive oxygen species; P:protein insertion into mitochondrial inner membrane; P:defense response to Gram-negative bacterium; P:defense response to Gram-positive bacterium; P:cytolysis by host of symbiont cells; P:antimicrobial humoral immune response mediated by antimicrobi…
TRINITY_DN65435_c0_g2	8.06101	3.90388	1.14423e-14	1.57188e-13	0	0.058	4.509	5.706	5.072	6.906	1.881	3.118	8.57	8.575	6.125	CP17A_RANDYSteroid 17-alpha-hydroxylase/17,20 lyase OS=Rana dybowskii OX=71582 GN=CYP17A1 PE=2 SV=1	F:GO:0016491	F:oxidoreductase activity
TRINITY_DN56138_c0_g1	7.62861	4.45954	1.15913e-14	1.59013e-13	0	0.249	8.892	8.207	9.479	10.826	3.192	5.928	17.85	22.695	25.054	MEA1_MACFAMale-enhanced antigen 1 OS=Macaca fascicularis OX=9541 GN=MEA1 PE=2 SV=1	P:GO:0007275; P:GO:0007283; P:GO:0030154	P:multicellular organism development; P:spermatogenesis; P:cell differentiation
TRINITY_DN64944_c2_g1	8.51967	3.5106	1.16058e-14	1.59138e-13	0	0.042	4.604	7.574	5.475	9.759	3.205	5.043	14.18	14.062	15.454	---NA---
TRINITY_DN58227_c2_g1	7.32999	5.17985	1.18055e-14	1.61053e-13	0.725	3.832	41.603	19.972	11.878	11	11.8	12.729	150.623	91	77.419	---NA---
TRINITY_DN64581_c2_g5	7.625	4.45569	1.18143e-14	1.61099e-13	0	0.199	15.147	17.534	17.485	33.318	9.191	6.172	37.487	47.648	35.132	---NA---
TRINITY_DN65361_c3_g1	7.3296	5.79275	1.19107e-14	1.62337e-13	0.029	0.116	7.389	11.06	6.383	10.456	2.185	3.785	15.33	10.965	14.733	---NA---
TRINITY_DN60267_c0_g1	7.62174	4.45235	1.2049e-14	1.64147e-13	0	0.133	6.117	6.132	3.852	4.258	1.986	2.348	11.507	10.916	13.309	TRIM2_AILMETripartite motif-containing protein 2 OS=Ailuropoda melanoleuca OX=9646 GN=TRIM2 PE=3 SV=1	P:GO:0016567; P:GO:0043523; F:GO:0004842; F:GO:0008270; F:GO:0016740; F:GO:0046872; C:GO:0005737	P:protein ubiquitination; P:regulation of neuron apoptotic process; F:ubiquitin-protein transferase activity; F:zinc ion binding; F:transferase activity; F:metal ion binding; C:cytoplasm
TRINITY_DN63761_c2_g4	7.78668	4.19256	1.26081e-14	1.71368e-13	0	0.133	5.087	5.852	6.837	8.835	2.49	3.016	18.905	16.411	11.295	---NA---
TRINITY_DN65105_c0_g1	7.785	4.19272	1.27894e-14	1.7355e-13	0	2.352	166.896	143.605	118.169	114.383	38.021	90.106	237.119	297.7	87.112	---NA---
TRINITY_DN48253_c0_g1	7.46161	5.57726	1.29152e-14	1.74577e-13	0	0.973	35.507	37.86	34.032	46.125	14.634	14.757	78.212	90.286	78.449	---NA---
TRINITY_DN57469_c0_g1	8.03923	3.88019	1.30545e-14	1.76379e-13	0	0.091	4.719	4.109	4.396	4.505	1.576	1.001	9.918	11.951	11.745	DCTN6_DANREDynactin subunit 6 OS=Danio rerio OX=7955 GN=dctn6 PE=2 SV=1	P:GO:0007052; F:GO:0070840; C:GO:0005694; C:GO:0005869	P:mitotic spindle organization; F:dynein complex binding; C:chromosome; C:dynactin complex
TRINITY_DN61092_c9_g1	7.44037	5.15001	1.32907e-14	1.79488e-13	0	0.399	21.443	26.291	34.798	34.355	10.369	14.744	44.255	40.239	15.21	LAMP1_CHICKLysosome-associated membrane glycoprotein 1 OS=Gallus gallus OX=9031 GN=LAMP1 PE=2 SV=1	C:GO:0005765; C:GO:0005770; C:GO:0005886; C:GO:0010008	C:lysosomal membrane; C:late endosome; C:plasma membrane; C:endosome membrane
TRINITY_DN63801_c5_g5	7.34764	4.43416	1.34425e-14	1.81455e-13	0.046	0.249	9.923	7.927	11.183	16.295	3.721	6.981	15.257	22.547	25.981	---NA---
TRINITY_DN49101_c0_g1	8.60468	3.49181	1.34528e-14	1.81511e-13	0.041	0	4.488	3.393	3.559	5.818	2.066	2.092	10.569	10.612	9.825	---NA---
TRINITY_DN68232_c3_g2	10.4233	3.4904	1.34616e-14	1.81547e-13	0	0	11.31	10.033	22.012	22.483	7.814	9.752	30.566	38.317	91.439	---NA---
TRINITY_DN60968_c7_g2	8.50031	3.48759	1.34792e-14	1.81701e-13	0	0.075	2.123	6.142	3.852	5.623	2.304	2.297	10.65	10.07	25.204	---NA---
TRINITY_DN60672_c0_g1	8.03122	3.87239	1.36505e-14	1.83926e-13	0	0.05	3.09	3.175	2.733	3.694	0.795	1.796	6.68	5.429	4.402	FKB2B_RHIO9FK506-binding protein 2B OS=Rhizopus delemar (strain RA 99-880 / ATCC MYA-4621 / FGSC 9543 / NRRL 43880) OX=246409 GN=FKBP3 PE=3 SV=1	P:GO:0000413; P:GO:0061077; F:GO:0003755; F:GO:0016853; C:GO:0016020; C:GO:0016021	P:protein peptidyl-prolyl isomerization; P:chaperone-mediated protein folding; F:peptidyl-prolyl cis-trans isomerase activity; F:isomerase activity; C:membrane; C:integral component of membrane
TRINITY_DN67894_c2_g3	8.03258	3.87431	1.36793e-14	1.84231e-13	0	0.075	3.069	4.513	5.738	7.932	2.463	3.978	6.819	10.489	8.336	---NA---
TRINITY_DN66763_c3_g1	8.49631	3.48519	1.38127e-14	1.85943e-13	0	0.1	4.898	8.165	11.747	19.137	4.251	5.569	18.553	17.939	26.374	---NA---
TRINITY_DN60631_c2_g1	8.02842	3.86838	1.38346e-14	1.86151e-13	0	0.158	5.434	7.159	8.319	14.94	3.841	5.12	14.869	16.575	22.665	SPRE_XENTRSepiapterin reductase OS=Xenopus tropicalis OX=8364 GN=spr PE=2 SV=1	F:GO:0016491	F:oxidoreductase activity
TRINITY_DN63841_c0_g1	7.77023	4.1753	1.38583e-14	1.86386e-13	0	0.075	2.176	2.791	2.934	3.817	0.848	2.002	5.113	7.171	8.589	NTP7B_XENLASodium/bile acid cotransporter 7-B OS=Xenopus laevis OX=8355 GN=slc10a7-b PE=2 SV=1	P:GO:0006811; C:GO:0005783; C:GO:0005794; C:GO:0031090; C:GO:0031984	P:ion transport; C:endoplasmic reticulum; C:Golgi apparatus; C:organelle membrane; C:organelle subcompartment
TRINITY_DN41290_c0_g1	7.34317	4.89391	1.39274e-14	1.8706e-13	0.052	0.175	1.282	5.54	1.492	10.354	2.185	1.283	14.774	8.386	25.232	COX1_METSECytochrome c oxidase subunit 1 OS=Metridium senile OX=6116 GN=COI PE=3 SV=1	P:GO:0006119; P:GO:0009060; P:GO:0015990; P:GO:0022900; F:GO:0004129; F:GO:0020037; F:GO:0046872; C:GO:0005743; C:GO:0016021; C:GO:0045277	P:oxidative phosphorylation; P:aerobic respiration; P:electron transport coupled proton transport; P:electron transport chain; F:cytochrome-c oxidase activity; F:heme binding; F:metal ion binding; C:mitochondrial inner membrane; C:integral component of membrane; C:respiratory chain complex IV
TRINITY_DN50662_c0_g1	10.4164	3.48988	1.41087e-14	1.89408e-13	0	0	23.534	22.182	20.964	12.18	6.357	11.112	31.349	26.859	5.011	---NA---
TRINITY_DN67018_c4_g1	10.4161	3.48879	1.41159e-14	1.89419e-13	0	0	6.138	6.495	5.727	7.419	2.159	2.451	13.367	11.22	3.587	PYC_BOVINPyruvate carboxylase, mitochondrial OS=Bos taurus OX=9913 GN=PC PE=2 SV=2	P:GO:0006090; P:GO:0006094; P:GO:0044794; P:GO:0050789; F:GO:0000166; F:GO:0004736; F:GO:0043168; C:GO:0005743	P:pyruvate metabolic process; P:gluconeogenesis; P:positive regulation by host of viral process; P:regulation of biological process; F:nucleotide binding; F:pyruvate carboxylase activity; F:anion binding; C:mitochondrial inner membrane
TRINITY_DN64400_c0_g1	8.59795	3.48314	1.4153e-14	1.89831e-13	0.07	0	4.993	6.329	5.092	8.773	2.808	3.169	16.202	12.214	19.65	---NA---
TRINITY_DN63910_c0_g1	7.48073	6.31041	1.42246e-14	1.9052e-13	0	0.399	11.583	12.046	10.9	13.791	3.682	6.608	30.397	37.364	44.516	C27C1_DANRECytochrome P450 27C1 OS=Danio rerio OX=7955 GN=cyp27c1 PE=1 SV=2	F:GO:0005488; F:GO:0016491	F:binding; F:oxidoreductase activity
TRINITY_DN66447_c3_g2	7.76687	4.17372	1.42355e-14	1.9052e-13	0	0.083	5.56	4.825	5.506	5.859	2.106	3.465	9.419	10.39	5.104	LRP2_PIGLow-density lipoprotein receptor-related protein 2 OS=Sus scrofa OX=9823 GN=LRP2 PE=1 SV=1	P:GO:0003007; P:GO:0006898; P:GO:0035239; P:GO:0048699; P:GO:1905167; F:GO:0051087; C:GO:0098590; C:GO:0120025	P:heart morphogenesis; P:receptor-mediated endocytosis; P:tube morphogenesis; P:generation of neurons; P:positive regulation of lysosomal protein catabolic process; F:chaperone binding; C:plasma membrane region; C:plasma membrane bounded cell projection
TRINITY_DN37260_c0_g1	7.55515	3.86513	1.42863e-14	1.90925e-13	0.058	0.15	66.388	54.201	33.064	22.626	4.688	8.02	11.046	20.214	20.886	---NA---
TRINITY_DN63082_c4_g1	8.02453	3.86689	1.43139e-14	1.9114e-13	0	0.133	8.199	9.753	11.959	11.739	5.006	7.058	15.081	15.606	8.167	---NA---
TRINITY_DN60833_c6_g2	7.27908	5.12805	1.44111e-14	1.92331e-13	0.035	0.324	12.445	10.531	9.801	14.13	5.284	5.171	25.263	25.553	27.854	HNRPK_CHICKHeterogeneous nuclear ribonucleoprotein K OS=Gallus gallus OX=9031 GN=HNRNPK PE=2 SV=1	P:GO:0006357; P:GO:0048024; F:GO:0003729; C:GO:0005634; C:GO:0005737	P:regulation of transcription by RNA polymerase II; P:regulation of mRNA splicing, via spliceosome; F:mRNA binding; C:nucleus; C:cytoplasm
TRINITY_DN64522_c3_g5	10.4117	3.4836	1.44854e-14	1.93148e-13	0	0	14.327	13.623	18.977	20.913	6.476	7.391	19.352	21.84	12.26	---NA---
TRINITY_DN60157_c1_g1	7.46118	4.6349	1.4701e-14	1.95933e-13	0	1.729	76.164	67.336	61.6	67.961	22.765	35.455	138.398	162.986	98.763	EIF3J_NEMVEEukaryotic translation initiation factor 3 subunit J OS=Nematostella vectensis OX=45351 GN=v1g240395 PE=3 SV=1	P:GO:0002183; C:GO:0005852; C:GO:0070993	P:cytoplasmic translational initiation; C:eukaryotic translation initiation factor 3 complex; C:translation preinitiation complex
TRINITY_DN64554_c5_g2	7.42606	5.54092	1.47973e-14	1.97039e-13	0	0.324	17.816	14.961	13.24	16.9	6.211	6.454	26.779	25.66	28.407	---NA---
TRINITY_DN58340_c2_g1	8.48666	3.47939	1.48586e-14	1.97767e-13	0	0.066	5.96	5.478	3.227	5.972	1.563	1.925	11.8	15.22	8.738	PA23_HELSUPhospholipase A2 isozymes PA3A/PA3B/PA5 OS=Heloderma suspectum OX=8554 PE=1 SV=3	F:GO:0016787	F:hydrolase activity
TRINITY_DN63560_c2_g1	8.48692	3.47759	1.48711e-14	1.97806e-13	0	0.083	4.005	8.435	6.726	6.865	2.384	3.631	16.766	20.896	18.095	---NA---
TRINITY_DN63048_c8_g1	8.48819	3.47702	1.4875e-14	1.97806e-13	0	0.15	4.183	5.395	6.171	7.501	2.9	3.747	11.544	13.413	27.583	---NA---
TRINITY_DN67278_c2_g1	7.31642	5.53624	1.50721e-14	2.00094e-13	0.023	0.291	10.248	11.122	8.995	13.76	3.96	5.98	22.296	28.666	22.366	CATA_GLARUCatalase OS=Glandirana rugosa OX=8410 GN=cat PE=2 SV=3	F:GO:0016491	F:oxidoreductase activity
TRINITY_DN56638_c0_g1	7.51934	6.46015	1.50742e-14	2.00094e-13	0	0.756	27.707	31.271	21.417	30.989	10.078	19.158	71.679	81.456	61.122	CMTD1_HUMANCatechol O-methyltransferase domain-containing protein 1 OS=Homo sapiens OX=9606 GN=COMTD1 PE=1 SV=1	F:GO:0005515; F:GO:0008168	F:protein binding; F:methyltransferase activity
TRINITY_DN60440_c6_g4	7.33188	5.91175	1.55574e-14	2.06393e-13	0	1.222	212.588	179.825	81.979	137.799	22.447	33.555	102.435	120.866	95.073	---NA---
TRINITY_DN57113_c0_g1	7.74905	4.1522	1.56013e-14	2.06393e-13	0	0.125	5.403	6.609	6.948	12.981	3.814	5.428	8.431	7.491	18.46	---NA---
TRINITY_DN62138_c3_g1	8.48027	3.47319	1.56204e-14	2.06393e-13	0	0.025	3.637	5.208	4.77	5.757	2.066	2.656	5.164	6.349	2.96	EPHAA_HUMANEphrin type-A receptor 10 OS=Homo sapiens OX=9606 GN=EPHA10 PE=1 SV=2	P:GO:0009987; F:GO:0004714; F:GO:0005488; C:GO:0016020	P:cellular process; F:transmembrane receptor protein tyrosine kinase activity; F:binding; C:membrane
TRINITY_DN63286_c7_g1	8.00814	3.8483	1.56228e-14	2.06393e-13	0	0.183	7.389	9.732	7.815	8.64	3.748	4.35	15.719	17.019	22.01	---NA---
TRINITY_DN53732_c0_g1	10.4001	3.4701	1.56429e-14	2.06435e-13	0	0	8.115	6.422	9.287	15.053	4.158	6.134	18.246	18.653	20.427	---NA---
TRINITY_DN64063_c1_g2	7.57549	4.40698	1.58007e-14	2.08053e-13	0	0.091	3.71	3.507	2.954	4.258	1.444	2.169	6.717	8.592	6.959	ADAS_MOUSEAlkyldihydroxyacetonephosphate synthase, peroxisomal OS=Mus musculus OX=10090 GN=Agps PE=1 SV=1	P:GO:0008611; F:GO:0008609; F:GO:0071949; C:GO:0005730; C:GO:0005739; C:GO:0005782; C:GO:0016020	P:ether lipid biosynthetic process; F:alkylglycerone-phosphate synthase activity; F:FAD binding; C:nucleolus; C:mitochondrion; C:peroxisomal matrix; C:membrane
TRINITY_DN62764_c4_g1	7.44581	4.619	1.60152e-14	2.10784e-13	0	0.308	9.134	9.991	11.909	20.081	4.45	6.236	25.263	26.161	20.98	MLX_HUMANMax-like protein X OS=Homo sapiens OX=9606 GN=MLX PE=1 SV=2	P:GO:0000122; P:GO:0045944; F:GO:0000977; F:GO:0001227; F:GO:0008134; F:GO:0042803; F:GO:0046982; C:GO:0005654; C:GO:0005829; C:GO:0031965	P:negative regulation of transcription by RNA polymerase II; P:positive regulation of transcription by RNA polymerase II; F:RNA polymerase II transcription regulatory region sequence-specific DNA binding; F:DNA-binding transcription repressor activity, RNA polymerase II-specific; F:transcription factor binding; F:protein homodimerization activity; F:protein heterodimerization activity; C:nucleopl…
TRINITY_DN56513_c0_g1	7.23653	5.51996	1.60927e-14	2.11709e-13	0	0.84	34.666	30.12	31.541	35.679	10.621	17.785	55.821	66.326	61.628	CYTB_RATCystatin-B OS=Rattus norvegicus OX=10116 GN=Cstb PE=1 SV=1	P:GO:0010466; F:GO:0004866; F:GO:0005515; C:GO:0005634; C:GO:0005737	P:negative regulation of peptidase activity; F:endopeptidase inhibitor activity; F:protein binding; C:nucleus; C:cytoplasm
TRINITY_DN64567_c5_g1	7.119	5.09146	1.65407e-14	2.17312e-13	0.099	0.574	4.993	8.746	8.41	23.888	5.006	4.812	15.308	15.327	50.726	---NA---
TRINITY_DN60833_c5_g1	7.4395	4.61125	1.65535e-14	2.17324e-13	0	1.189	22.305	28.501	21.609	34.375	11.628	14.32	50.086	57.767	106.2	---NA---
TRINITY_DN65992_c1_g1	7.99776	3.83652	1.65837e-14	2.17587e-13	0	0.199	10.017	15.978	14.349	31.276	15.031	13.987	57.308	51.139	107.493	---NA---
TRINITY_DN63520_c0_g1	8.46895	3.46075	1.6868e-14	2.21219e-13	0	0.033	3.521	4.949	4.628	6.906	1.973	1.912	6.013	6.571	5.451	RAB2_LYMSTRas-related protein Rab-2 OS=Lymnaea stagnalis OX=6523 GN=RAB2 PE=2 SV=1	P:GO:0015031; P:GO:0016192; F:GO:0003924; F:GO:0005525; C:GO:0000139; C:GO:0005789; C:GO:0033116	P:protein transport; P:vesicle-mediated transport; F:GTPase activity; F:GTP binding; C:Golgi membrane; C:endoplasmic reticulum membrane; C:endoplasmic reticulum-Golgi intermediate compartment membrane
TRINITY_DN63747_c9_g2	7.48511	6.57998	1.69044e-14	2.21597e-13	0.052	1.629	83.784	87.329	88.231	97.041	32.843	45.707	179.021	180.35	163.07	---NA---
TRINITY_DN54635_c0_g1	7.30658	4.39201	1.6923e-14	2.21742e-13	0.197	1.105	20.823	31.914	29.767	42.451	11.376	15.758	59.652	70.006	127.086	SYEP_DROMEBifunctional glutamate/proline--tRNA ligase OS=Drosophila melanogaster OX=7227 GN=GluProRS PE=1 SV=2	P:GO:0006424; P:GO:0006433; F:GO:0000166; F:GO:0004818; F:GO:0004827; F:GO:0043167; C:GO:0005737; C:GO:0017101	P:glutamyl-tRNA aminoacylation; P:prolyl-tRNA aminoacylation; F:nucleotide binding; F:glutamate-tRNA ligase activity; F:proline-tRNA ligase activity; F:ion binding; C:cytoplasm; C:aminoacyl-tRNA synthetase multienzyme complex
TRINITY_DN68032_c0_g1	7.73441	4.13927	1.70329e-14	2.23084e-13	0	0.657	35.034	33.45	24.997	33.832	12.369	17.464	60.963	54.663	64.138	---NA---
TRINITY_DN60288_c4_g2	7.73525	4.14286	1.70999e-14	2.23861e-13	0	0.075	5.918	4.783	5.122	4.053	1.682	2.605	10.232	9.355	2.07	ASPC1_MOUSETether containing UBX domain for GLUT4 OS=Mus musculus OX=10090 GN=Aspscr1 PE=1 SV=1	P:GO:0065007; C:GO:0005737; C:GO:0031090	P:biological regulation; C:cytoplasm; C:organelle membrane
TRINITY_DN62087_c6_g2	7.30834	5.68525	1.73105e-14	2.26318e-13	0.099	1.255	73.609	53.049	41.03	44.339	20.898	37.405	71.788	91.395	144.507	---NA---
TRINITY_DN67208_c6_g4	7.55743	4.38703	1.74592e-14	2.2806e-13	0	0.598	14.411	17.213	18.503	34.622	11.8	10.42	30.097	38.087	69.71	---NA---
TRINITY_DN63977_c1_g1	7.73207	4.13656	1.74879e-14	2.28333e-13	0	0.324	10.805	8.466	14.782	24.986	6.953	8.405	20.941	27.787	39.927	---NA---
TRINITY_DN61205_c0_g1	7.42866	4.60002	1.77772e-14	2.32007e-13	0	1.413	16.008	32.423	27.004	57.71	12.144	16.13	47.478	56.067	138.456	---NA---
TRINITY_DN62938_c4_g1	7.27207	5.49068	1.78168e-14	2.32422e-13	0.041	0.524	12.004	11.226	10.255	19.897	5.549	7.584	39.824	35.418	48.497	TBB_LYMSTTubulin beta chain (Fragment) OS=Lymnaea stagnalis OX=6523 PE=2 SV=1	P:GO:0007010; P:GO:0007017; F:GO:0005200; F:GO:0005525; C:GO:0005737; C:GO:0005874	P:cytoskeleton organization; P:microtubule-based process; F:structural constituent of cytoskeleton; F:GTP binding; C:cytoplasm; C:microtubule
TRINITY_DN50735_c0_g4	7.78465	7.36574	1.7844e-14	2.32674e-13	1.664	16.607	2216.19	1526.03	835.371	1470.49	315.614	530.01	1384.44	1739.48	2741.03	---NA---
TRINITY_DN66781_c4_g1	7.98465	3.82506	1.79464e-14	2.33906e-13	0	0.091	3.479	4.057	6.08	6.865	1.841	2.862	9.456	12.813	15.472	---NA---
TRINITY_DN51649_c0_g1	7.39394	4.13504	1.79799e-14	2.34135e-13	0.046	0.199	12.529	10.718	3.711	4.361	2.503	1.168	18.392	23.746	14.733	---NA---
TRINITY_DN58122_c0_g1	7.36584	5.28929	1.7992e-14	2.3419e-13	0	0.166	9.544	7.823	5.405	8.958	2.172	3.016	11.99	13.766	13.056	YNV2_CAEELUncharacterized protein T16H12.2 OS=Caenorhabditis elegans OX=6239 GN=T16H12.2 PE=4 SV=1
TRINITY_DN68087_c4_g7	8.46083	3.44968	1.82123e-14	2.36848e-13	0	0.199	6.601	17.036	18.856	35.555	9.959	8.148	26.01	27.598	49.283	---NA---
TRINITY_DN61699_c0_g1	7.28121	5.86016	1.8276e-14	2.37467e-13	0	0.665	16.156	15.418	14.924	21.682	6.701	10.574	41.736	52.494	53.845	---NA---
TRINITY_DN57619_c1_g1	7.72334	4.12673	1.83511e-14	2.38338e-13	0	0.258	4.52	6.806	9.146	14.653	5.999	6.493	13.382	17.471	37.698	---NA---
TRINITY_DN67612_c1_g1	7.98129	3.81973	1.85118e-14	2.40214e-13	0	0.507	12.025	15.013	14.782	21.046	7.35	7.725	37.553	38.128	84.031	---NA---
TRINITY_DN65636_c2_g1	7.35609	5.06317	1.85524e-14	2.40529e-13	0	0.241	6.822	8.228	9.368	11.78	4.158	4.466	17.806	16.321	20.109	---NA---
TRINITY_DN58310_c0_g1	7.72013	4.12477	1.85847e-14	2.40842e-13	0	0.208	5.939	7.698	6.706	11.77	3.125	6.3	18.202	17.947	23.433	---NA---
TRINITY_DN62910_c5_g2	10.3768	3.44995	1.86513e-14	2.41599e-13	0	0	17.259	15.179	6.03	6.855	3.377	4.478	8.013	10.095	3.503	---NA---
TRINITY_DN66323_c1_g1	7.3552	5.06281	1.8671e-14	2.41748e-13	0	0.357	11.72	13.467	11.344	19.158	4.132	7.84	23.702	30.391	27.976	P4H6_ARATHProbable prolyl 4-hydroxylase 6 OS=Arabidopsis thaliana OX=3702 GN=P4H6 PE=2 SV=1	P:GO:0018401; F:GO:0004656; F:GO:0005506; F:GO:0016491; F:GO:0016705; F:GO:0031418; F:GO:0046872; F:GO:0051213; C:GO:0005783; C:GO:0005789; C:GO:0016020; C:GO:0016021	P:peptidyl-proline hydroxylation to 4-hydroxy-L-proline; F:procollagen-proline 4-dioxygenase activity; F:iron ion binding; F:oxidoreductase activity; F:oxidoreductase activity, acting on paired donors, with incorporation or reduction of molecular oxygen; F:L-ascorbic acid binding; F:metal ion binding; F:dioxygenase activity; C:endoplasmic reticulum; C:endoplasmic reticulum membrane; C:membrane; C…
TRINITY_DN58210_c0_g1	7.54603	6.68559	1.92468e-14	2.47574e-13	0	6.716	135.657	141.872	160.701	192.8	102.053	83.908	418.381	536.367	882.699	COL_HUMANColipase OS=Homo sapiens OX=9606 GN=CLPS PE=1 SV=2	P:GO:0001523; P:GO:0006629; P:GO:0007586; P:GO:0009617; P:GO:0016042; P:GO:0032094; P:GO:0044241; F:GO:0008047; C:GO:0005576	P:retinoid metabolic process; P:lipid metabolic process; P:digestion; P:response to bacterium; P:lipid catabolic process; P:response to food; P:lipid digestion; F:enzyme activator activity; C:extracellular region
TRINITY_DN58417_c0_g1	7.34802	5.05506	1.92657e-14	2.47709e-13	0	0.574	14.936	16.933	15.196	21.282	5.403	10.035	32.001	43.878	53.985	HIUH_MOUSE5-hydroxyisourate hydrolase OS=Mus musculus OX=10090 GN=Urah PE=1 SV=1	F:GO:0033971	F:hydroxyisourate hydrolase activity
TRINITY_DN64434_c6_g1	7.41038	4.583	1.95996e-14	2.51783e-13	0	0.108	4.068	6.443	5.032	7.994	1.881	2.477	10.328	10.727	11.829	---NA---
TRINITY_DN68236_c1_g1	7.53809	4.37024	1.96312e-14	2.5197e-13	0	0.191	8.934	11.361	14.954	17.619	5.509	6.454	20.48	17.364	7.296	---NA---
TRINITY_DN65987_c0_g1	7.78225	7.32852	1.9736e-14	2.53094e-13	0	3.167	943.09	670.495	268.394	379.669	65.568	138.457	239.939	268.253	561.748	---NA---
TRINITY_DN34252_c1_g2	7.70701	4.11107	2.0017e-14	2.56586e-13	0	1.513	29.011	23.78	20.046	19.979	14.488	13.846	124.709	102.606	165.009	---NA---
TRINITY_DN55842_c1_g1	7.53206	4.36302	2.02179e-14	2.5903e-13	0	0.258	8.682	11.236	21.266	18.142	5.854	5.787	26.859	19.409	16.512	---NA---
TRINITY_DN63897_c3_g1	7.18192	5.64337	2.02252e-14	2.5903e-13	1.148	1.787	17.964	11.714	24.029	33.277	22.302	17.374	51.638	27.122	80.584	---NA---
TRINITY_DN64605_c6_g1	7.96348	3.80468	2.03555e-14	2.60585e-13	0	0.224	10.48	7.408	14.994	16.192	6.767	9.021	26.933	25.627	28.257	---NA---
TRINITY_DN60413_c2_g1	7.35387	6.00861	2.06384e-14	2.63978e-13	0.4	6.907	269.19	261.375	200.158	310.261	78.996	151.763	482.083	664.296	538.661	---NA---
TRINITY_DN63409_c10_g2	7.70135	4.10709	2.08457e-14	2.66514e-13	0	0.565	26.036	20.958	18.907	26.936	5.787	16.053	47.134	47.237	39.159	CHM6A_XENLACharged multivesicular body protein 6-A OS=Xenopus laevis OX=8355 GN=chmp6-a PE=2 SV=3	P:GO:0007034; P:GO:0015031; C:GO:0031902	P:vacuolar transport; P:protein transport; C:late endosome membrane
TRINITY_DN60952_c6_g1	7.33207	4.79217	2.15721e-14	2.74493e-13	0	0.141	6.149	5.789	6.332	9.009	2.741	3.246	10.804	11.992	8.982	---NA---
TRINITY_DN65784_c2_g1	10.3566	3.42471	2.18118e-14	2.77424e-13	0	0	5.497	8.632	8.4	15.997	4.026	6.262	15.081	16.337	30.776	---NA---
TRINITY_DN66843_c2_g1	7.17391	5.02292	2.21787e-14	2.81948e-13	0.029	0.291	14.61	15.615	14.53	21.385	6.608	11.844	25.204	27.656	12.372	SVEP1_RATSushi, von Willebrand factor type A, EGF and pentraxin domain-containing protein 1 OS=Rattus norvegicus OX=10116 GN=Svep1 PE=1 SV=1	P:GO:0001945; P:GO:0003017; P:GO:0007155; P:GO:0008544; P:GO:0010467; P:GO:0036303; P:GO:0048014; P:GO:0120193; F:GO:0003682; F:GO:0005509; C:GO:0005576; C:GO:0005615; C:GO:0005634; C:GO:0005737; C:GO:0016020	P:lymph vessel development; P:lymph circulation; P:cell adhesion; P:epidermis development; P:gene expression; P:lymph vessel morphogenesis; P:Tie signaling pathway; P:tight junction organization; F:chromatin binding; F:calcium ion binding; C:extracellular region; C:extracellular space; C:nucleus; C:cytoplasm; C:membrane
TRINITY_DN67159_c3_g1	7.31193	5.23415	2.21867e-14	2.81948e-13	0	0.457	16.072	20.72	26.096	31.389	9.972	10.792	28.17	31.976	42.278	---NA---
TRINITY_DN60561_c2_g1	10.3518	3.42061	2.23914e-14	2.84428e-13	0	0	4.467	5.323	4.407	5.572	1.775	1.899	9.815	8.082	12.382	EXOS2_BOVINExosome complex component RRP4 OS=Bos taurus OX=9913 GN=EXOSC2 PE=2 SV=1	P:GO:0000467; P:GO:0034427; P:GO:0034475; P:GO:0043928; P:GO:0071034; P:GO:0071035; P:GO:0071038; P:GO:0071049; P:GO:0071051; F:GO:0003723; C:GO:0000176; C:GO:0000177	P:exonucleolytic trimming to generate mature 3'-end of 5.8S rRNA from tricistronic rRNA transcript (SSU-rRNA, 5.8S rRNA, LSU-rRNA); P:nuclear-transcribed mRNA catabolic process, exonucleolytic, 3'-5'; P:U4 snRNA 3'-end processing; P:exonucleolytic catabolism of deadenylated mRNA; P:CUT catabolic process; P:nuclear polyadenylation-dependent rRNA catabolic process; P:nuclear polyadenylation-depende…
TRINITY_DN64818_c4_g1	7.14897	5.43039	2.24973e-14	2.8565e-13	0	1.031	14.4	20.522	20.57	34.765	13.561	11.805	53.345	53.537	100.693	---NA---
TRINITY_DN67241_c2_g1	7.31851	4.77725	2.27256e-14	2.88425e-13	0	0.707	15.126	11.579	14.359	22.903	5.695	9.2	39.824	43.541	64.4	---NA---
TRINITY_DN49968_c0_g1	10.3486	3.41712	2.29812e-14	2.91418e-13	0	0	2.827	3.849	2.541	4.638	2.145	2.361	9.932	8.624	14.414	---NA---
TRINITY_DN56275_c2_g1	8.42375	3.41525	2.35701e-14	2.97734e-13	0	0.091	5.192	5.26	4.84	6.557	1.232	3.195	13.873	14.612	13.815	NATD1_MOUSEProtein NATD1 OS=Mus musculus OX=10090 GN=Natd1 PE=1 SV=1	C:GO:0005575	C:cellular_component
TRINITY_DN67205_c1_g1	7.67953	4.08462	2.3663e-14	2.98652e-13	0	0.042	3.101	3.683	4.709	5.716	2	2.797	4.622	6.012	7.811	YG31B_YEASTTransposon Ty3-G Gag-Pol polyprotein OS=Saccharomyces cerevisiae (strain ATCC 204508 / S288c) OX=559292 GN=TY3B-G PE=1 SV=3	P:GO:0090304; F:GO:0016787; F:GO:0097159; F:GO:1901363; C:GO:0005622	P:nucleic acid metabolic process; F:hydrolase activity; F:organic cyclic compound binding; F:heterocyclic compound binding; C:intracellular anatomical structure
TRINITY_DN94235_c0_g2	7.29735	5.41081	2.41799e-14	3.04762e-13	0	0.956	31.208	33.18	31.299	42.687	12.541	16.643	67.569	78.425	69.842	SMCO4_TAKRUSingle-pass membrane and coiled-coil domain-containing protein 4 OS=Takifugu rubripes OX=31033 GN=smco4 PE=3 SV=1	C:GO:0016020; C:GO:0016021	C:membrane; C:integral component of membrane
TRINITY_DN65272_c1_g3	8.42179	3.41194	2.41916e-14	3.04762e-13	0	0.05	1.997	4.295	4.618	9.717	3.046	1.707	7.801	7.713	10.293	---NA---
TRINITY_DN56494_c0_g1	8.42046	3.4113	2.41987e-14	3.04762e-13	0	0.025	2.291	3.579	3.166	4.638	1.444	1.642	4.256	4.715	5.31	---NA---
TRINITY_DN65267_c1_g5	7.66556	4.07086	2.55552e-14	3.2157e-13	0	0.116	3.5	4.046	3.116	6.208	1.841	2.4	9.009	10.793	10.939	WDR4_HUMANtRNA (guanine-N(7)-)-methyltransferase non-catalytic subunit WDR4 OS=Homo sapiens OX=9606 GN=WDR4 PE=1 SV=2	P:GO:0006400; C:GO:0005634	P:tRNA modification; C:nucleus
TRINITY_DN59798_c0_g1	7.28936	4.74848	2.58478e-14	3.24195e-13	0	0.316	6.937	8.549	10.447	15.433	4.45	7.699	19.293	20.633	19.697	---NA---
TRINITY_DN67308_c4_g2	7.92439	3.76688	2.59534e-14	3.25057e-13	0	0.075	2.354	3.704	3.64	3.879	1.642	1.809	6.416	6.193	3.063	---NA---
TRINITY_DN62446_c1_g1	7.66058	3.40608	2.61154e-14	3.26808e-13	0.029	0.042	3.574	2.832	2.793	2.688	1.311	1.694	6.812	9.257	4.346	---NA---
TRINITY_DN53644_c0_g2	7.26658	6.1056	2.64184e-14	3.3032e-13	0.122	1.089	25.7	35.089	32.277	53.123	12.793	21.827	77.912	92.167	104.392	VATF_HUMANV-type proton ATPase subunit F OS=Homo sapiens OX=9606 GN=ATP6V1F PE=1 SV=2	P:GO:0008286; P:GO:0033572; P:GO:0034198; P:GO:0090383; P:GO:1902600; F:GO:0005515; F:GO:0016887; F:GO:0046961; C:GO:0005829; C:GO:0016471; C:GO:0033180	P:insulin receptor signaling pathway; P:transferrin transport; P:cellular response to amino acid starvation; P:phagosome acidification; P:proton transmembrane transport; F:protein binding; F:ATPase activity; F:proton-transporting ATPase activity, rotational mechanism; C:cytosol; C:vacuolar proton-transporting V-type ATPase complex; C:proton-transporting V-type ATPase, V1 domain
TRINITY_DN67883_c2_g1	8.21648	9.49746	2.65462e-14	3.31777e-13	1.206	10.997	1693.9	1605.05	1331.72	2265.41	389.869	747.19	1662.56	1437.4	1570.05	---NA---
TRINITY_DN56562_c0_g1	7.91937	3.76017	2.67766e-14	3.34515e-13	0	0.1	4.793	5.001	4.608	7.706	1.735	3.157	10.386	11.36	11.679	F241B_MOUSEProtein FAM241B OS=Mus musculus OX=10090 GN=Fam241b PE=1 SV=1	P:GO:0008150; F:GO:0005515; C:GO:0016020; C:GO:0016021; C:GO:0043231	P:biological_process; F:protein binding; C:membrane; C:integral component of membrane; C:intracellular membrane-bounded organelle
TRINITY_DN61587_c0_g1	7.65707	4.06406	2.69827e-14	3.36947e-13	0	0.989	72.306	68.871	69.345	67.694	20.977	42.191	98.384	110.902	49.227	CATZ_RATCathepsin Z OS=Rattus norvegicus OX=10116 GN=Ctsz PE=1 SV=2	P:GO:0010757; P:GO:0010977; P:GO:0032091; P:GO:0043525; P:GO:0051603; P:GO:0060441; P:GO:2000179; F:GO:0004180; F:GO:0004197; C:GO:0005615; C:GO:0005764; C:GO:0009986; C:GO:0030426; C:GO:0031410; C:GO:0099738	P:negative regulation of plasminogen activation; P:negative regulation of neuron projection development; P:negative regulation of protein binding; P:positive regulation of neuron apoptotic process; P:proteolysis involved in cellular protein catabolic process; P:epithelial tube branching involved in lung morphogenesis; P:positive regulation of neural precursor cell proliferation; F:carboxypeptidas…
TRINITY_DN68240_c0_g1	7.57639	6.97233	2.71374e-14	3.38592e-13	0	0.981	25.91	26.436	22.96	38.767	11.588	17.092	72.243	86.105	148.215	---NA---
TRINITY_DN63142_c0_g1	10.3267	3.39594	2.75696e-14	3.43404e-13	0	0	11.131	13.81	14.702	25.068	9.191	7.879	33.305	31.927	42.493	---NA---
TRINITY_DN65885_c0_g1	7.27105	4.72896	2.77732e-14	3.45794e-13	0	0.798	9.649	11.361	11.072	25.366	6.41	10.317	42.3	46.72	74.749	---NA---
TRINITY_DN67292_c7_g3	10.3227	3.39173	2.83178e-14	3.52129e-13	0	0	12.666	15.532	16.235	26.105	7.867	7.263	26.354	22.383	35.609	---NA---
TRINITY_DN62188_c4_g1	6.79384	4.95947	2.83914e-14	3.52895e-13	0.11	0.116	3.353	3.289	3.348	4.33	1.775	2.04	8.394	11.466	20.38	RTXE_DROMEProbable RNA-directed DNA polymerase from transposon X-element OS=Drosophila melanogaster OX=7227 GN=X-element\ORF2 PE=3 SV=1	F:GO:0016740	F:transferase activity
TRINITY_DN68206_c8_g11	7.47333	4.303	2.84657e-14	3.53521e-13	0	0.199	5.97	5.53	4.669	7.932	2.278	2.387	14.525	12.411	20.043	---NA---
TRINITY_DN63904_c1_g2	7.11551	5.55246	2.87194e-14	3.55475e-13	0	0.632	22.347	24.558	16.719	22.411	6.661	12.793	41.347	57.332	32.097	Y2258_MYCTUUncharacterized S-adenosylmethionine-dependent methyltransferase Rv2258c OS=Mycobacterium tuberculosis (strain ATCC 25618 / H37Rv) OX=83332 GN=Rv2258c PE=1 SV=1	P:GO:0071456	P:cellular response to hypoxia
TRINITY_DN67113_c3_g1	8.39715	3.39148	2.90348e-14	3.59077e-13	0	0.125	5.687	5.354	4.87	9.235	3.496	3.375	11.873	14.818	4.73	---NA---
TRINITY_DN62067_c7_g2	8.39657	3.3878	2.90842e-14	3.59281e-13	0	0.083	5.708	4.316	3.348	7.378	2.291	3.246	11.646	14.892	16.203	MARE3_HUMANMicrotubule-associated protein RP/EB family member 3 OS=Homo sapiens OX=9606 GN=MAPRE3 PE=1 SV=1	P:GO:0031113; P:GO:0045737; P:GO:0045893; P:GO:0051225; P:GO:1904825; F:GO:0008022; F:GO:0019901; F:GO:0042802; F:GO:0051010; C:GO:0005815; C:GO:0030496; C:GO:0035371; C:GO:0048471; C:GO:0051233; C:GO:1905721	P:regulation of microtubule polymerization; P:positive regulation of cyclin-dependent protein serine/threonine kinase activity; P:positive regulation of transcription, DNA-templated; P:spindle assembly; P:protein localization to microtubule plus-end; F:protein C-terminus binding; F:protein kinase binding; F:identical protein binding; F:microtubule plus-end binding; C:microtubule organizing center…
TRINITY_DN62486_c1_g1	7.34343	4.51868	2.91876e-14	3.60213e-13	0	0.374	21.38	23.427	22.648	20.512	5.165	7.532	37.788	42.794	4.608	THS7B_HUMANThrombospondin type-1 domain-containing protein 7B OS=Homo sapiens OX=9606 GN=THSD7B PE=2 SV=3	P:GO:0031532; C:GO:0005886; C:GO:0016020; C:GO:0016021	P:actin cytoskeleton reorganization; C:plasma membrane; C:membrane; C:integral component of membrane
TRINITY_DN67221_c4_g1	7.06049	5.54535	2.93666e-14	3.62119e-13	0.11	0.341	11.394	13.26	13.109	20.605	5.271	5.851	29.958	26.629	28.248	---NA---
TRINITY_DN66751_c0_g2	7.43282	3.7444	2.95733e-14	3.64515e-13	0.041	0.1	6.17	7.553	10.547	10.939	3.006	3.092	13.28	13.175	7.305	---NA---
TRINITY_DN66927_c3_g1	7.46519	4.29539	2.97436e-14	3.66461e-13	0	0.241	7.284	8.912	7.119	11.842	3.059	3.837	10.782	18.883	25.634	---NA---
TRINITY_DN66263_c2_g1	8.39529	3.38917	2.97999e-14	3.66848e-13	0	0.025	3.553	3.839	4.094	3.797	1.338	1.784	6.46	5.536	1.967	---NA---
TRINITY_DN66709_c7_g4	10.316	3.38548	2.98509e-14	3.67323e-13	0	0	6.464	9.255	9.025	8.835	3.245	5.197	6.497	7.154	9.694	---NA---
TRINITY_DN63929_c9_g2	7.83882	7.88587	3.00146e-14	3.69183e-13	0.046	0.632	19.025	19.236	14.036	17.29	4.966	7.07	79.172	112.11	88.985	---NA---
TRINITY_DN65052_c4_g1	7.3352	4.50743	3.04949e-14	3.74935e-13	0	0.249	8.672	6.547	6.171	9.851	2.993	4.722	15.726	17.52	21.485	SPF45_MOUSESplicing factor 45 OS=Mus musculus OX=10090 GN=Rbm17 PE=1 SV=1	P:GO:0000375; P:GO:0006397; F:GO:0005515; C:GO:0005634; C:GO:0032991	P:RNA splicing, via transesterification reactions; P:mRNA processing; F:protein binding; C:nucleus; C:protein-containing complex
TRINITY_DN60845_c1_g1	7.92554	8.13619	3.05462e-14	3.75409e-13	0.215	2.435	224.339	204.498	214.568	387.519	64.72	168.547	231.45	529.829	267.415	---NA---
TRINITY_DN62254_c6_g2	7.63515	4.03982	3.07234e-14	3.77116e-13	0	0.166	13.549	9.525	12.413	17.29	5.324	4.632	21.293	24.682	40.358	---NA---
TRINITY_DN25603_c0_g1	7.33122	4.50437	3.10852e-14	3.81081e-13	0	2.76	194.445	152.424	147.421	193.559	46.391	83.215	154.351	230.084	184.892	---NA---
TRINITY_DN63240_c0_g1	7.6335	4.04044	3.1232e-14	3.82721e-13	0	0.856	54.816	56.473	34.183	45.345	12.475	26.293	56.48	94.335	51.063	ECI2_RATEnoyl-CoA delta isomerase 2 OS=Rattus norvegicus OX=10116 GN=Eci2 PE=1 SV=1	P:GO:0006635; F:GO:0004165; C:GO:0005739; C:GO:0005777	P:fatty acid beta-oxidation; F:dodecenoyl-CoA delta-isomerase activity; C:mitochondrion; C:peroxisome
TRINITY_DN53065_c1_g2	7.22747	4.93272	3.13626e-14	3.84163e-13	0	0.906	18.846	21.664	24.987	31.194	8.529	13.14	56.26	55.303	67.566	---NA---
TRINITY_DN59835_c8_g1	10.3087	3.37974	3.14666e-14	3.85276e-13	0	0	5.014	2.604	6.242	14.848	5.324	7.571	17.601	24.058	22.6	---NA---
TRINITY_DN66366_c3_g1	10.3067	3.37843	3.14857e-14	3.85351e-13	0	0	41.361	56.307	38.328	25.13	12.012	30.335	95.176	67.698	28.107	---NA---
TRINITY_DN66892_c5_g1	7.08816	5.52404	3.19229e-14	3.88766e-13	0	0.299	8.724	9.639	11.576	14.376	4.384	5.543	18.517	20.28	20.961	---NA---
TRINITY_DN67883_c2_g3	8.38248	3.37584	3.23253e-14	3.93309e-13	0	0.549	115.78	153.586	137.096	238.37	34.154	74.104	61.527	116.307	80.64	---NA---
TRINITY_DN59501_c2_g3	10.3021	3.37033	3.24078e-14	3.94022e-13	0	0	11.625	7.159	6.06	9.676	3.324	5.146	31.723	24.789	45.265	---NA---
TRINITY_DN65942_c4_g1	7.62726	4.03458	3.25408e-14	3.95475e-13	0	2.668	291.043	223.671	204.151	161.154	61.475	120.274	279.873	287.646	90.493	SEPP1_HUMANSelenoprotein P OS=Homo sapiens OX=9606 GN=SELENOP PE=1 SV=3	P:GO:0001887; P:GO:0002576; P:GO:0006979; P:GO:0007420; P:GO:0007626; P:GO:0009791; P:GO:0019953; P:GO:0040008; F:GO:0008430; C:GO:0005576; C:GO:0005615; C:GO:0031089; C:GO:0070062	P:selenium compound metabolic process; P:platelet degranulation; P:response to oxidative stress; P:brain development; P:locomotory behavior; P:post-embryonic development; P:sexual reproduction; P:regulation of growth; F:selenium binding; C:extracellular region; C:extracellular space; C:platelet dense granule lumen; C:extracellular exosome
TRINITY_DN65498_c3_g3	7.11667	5.33434	3.26646e-14	3.96817e-13	0.261	2.394	81.703	80.346	79.852	58.459	23.679	43.718	113.085	107.863	60.382	NECB_HYDVUPC3-like endoprotease variant B OS=Hydra vulgaris OX=6087 PE=2 SV=1	F:GO:0008233	F:peptidase activity
TRINITY_DN60413_c9_g1	7.61201	7.25957	3.27409e-14	3.9758e-13	0.11	3.549	115.633	118.05	88.1	155.746	42.789	55.331	317.69	320.378	468.052	---NA---
TRINITY_DN67985_c3_g2	7.21585	4.92007	3.29323e-14	3.9974e-13	0	0.465	20.129	18.167	28.426	40.471	10.343	7.353	37.59	20.288	42.577	---NA---
TRINITY_DN66150_c3_g1	7.62125	4.02444	3.32241e-14	4.03116e-13	0	0.682	8.167	12.98	18.039	22.924	9.866	9.419	30.353	43.903	94.839	---NA---
TRINITY_DN65791_c3_g1	10.2991	3.36926	3.32505e-14	4.0327e-13	0	0	4.278	5.208	3.731	4.71	2.635	3.234	7.64	8.041	12.007	---NA---
TRINITY_DN67511_c8_g4	7.05356	5.8537	3.36599e-14	4.07901e-13	0.215	0.54	19.288	18.25	14.49	22.441	6.847	11.305	31.027	40.461	35.871	CUBN_PIGCubilin OS=Sus scrofa OX=9823 GN=CUBN PE=1 SV=3	P:GO:0006629; P:GO:0006897; P:GO:0008202; P:GO:0008203; P:GO:0015031; F:GO:0005509; F:GO:0031419; F:GO:0038024; F:GO:0046872; C:GO:0005764; C:GO:0005765; C:GO:0005768; C:GO:0005886; C:GO:0005905; C:GO:0016020; C:GO:0016324	P:lipid metabolic process; P:endocytosis; P:steroid metabolic process; P:cholesterol metabolic process; P:protein transport; F:calcium ion binding; F:cobalamin binding; F:cargo receptor activity; F:metal ion binding; C:lysosome; C:lysosomal membrane; C:endosome; C:plasma membrane; C:clathrin-coated pit; C:membrane; C:apical plasma membrane
TRINITY_DN61414_c0_g1	10.2982	3.37304	3.40406e-14	4.11837e-13	0	0	0	11.112	15.277	33.072	5.748	8.046	14.796	22.645	7.006	---NA---
TRINITY_DN66920_c6_g2	10.2979	3.36739	3.41296e-14	4.12745e-13	0	0	2.554	3.694	3.66	6.362	1.867	2.682	5.135	6.645	9.254	---NA---
TRINITY_DN57976_c1_g1	8.3759	3.36546	3.41602e-14	4.12945e-13	0	0.15	7.463	8.819	14.833	28.157	8.674	7.969	14.429	21.077	36.115	---NA---
TRINITY_DN59744_c1_g3	7.20593	5.31809	3.46945e-14	4.19061e-13	0	0.582	14.4	13	12.988	18.368	4.463	9.829	33.444	42.925	42.343	VTI1B_BOVINVesicle transport through interaction with t-SNAREs homolog 1B OS=Bos taurus OX=9913 GN=VTI1B PE=2 SV=1	P:GO:0006886; P:GO:0007034; P:GO:0048193; C:GO:0005764; C:GO:0010008	P:intracellular protein transport; P:vacuolar transport; P:Golgi vesicle transport; C:lysosome; C:endosome membrane
TRINITY_DN61430_c0_g1	7.87307	3.71302	3.48184e-14	4.20217e-13	0	0.066	3.143	4.451	3.378	8.763	2.039	2.271	5.347	8.288	12.11	---NA---
TRINITY_DN51222_c1_g3	7.87418	3.71346	3.48348e-14	4.20239e-13	0	0.64	20.024	20.678	19.37	44.349	12.038	24.06	43.83	49.315	82.767	---NA---
TRINITY_DN60776_c2_g1	7.14933	5.66891	3.48991e-14	4.20671e-13	0.075	1.139	24.953	27.65	34.768	68.361	21.944	26.074	65.548	78.606	100.131	---NA---
TRINITY_DN62248_c0_g1	7.68401	7.5469	3.51422e-14	4.23256e-13	0	0.856	27.129	35.567	34.234	53.174	16.382	18.26	91.243	96.191	97.874	---NA---
TRINITY_DN65646_c2_g1	7.43458	4.26526	3.55714e-14	4.27552e-13	0	0.266	7.81	8.632	8.571	11.134	2.026	5.223	17.923	19.787	20.474	HINT2_MOUSEHistidine triad nucleotide-binding protein 2, mitochondrial OS=Mus musculus OX=10090 GN=Hint2 PE=1 SV=1	P:GO:0016042; P:GO:2000757; F:GO:0003824; C:GO:0005739	P:lipid catabolic process; P:negative regulation of peptidyl-lysine acetylation; F:catalytic activity; C:mitochondrion
TRINITY_DN56794_c0_g1	7.19281	5.11475	3.58488e-14	4.30711e-13	0	0.175	7.915	11.786	9.973	11.677	3.231	5.466	13.814	16.025	7.849	---NA---
TRINITY_DN59545_c1_g1	8.3692	3.36327	3.59712e-14	4.32006e-13	0	0.042	5.108	5.831	5.848	5.705	2.079	3.375	10.196	8.92	3.325	---NA---
TRINITY_DN65746_c2_g1	8.36742	3.36012	3.60236e-14	4.32429e-13	0	0.042	7.484	10.095	12.736	19.168	5.417	4.645	9.427	10.218	8.045	---NA---
TRINITY_DN66821_c4_g1	8.36878	3.35939	3.60358e-14	4.32429e-13	0	0.042	2.365	4.627	3.791	6.157	2.079	2.438	5.896	7.36	8.982	---NA---
TRINITY_DN65948_c1_g1	7.19324	4.89802	3.60985e-14	4.33005e-13	0	0.515	8.966	15.708	25.179	37.002	10.74	9.765	24.86	34.309	43.57	---NA---
TRINITY_DN66964_c0_g2	7.16653	6.00539	3.618e-14	4.33807e-13	0.046	0.391	27.045	31.551	29.898	37.002	10.211	13.769	37.333	45.077	20.933	MCES_RATmRNA cap guanine-N7 methyltransferase OS=Rattus norvegicus OX=10116 GN=Rnmt PE=1 SV=1	P:GO:0006397; P:GO:0009452; F:GO:0008168; C:GO:0005634; C:GO:0032991	P:mRNA processing; P:7-methylguanosine RNA capping; F:methyltransferase activity; C:nucleus; C:protein-containing complex
TRINITY_DN57181_c2_g1	7.30354	4.47714	3.66176e-14	4.38697e-13	0	5.436	226.399	198.013	207.328	224.138	52.02	100.359	368.135	450.435	255.015	PNO1_NEMVERNA-binding protein pno1 OS=Nematostella vectensis OX=45351 GN=pno1 PE=3 SV=1	C:GO:0005634	C:nucleus
TRINITY_DN59293_c1_g1	7.39781	3.70761	3.67541e-14	4.40154e-13	0.058	0.158	6.569	7.169	7.815	8.414	2.966	3.708	10.643	16.871	20.811	BTBDG_MACFABTB/POZ domain-containing protein 16 OS=Macaca fascicularis OX=9541 GN=BTBD16 PE=2 SV=1
TRINITY_DN57623_c2_g1	7.19033	4.89568	3.67905e-14	4.40411e-13	0	0.191	4.541	4.617	5.082	6.434	1.695	3.439	11.478	14.473	12.766	---NA---
TRINITY_DN64649_c6_g1	8.36548	3.35775	3.69913e-14	4.42636e-13	0	0.033	2.827	3.963	3.529	6.023	1.655	2.361	4.783	5.29	4.477	---NA---
TRINITY_DN63761_c2_g2	8.36545	3.35583	3.70242e-14	4.4285e-13	0	0.208	6.822	4.129	7.966	11.411	2.543	5.723	38.418	27.105	35.516	---NA---
TRINITY_DN64752_c6_g1	8.36299	3.35407	3.70543e-14	4.4303e-13	0	0.075	3.626	6.038	6.474	8.866	2.397	2.502	9.888	11.425	13.524	---NA---
TRINITY_DN59605_c3_g1	7.42639	4.25653	3.71789e-14	4.44339e-13	0	0.291	6.548	9.545	8.914	13.196	3.39	5.646	16.378	20.912	27.611	---NA---
TRINITY_DN66759_c0_g2	7.16607	5.81853	3.75088e-14	4.48101e-13	0.128	2.086	82.733	77.493	61.6	76.631	25.626	44.591	139.043	174.928	148.843	ACBP_HUMANAcyl-CoA-binding protein OS=Homo sapiens OX=9606 GN=DBI PE=1 SV=2	P:GO:0006637; P:GO:0036151; P:GO:1903060; P:GO:1905920; P:GO:2001140; F:GO:0030156; F:GO:0036042; F:GO:0042802; C:GO:0005788; C:GO:0005794; C:GO:0032994; C:GO:0097038	P:acyl-CoA metabolic process; P:phosphatidylcholine acyl-chain remodeling; P:negative regulation of protein lipidation; P:positive regulation of CoA-transferase activity; P:positive regulation of phospholipid transport; F:benzodiazepine receptor binding; F:long-chain fatty acyl-CoA binding; F:identical protein binding; C:endoplasmic reticulum lumen; C:Golgi apparatus; C:protein-lipid complex; C:p…
TRINITY_DN56439_c0_g1	7.18593	5.29729	3.76031e-14	4.49045e-13	0	0.474	8.419	11.828	10.759	14.376	4.662	7.16	22.941	30.35	43.692	---NA---
TRINITY_DN51222_c1_g1	7.18203	5.29338	3.81534e-14	4.55434e-13	0	2.585	77.383	74.121	54.169	121.258	27.162	58.129	156.651	157.581	214.62	---NA---
TRINITY_DN68208_c3_g2	7.01298	5.29377	3.84259e-14	4.585e-13	0	0.69	32.732	20.107	13.169	13.576	7.694	8.803	44.292	46.013	39.093	---NA---
TRINITY_DN50735_c0_g1	7.31335	6.58973	3.8601e-14	4.60403e-13	2.458	21.295	2185.4	1371.1	1148.64	2764.41	614.237	637.4	1401.2	1723.45	2081.84	---NA---
TRINITY_DN59990_c5_g3	7.19692	4.65424	3.8683e-14	4.61195e-13	0	0.357	6.086	6.028	6.131	8.773	3.324	3.028	19.718	22.826	31.282	---NA---
TRINITY_DN61871_c3_g1	7.17602	4.88053	3.88083e-14	4.62413e-13	0	0.191	5.55	4.337	4.598	7.275	3.006	3.041	10.181	11.688	15.295	---NA---
TRINITY_DN67700_c2_g3	8.36131	3.35607	3.89571e-14	4.63279e-13	0	0.058	12.435	10.5	9.378	5.982	3.218	5.133	15.367	11.384	1.995	RO60_HUMAN60 kDa SS-A/Ro ribonucleoprotein OS=Homo sapiens OX=9606 GN=RO60 PE=1 SV=2	P:GO:0006383; P:GO:0010468; P:GO:0035457; F:GO:0003723; C:GO:0005654; C:GO:0005829; C:GO:1990904	P:transcription by RNA polymerase III; P:regulation of gene expression; P:cellular response to interferon-alpha; F:RNA binding; C:nucleoplasm; C:cytosol; C:ribonucleoprotein complex
TRINITY_DN57739_c0_g1	10.2782	3.34795	3.91036e-14	4.63961e-13	0	0	10.164	10.272	11.636	10.241	4.953	5.351	23.219	29.676	40.198	---NA---
TRINITY_DN67172_c2_g3	7.85222	3.6935	3.92334e-14	4.65126e-13	0	0.166	5.687	8.819	7.553	13.011	3.536	3.888	23.754	24.091	21.008	---NA---
TRINITY_DN67155_c1_g1	7.59469	4.00141	3.92915e-14	4.65628e-13	0	2.211	95.399	118.133	135.775	180.291	64.548	80.7	196.087	223.751	113.758	---NA---
TRINITY_DN56702_c0_g2	7.15214	5.80473	3.93934e-14	4.66648e-13	1.107	21.312	885.342	581.775	578.382	698.652	208.913	376.463	1357.58	1760.48	1066.91	RS9_PIG40S ribosomal protein S9 (Fragment) OS=Sus scrofa OX=9823 GN=RPS9 PE=2 SV=1	P:GO:0045903; F:GO:0003735; F:GO:0019843; C:GO:0022627	P:positive regulation of translational fidelity; F:structural constituent of ribosome; F:rRNA binding; C:cytosolic small ribosomal subunit
TRINITY_DN63186_c3_g2	7.17278	4.87728	3.94735e-14	4.67409e-13	0	0.125	3.269	4.368	4.407	6.875	2.013	1.963	7.456	7.762	9.525	---NA---
TRINITY_DN66006_c4_g1	7.19331	4.65081	3.97262e-14	4.70213e-13	0	1.671	34.498	28.854	23.716	35.227	12.303	10.201	87.91	104.586	125.119	---NA---
TRINITY_DN62137_c10_g4	7.41525	4.24412	3.97794e-14	4.70654e-13	0	0.432	5.581	7.574	9.085	15.956	4.198	5.941	17.227	24.272	52.983	---NA---
TRINITY_DN61962_c10_g1	7.41465	4.24461	3.98005e-14	4.70715e-13	0	0.69	5.487	8.28	11.899	18.173	3.655	5.492	14.503	16.181	25.812	---NA---
TRINITY_DN63827_c5_g1	7.59185	3.99889	3.98259e-14	4.70826e-13	0	0.175	10.669	13.872	10.638	6.403	3.933	4.543	21.476	18.415	6.397	---NA---
TRINITY_DN67583_c0_g3	7.84996	3.69106	3.99301e-14	4.7187e-13	0	0.091	5.823	7.719	12.11	15.956	4.185	5.043	14.869	10.637	8.954	---NA---
TRINITY_DN65152_c5_g5	7.58937	3.99579	4.03432e-14	4.7656e-13	0	0.025	1.114	1.11	0.897	1.334	0.437	0.616	2.373	2.53	1.508	POL4_DROMERetrovirus-related Pol polyprotein from transposon 412 OS=Drosophila melanogaster OX=7227 GN=POL PE=4 SV=1	F:GO:0003824	F:catalytic activity
TRINITY_DN58188_c3_g1	7.84745	3.68913	4.0663e-14	4.79954e-13	0	0.125	5.245	6.536	6.06	6.444	2.159	4.235	11.382	12.28	10.63	CALM_WHEATCalmodulin OS=Triticum aestivum OX=4565 PE=1 SV=3	F:GO:0005509; F:GO:0019904; C:GO:0005737	F:calcium ion binding; F:protein domain specific binding; C:cytoplasm
TRINITY_DN60317_c3_g2	7.58664	3.99172	4.08262e-14	4.81687e-13	0	0.166	7.274	8.902	12.141	11.534	2.357	4.299	18.238	12.666	11.885	TXND_THEPAThioredoxin domain-containing protein OS=Theileria parva OX=5875 GN=TP02_0602 PE=1 SV=1	F:GO:0003756; C:GO:0005783; C:GO:0005789; C:GO:0016020; C:GO:0016021	F:protein disulfide isomerase activity; C:endoplasmic reticulum; C:endoplasmic reticulum membrane; C:membrane; C:integral component of membrane
TRINITY_DN61267_c5_g1	10.2729	3.34708	4.11763e-14	4.85624e-13	0	0	4.268	4.316	4.82	4.997	1.218	1.976	6.907	9.388	3.634	---NA---
TRINITY_DN62457_c3_g2	10.2721	3.34435	4.12282e-14	4.86042e-13	0	0	3.322	4.451	2.027	3.971	2.41	1.412	11.265	18.243	13.609	---NA---
TRINITY_DN62476_c3_g3	8.34862	3.34318	4.12506e-14	4.86111e-13	0	0.033	1.619	1.836	1.452	1.375	0.49	1.052	3.076	3.515	1.948	TRY1_CHICKTrypsin I-P1 OS=Gallus gallus OX=9031 PE=2 SV=1	F:GO:0008233	F:peptidase activity
TRINITY_DN54160_c1_g1	7.18846	5.96403	4.13056e-14	4.86565e-13	0.046	0.798	71.139	62.574	60.673	38.5	18.978	34.261	96.011	79.279	15.426	SVEP1_RATSushi, von Willebrand factor type A, EGF and pentraxin domain-containing protein 1 OS=Rattus norvegicus OX=10116 GN=Svep1 PE=1 SV=1	C:GO:0110165	C:cellular anatomical entity
TRINITY_DN62299_c0_g1	7.84355	3.68567	4.13431e-14	4.86813e-13	0	0.091	7.505	6.723	8.117	8.158	2.569	3.465	11.815	10.546	6.228	RUXG_BOVINSmall nuclear ribonucleoprotein G OS=Bos taurus OX=9913 GN=SNRPG PE=3 SV=1	P:GO:0000387; F:GO:0003723; C:GO:0005682; C:GO:0005683; C:GO:0005685; C:GO:0005686; C:GO:0005687; C:GO:0005689; C:GO:0005829; C:GO:0034709; C:GO:0034719; C:GO:0043186; C:GO:0046540; C:GO:0071004; C:GO:0071005; C:GO:0071007	P:spliceosomal snRNP assembly; F:RNA binding; C:U5 snRNP; C:U7 snRNP; C:U1 snRNP; C:U2 snRNP; C:U4 snRNP; C:U12-type spliceosomal complex; C:cytosol; C:methylosome; C:SMN-Sm protein complex; C:P granule; C:U4/U6 x U5 tri-snRNP complex; C:U2-type prespliceosome; C:U2-type precatalytic spliceosome; C:U2-type catalytic step 2 spliceosome
TRINITY_DN67412_c3_g1	7.16056	5.27172	4.13723e-14	4.8688e-13	0	0.274	8.104	12.284	12.473	20.266	5.244	6.634	16.466	17.832	22.628	---NA---
TRINITY_DN57652_c0_g1	7.84568	3.68654	4.13819e-14	4.8688e-13	0	0.058	2.912	2.521	2.551	3.273	1.006	1.476	6.035	6.16	6.238	RN151_MOUSERING finger protein 151 OS=Mus musculus OX=10090 GN=Rnf151 PE=1 SV=1	P:GO:0007283; P:GO:0016567; P:GO:0030154; F:GO:0008270; F:GO:0046872; F:GO:0061630; C:GO:0005634; C:GO:0005737	P:spermatogenesis; P:protein ubiquitination; P:cell differentiation; F:zinc ion binding; F:metal ion binding; F:ubiquitin protein ligase activity; C:nucleus; C:cytoplasm
TRINITY_DN67410_c6_g3	7.05548	5.27321	4.17872e-14	4.91453e-13	0.041	0.524	26.52	29.072	33.437	34.15	10.701	16.066	52.261	44.256	14.826	---NA---
TRINITY_DN66423_c8_g1	7.58143	3.98597	4.19204e-14	4.92432e-13	0	0.091	3.164	3.787	3.045	5.49	1.775	1.565	6.709	7.581	10.068	---NA---
TRINITY_DN67421_c8_g3	7.40503	4.23381	4.21092e-14	4.94452e-13	0	2.261	22.946	31.883	52.434	79.094	34.75	39.099	53.572	58.63	105.928	---NA---
TRINITY_DN62163_c6_g1	8.3452	3.33643	4.24572e-14	4.9834e-13	0	0.033	3.553	3.683	4.265	6.403	1.722	2.374	5.376	6.489	8.036	---NA---
TRINITY_DN56338_c0_g1	7.57698	3.98307	4.31806e-14	5.05825e-13	0	0.291	9.649	6.858	2.692	4.628	1.417	1.809	26.068	27.557	19.069	---NA---
TRINITY_DN64696_c2_g1	7.83669	3.67739	4.35623e-14	5.09286e-13	0	0.183	23.766	11.807	24.049	37.413	11.283	12.498	42.468	40.831	45.949	---NA---
TRINITY_DN62338_c1_g1	10.263	3.33439	4.36068e-14	5.09604e-13	0	0	3.889	3.206	3.418	2.966	1.046	1.835	8.05	9.364	8.083	---NA---
TRINITY_DN65336_c0_g1	6.97825	5.25751	4.41168e-14	5.1536e-13	0	1.471	21.401	39.986	45.769	98.878	26.54	33.286	59.285	68.544	132.312	---NA---
TRINITY_DN54754_c0_g1	7.00364	5.43855	4.41901e-14	5.16012e-13	0	0.781	18.09	22.338	20.137	27.387	8.701	11.138	41.831	50.285	53.704	SNAG_HUMANGamma-soluble NSF attachment protein OS=Homo sapiens OX=9606 GN=NAPG PE=1 SV=1	P:GO:0016043; P:GO:0016192; F:GO:0005515; C:GO:0005739; C:GO:0016020	P:cellular component organization; P:vesicle-mediated transport; F:protein binding; C:mitochondrion; C:membrane
TRINITY_DN65412_c2_g1	8.33806	3.33189	4.47998e-14	5.22511e-13	0	0.017	2.376	2.874	2.259	1.478	0.848	1.347	3.377	2.423	0.927	---NA---
TRINITY_DN62446_c2_g4	6.97375	5.25384	4.4826e-14	5.2261e-13	0	0.557	10.984	14.09	11.596	18.019	5.377	6.493	28.954	35.155	37.08	MENG_MICLUDemethylmenaquinone methyltransferase OS=Micrococcus luteus OX=1270 GN=menG PE=3 SV=1	F:GO:0016740	F:transferase activity
TRINITY_DN67413_c9_g3	8.33949	3.32887	4.48625e-14	5.22829e-13	0	0.075	5.192	4.524	6.433	11.246	4.132	3.927	14.818	12.099	22.291	---NA---
TRINITY_DN56578_c1_g1	7.26769	4.44138	4.49812e-14	5.24006e-13	0	4.721	170.406	155.07	123.523	165.556	37.412	66.457	276.372	405.628	234.504	YD85C_YEASTSERF-like protein YDL085C-A OS=Saccharomyces cerevisiae (strain ATCC 204508 / S288c) OX=559292 GN=YDL085C-A PE=1 SV=1	P:GO:0008150; F:GO:0003674; C:GO:0005634; C:GO:0005737	P:biological_process; F:molecular_function; C:nucleus; C:cytoplasm
TRINITY_DN62843_c6_g3	7.82984	3.66988	4.50208e-14	5.24259e-13	0	0.175	6.643	6.817	6.151	8.363	2.344	3.965	12.401	11.885	15.21	---NA---
TRINITY_DN66489_c7_g1	7.831	3.67311	4.5177e-14	5.25872e-13	0	0.066	4.762	6.246	6.907	7.994	2.821	2.836	7.757	8.074	5.254	---NA---
TRINITY_DN64590_c6_g1	7.83032	3.67381	4.52111e-14	5.2606e-13	0	0.083	7.579	8.643	9.69	6.762	3.033	4.504	12.056	10.431	2.735	CATD_CHIHACathepsin D OS=Chionodraco hamatus OX=36188 GN=ctsd PE=1 SV=2	P:GO:0006508; F:GO:0004190	P:proteolysis; F:aspartic-type endopeptidase activity
TRINITY_DN62051_c0_g2	7.55149	7.35577	4.53079e-14	5.26978e-13	0	5.752	357.052	259.85	160.621	302.073	87.644	155.189	505.398	738.237	473.718	---NA---
TRINITY_DN63438_c0_g1	7.25632	6.39363	4.58034e-14	5.32533e-13	0	0.898	35.444	37.403	38.63	51.584	17.309	22.648	76.776	78.614	55.362	---NA---
TRINITY_DN67139_c5_g1	6.96721	5.2469	4.60441e-14	5.35119e-13	0	0.565	17.68	20.367	23.505	36.674	9.125	9.188	35.795	29.2	36.63	---NA---
TRINITY_DN56090_c1_g2	7.38936	4.21927	4.62679e-14	5.37509e-13	0	0.565	13.16	12.948	10.053	22.985	5.893	9.688	31.437	38.112	53.61	---NA---
TRINITY_DN64397_c1_g2	7.29945	6.52747	4.64039e-14	5.38877e-13	0	1.105	38.366	39.146	31.451	40.85	12.661	19.787	80.395	93.407	97.106	YJ48_SCHPOUncharacterized methyltransferase C70.08c OS=Schizosaccharomyces pombe (strain 972 / ATCC 24843) OX=284812 GN=SPCC70.08c PE=3 SV=1	P:GO:0008150; P:GO:0032259; F:GO:0008168; F:GO:0016740; C:GO:0005634; C:GO:0005737; C:GO:0005829	P:biological_process; P:methylation; F:methyltransferase activity; F:transferase activity; C:nucleus; C:cytoplasm; C:cytosol
TRINITY_DN66496_c3_g4	6.98777	5.42207	4.70784e-14	5.46279e-13	0	2.585	53.701	48.287	64.383	75.708	31.612	32.542	96.97	106.393	168.792	---NA---
TRINITY_DN61210_c2_g2	7.14048	6.23944	4.71677e-14	5.471e-13	0.11	0.74	28.149	28.231	10.457	14.663	5.867	5.338	70.104	85.957	27.845	---NA---
TRINITY_DN67068_c4_g1	8.33012	3.32241	4.73914e-14	5.4948e-13	0	0.05	3.479	3.766	3.005	4.864	1.934	2.13	10.569	7.458	8.57	---NA---
TRINITY_DN67504_c6_g2	7.00101	5.04189	4.76602e-14	5.51896e-13	0.052	0.574	17.196	17.472	17.263	20.266	6.41	7.545	35.861	32.51	42.783	---NA---
TRINITY_DN67549_c2_g1	6.98413	5.41819	4.76704e-14	5.51896e-13	0	0.615	12.55	8.674	14.974	17.475	6.132	6.634	26.398	31.689	54.603	---NA---
TRINITY_DN65908_c0_g3	7.14267	5.91702	4.76746e-14	5.51896e-13	0.052	0.748	20.181	19.547	20.661	28.998	8.979	14.243	48.467	61.505	54.594	CBPA1_ANOGAZinc carboxypeptidase A 1 OS=Anopheles gambiae OX=7165 GN=AGAP009593 PE=2 SV=3	F:GO:0008233	F:peptidase activity
TRINITY_DN62151_c2_g1	7.81832	3.65824	4.82864e-14	5.5723e-13	0	0.058	2.691	2.324	3.328	3.643	1.311	2.22	3.999	5.043	7.137	---NA---
TRINITY_DN59380_c0_g1	8.32869	3.32007	4.86934e-14	5.6083e-13	0	0.066	2.26	3.476	2.36	3.674	1.51	1.36	8.101	9.881	11.651	---NA---
TRINITY_DN56014_c0_g2	6.9802	4.82657	4.89596e-14	5.63017e-13	0.07	0.682	30.367	22.753	20.278	21.805	8.926	13.166	51.558	47.632	33.989	---NA---
TRINITY_DN61356_c4_g2	7.08273	5.90766	4.90916e-14	5.63656e-13	0	1.371	27.276	31.333	39.769	55.124	16.779	20.672	86.269	93.67	98.557	AP2S1_BOVINAP-2 complex subunit sigma OS=Bos taurus OX=9913 GN=AP2S1 PE=2 SV=1	P:GO:0006886; P:GO:0072583; F:GO:0035615; C:GO:0030122; C:GO:0043231	P:intracellular protein transport; P:clathrin-dependent endocytosis; F:clathrin adaptor activity; C:AP-2 adaptor complex; C:intracellular membrane-bounded organelle
TRINITY_DN65815_c3_g1	7.00412	5.58033	4.91746e-14	5.64388e-13	0	0.091	4.604	4.306	4.396	4.669	1.377	2.117	6.27	7.458	4.439	---NA---
TRINITY_DN60386_c4_g2	7.3673	6.76378	4.96812e-14	5.69981e-13	0.209	2.718	90.911	102.477	88.806	146.101	37.969	53.034	238.54	253.74	245.059	---NA---
TRINITY_DN66471_c4_g2	6.97357	5.40839	4.9735e-14	5.70377e-13	0	0.59	17.375	17.202	19.007	22.011	6.344	10.317	33.642	38.72	33.24	PTTG_RATPituitary tumor-transforming gene 1 protein-interacting protein OS=Rattus norvegicus OX=10116 GN=Pttg1ip PE=2 SV=1	C:GO:0110165	C:cellular anatomical entity
TRINITY_DN65977_c4_g1	7.05813	4.60902	5.01208e-14	5.74338e-13	0.11	0.424	7.021	10.894	7.22	10.025	5.271	5.633	29.782	33.635	36.836	---NA---
TRINITY_DN58526_c0_g1	7.81316	3.65465	5.01402e-14	5.74338e-13	0	0.15	4.793	7.854	3.791	6.742	1.655	3.016	13.763	16.567	14.292	DNAL1_BOVINDynein light chain 1, axonemal OS=Bos taurus OX=9913 GN=DNAL1 PE=2 SV=1	P:GO:0036158; F:GO:0043014; F:GO:0045504; C:GO:0005737; C:GO:0005874; C:GO:0030286; C:GO:0042995	P:outer dynein arm assembly; F:alpha-tubulin binding; F:dynein heavy chain binding; C:cytoplasm; C:microtubule; C:dynein complex; C:cell projection
TRINITY_DN62705_c7_g4	8.32497	3.31238	5.01582e-14	5.74338e-13	0	0.091	1.314	1.463	1.462	2.032	1.404	0.924	10.027	7.499	24.501	---NA---
TRINITY_DN58253_c2_g1	7.55032	3.9558	5.03107e-14	5.7586e-13	0	0.183	5.56	6.671	8.188	9.769	2.98	3.67	17.594	14.875	12.382	---NA---
TRINITY_DN52626_c0_g1	7.10731	5.02791	5.06974e-14	5.79837e-13	0	0.532	15.756	14.92	6.585	13.699	5.417	7.481	34.382	43.245	26.374	ECT_ACRMIEctin (Fragment) OS=Acropora millepora OX=45264 PE=1 SV=1	C:GO:0005576	C:extracellular region
TRINITY_DN54941_c1_g1	7.80943	3.65167	5.10323e-14	5.83441e-13	0	0.524	46.207	48.795	49.44	48.752	13.694	22.905	69.752	61.899	36.864	---NA---
TRINITY_DN62789_c0_g1	7.02231	5.72726	5.12356e-14	5.85538e-13	0	22.052	659.153	511.783	494.033	628.105	166.018	296.79	1122.2	1394.48	1331.09	UBIQ_CAMDRUbiquitin OS=Camelus dromedarius OX=9838 PE=3 SV=2	C:GO:0005634; C:GO:0005737	C:nucleus; C:cytoplasm
TRINITY_DN63190_c5_g1	8.32174	3.31657	5.13874e-14	5.87046e-13	0	0.066	6.086	5.094	4.225	4.443	2.251	3.554	9.332	7.475	2.473	---NA---
TRINITY_DN56106_c0_g3	7.1082	4.81202	5.15384e-14	5.88543e-13	0	0.64	15.819	14.422	12.141	20.789	5.827	9.419	34.828	41.43	45.471	DPY30_BOVINProtein dpy-30 homolog OS=Bos taurus OX=9913 GN=DPY30 PE=3 SV=1	P:GO:0006348; P:GO:0016197; P:GO:0051568; F:GO:0042802; C:GO:0005802; C:GO:0048188	P:chromatin silencing at telomere; P:endosomal transport; P:histone H3-K4 methylation; F:identical protein binding; C:trans-Golgi network; C:Set1C/COMPASS complex
TRINITY_DN64825_c12_g3	10.2401	3.30716	5.16113e-14	5.89147e-13	0	0	6.296	8.705	9.448	15.72	6.582	5.415	25.643	23.294	60.035	---NA---
TRINITY_DN62724_c0_g1	6.99018	5.56642	5.1912e-14	5.9235e-13	0	0.274	10.501	13.052	9.68	11.39	3.907	6.596	20.033	22.3	11.277	ENTP1_PIGEctonucleoside triphosphate diphosphohydrolase 1 OS=Sus scrofa OX=9823 GN=ENTPD1 PE=1 SV=1	F:GO:0016818	F:hydrolase activity, acting on acid anhydrides, in phosphorus-containing anhydrides
TRINITY_DN61794_c4_g1	7.50064	7.30293	5.24075e-14	5.97536e-13	0.162	11.038	422.894	268.482	148.894	236.626	105.112	163.684	788.464	651.466	1072.33	---NA---
TRINITY_DN63747_c9_g1	7.54303	3.94735	5.24271e-14	5.97536e-13	0	0.424	12.845	14.079	19.199	23.098	7.747	11.959	25.468	31.549	44.413	---NA---
TRINITY_DN61138_c3_g2	7.10319	4.80626	5.26299e-14	5.99383e-13	0	0.274	7.862	7.221	7.643	12.57	5.072	6.082	13.968	14.826	22.403	---NA---
TRINITY_DN65406_c9_g2	7.15751	6.04455	5.29508e-14	6.02573e-13	0.035	0.756	38.239	27.795	151.072	46.638	7.708	16.053	38.103	38.498	76.8	---NA---
TRINITY_DN67345_c3_g1	7.09723	5.20873	5.37685e-14	6.10231e-13	0	0.283	12.687	19.651	10.608	8.537	6.953	9.303	27.548	23.467	9.225	FCN1_RATFicolin-1 OS=Rattus norvegicus OX=10116 GN=Fcn1 PE=2 SV=2	P:GO:0002252; P:GO:0002253; P:GO:0050794; P:GO:0098542; F:GO:0005488; C:GO:0016020; C:GO:0071944	P:immune effector process; P:activation of immune response; P:regulation of cellular process; P:defense response to other organism; F:binding; C:membrane; C:cell periphery
TRINITY_DN51624_c0_g1	7.33244	3.64554	5.39809e-14	6.12406e-13	0.058	0.158	12.813	18.136	8.48	10.087	3.086	6.108	19.161	20.896	7.334	---NA---
TRINITY_DN65977_c3_g1	7.20465	6.47674	5.41169e-14	6.13714e-13	0.023	0.623	15.609	16.58	15.135	22.749	8.899	14.179	36.689	46.391	63.342	CNTN1_CHICKContactin-1 OS=Gallus gallus OX=9031 GN=CNTN1 PE=1 SV=1	P:GO:0007155; P:GO:0007399; P:GO:0031175; F:GO:0005515; C:GO:0005886; C:GO:0016020; C:GO:0031225	P:cell adhesion; P:nervous system development; P:neuron projection development; F:protein binding; C:plasma membrane; C:membrane; C:anchored component of membrane
TRINITY_DN67518_c1_g3	7.53624	3.94024	5.47257e-14	6.20379e-13	0	0.84	7.999	9.286	6.867	11.513	4.927	5.069	39.538	42.884	83.441	---NA---
TRINITY_DN65322_c1_g1	6.94927	5.38458	5.48998e-14	6.22113e-13	0	1.105	42.328	53.983	59.624	57.022	17.6	27.563	85.178	84.051	40.386	ZN706_CHICKZinc finger protein 706 OS=Gallus gallus OX=9031 GN=ZNF706 PE=3 SV=1	P:GO:0006417; P:GO:0045892; P:GO:1902455; F:GO:0046872; C:GO:0005634; C:GO:0005737	P:regulation of translation; P:negative regulation of transcription, DNA-templated; P:negative regulation of stem cell population maintenance; F:metal ion binding; C:nucleus; C:cytoplasm
TRINITY_DN67468_c4_g1	7.09018	5.20209	5.5362e-14	6.2711e-13	0	0.316	8.367	8.176	4.316	4.269	2.715	3.862	31.811	27.253	5.442	ADAM8_MOUSEDisintegrin and metalloproteinase domain-containing protein 8 OS=Mus musculus OX=10090 GN=Adam8 PE=1 SV=3	P:GO:0002687; P:GO:0009653; P:GO:0010604; P:GO:0022407; P:GO:0031323; P:GO:0031349; P:GO:0032103; P:GO:0051171; P:GO:0051239; P:GO:0080090; F:GO:0005515; F:GO:0008233; F:GO:0046872; C:GO:0005737; C:GO:0005886; C:GO:0043226	P:positive regulation of leukocyte migration; P:anatomical structure morphogenesis; P:positive regulation of macromolecule metabolic process; P:regulation of cell-cell adhesion; P:regulation of cellular metabolic process; P:positive regulation of defense response; P:positive regulation of response to external stimulus; P:regulation of nitrogen compound metabolic process; P:regulation of multicell…
TRINITY_DN62759_c2_g1	7.08913	4.79213	5.60393e-14	6.34539e-13	0	0.54	13.885	9.379	11.798	14.191	3.721	6.365	27.13	29.512	43.692	---NA---
TRINITY_DN64332_c2_g1	10.2295	3.29686	5.61101e-14	6.35096e-13	0	0	6.065	7.781	7.2	6.67	2.092	3.221	16.056	11.171	26.927	---NA---
TRINITY_DN61031_c3_g1	6.91635	5.19556	5.62846e-14	6.36765e-13	0	0.382	9.365	11.838	11.052	11.411	4.741	5.235	21.102	21.142	25.129	---NA---
TRINITY_DN59114_c0_g1	7.13256	4.59019	5.63007e-14	6.36765e-13	0	0.199	5.802	5.084	5.324	5.982	1.986	2.823	10.709	13.594	14.817	---NA---
TRINITY_DN59818_c0_g1	8.30421	3.29411	5.76846e-14	6.50921e-13	0	0.058	2.428	2.801	3.207	5.654	1.47	2.104	6.783	7.269	12.7	---NA---
TRINITY_DN62196_c0_g1	7.08054	4.78414	5.79778e-14	6.53979e-13	0	0.357	9.523	9.857	8.5	14.017	3.39	5.505	17.711	20.074	22.441	---NA---
TRINITY_DN62022_c2_g1	7.02428	5.84879	5.95172e-14	6.69552e-13	0	0.79	17.175	20.076	12.433	23.734	6.463	12.999	52.364	54.966	42.465	---NA---
TRINITY_DN63475_c1_g3	6.90238	5.18178	5.96648e-14	6.70956e-13	0	0.274	5.518	5.665	8.117	8.537	3.218	4.658	13.199	17.758	17.346	SPB3_HUMANSerpin B3 OS=Homo sapiens OX=9606 GN=SERPINB3 PE=1 SV=2	P:GO:0010951; P:GO:0038001; P:GO:0043508; F:GO:0001618; C:GO:0005576; C:GO:0005634; C:GO:0031982	P:negative regulation of endopeptidase activity; P:paracrine signaling; P:negative regulation of JUN kinase activity; F:virus receptor activity; C:extracellular region; C:nucleus; C:vesicle
TRINITY_DN63630_c1_g1	7.07142	6.00726	5.99259e-14	6.73379e-13	0	0.507	45.776	36.386	35.192	38.931	11.058	21.019	32.668	41.11	29.634	---NA---
TRINITY_DN59772_c0_g1	6.98367	5.35802	6.03782e-14	6.78204e-13	0.035	0.441	19.151	26.654	18.534	24.576	7.575	11.1	30.602	29.906	26.056	CHM4C_DANRECharged multivesicular body protein 4c OS=Danio rerio OX=7955 GN=chmp4c PE=2 SV=1	P:GO:0007034; P:GO:0010948; P:GO:0016192; P:GO:0060271; C:GO:0005770; C:GO:0010008	P:vacuolar transport; P:negative regulation of cell cycle process; P:vesicle-mediated transport; P:cilium assembly; C:late endosome; C:endosome membrane
TRINITY_DN64695_c4_g8	7.51927	3.92455	6.06101e-14	6.80549e-13	0	0.349	10.753	13.114	8.43	9.8	4.37	7.019	17.762	25.726	21.485	---NA---
TRINITY_DN66911_c5_g3	7.7797	3.62025	6.09206e-14	6.83776e-13	0	0.058	2.397	2.853	3.348	3.827	1.351	2.361	5.728	5.331	5.985	---NA---
TRINITY_DN63278_c4_g1	10.2179	3.28769	6.10045e-14	6.84457e-13	0	0	7.579	6.236	6.524	8.096	2.529	2.977	23.446	16.288	20.277	---NA---
TRINITY_DN67188_c0_g1	7.99973	9.4207	6.19605e-14	6.94391e-13	0.151	5.311	820.204	879.35	765.563	1205.36	214.753	356.394	879.091	971.803	701.862	---NA---
TRINITY_DN57670_c0_g1	10.2157	3.28328	6.27766e-14	7.02736e-13	0	0	3.942	3.849	2.642	4.135	2.066	2.438	16.099	16.354	37.155	---NA---
TRINITY_DN65045_c4_g2	7.30205	3.61297	6.44511e-14	7.20934e-13	0.029	0.083	5.098	5.914	7.845	9.42	3.086	4.44	11.375	7.934	6.125	---NA---
TRINITY_DN67338_c1_g2	7.77151	3.61653	6.4696e-14	7.23399e-13	0	0.166	5.897	5.717	1.644	1.016	1.165	0.706	16.861	25.734	6.266	NAS15_CAEELZinc metalloproteinase nas-15 OS=Caenorhabditis elegans OX=6239 GN=nas-15 PE=2 SV=2	F:GO:0008233	F:peptidase activity
TRINITY_DN59832_c5_g1	7.20507	4.37633	6.47368e-14	7.23581e-13	0	0.224	2.954	7.844	9.993	21.816	8.873	5.531	9.463	12.296	21.261	---NA---
TRINITY_DN54872_c1_g3	8.28802	3.28283	6.62331e-14	7.38054e-13	0	0.058	5.781	6.9	9.327	9.502	3.642	5.004	12.474	11.376	4.468	---NA---
TRINITY_DN56676_c0_g1	10.2089	3.28205	6.62568e-14	7.38054e-13	0	0	2.743	1.93	1.008	2.237	0.901	1.886	7.64	6.826	3.175	TSP1_XENLAThrombospondin-1 OS=Xenopus laevis OX=8355 GN=thbs1 PE=2 SV=1	C:GO:0110165	C:cellular anatomical entity
TRINITY_DN63670_c4_g1	8.28704	3.28012	6.6316e-14	7.38435e-13	0	0.017	2.544	3.59	2.692	3.037	1.192	2.027	2.988	3.368	2.791	---NA---
TRINITY_DN64384_c0_g1	7.8163	8.54829	6.65795e-14	7.4081e-13	0.075	1.355	44.578	50.559	20.621	36.376	11.654	17.426	171.388	258.742	99.307	VMO1_HUMANVitelline membrane outer layer protein 1 homolog OS=Homo sapiens OX=9606 GN=VMO1 PE=1 SV=1	P:GO:0008150; F:GO:0003674; C:GO:0005576; C:GO:0005615; C:GO:0070062	P:biological_process; F:molecular_function; C:extracellular region; C:extracellular space; C:extracellular exosome
TRINITY_DN54960_c0_g2	6.89747	5.3314	6.7409e-14	7.49756e-13	0	0.266	8.23	9.317	11.616	14.889	3.894	6.185	15.982	16.46	14.761	SF3B1_XENLASplicing factor 3B subunit 1 OS=Xenopus laevis OX=8355 GN=sf3b1 PE=2 SV=1	P:GO:0000245; F:GO:0003729; C:GO:0005681	P:spliceosomal complex assembly; F:mRNA binding; C:spliceosomal complex
TRINITY_DN60055_c5_g1	7.19908	4.3733	6.77942e-14	7.53757e-13	0	0.241	6.874	11.319	10.699	10.549	4.979	7.032	24.845	23.688	7.062	---NA---
TRINITY_DN59687_c0_g1	10.2026	3.27661	6.82272e-14	7.58e-13	0	0	23.755	20.159	18.352	18.737	4.887	12.511	35.019	44.141	19.369	TPPP2_BOVINTubulin polymerization-promoting protein family member 2 OS=Bos taurus OX=9913 GN=TPPP2 PE=2 SV=1	C:GO:0005622; C:GO:0005929	C:intracellular anatomical structure; C:cilium
TRINITY_DN59719_c0_g1	6.86843	5.14692	6.83401e-14	7.58797e-13	0	0.532	9.901	10.521	10.457	16.859	4.582	6.057	26.354	27.122	35.974	---NA---
TRINITY_DN67953_c1_g1	7.04334	4.74729	6.83504e-14	7.58797e-13	0	0.856	22.767	28.646	32.056	39.588	13.905	17.233	56.927	62.433	35.993	---NA---
TRINITY_DN67578_c1_g1	7.49797	3.90354	6.92064e-14	7.68011e-13	0	0.158	5.602	6.007	5.506	5.428	1.536	2.246	11.675	13.388	11.895	---NA---
TRINITY_DN64297_c3_g1	7.03163	4.94959	6.93603e-14	7.6943e-13	0	0.465	6.181	10.489	12.554	24.309	7.125	6.801	20.326	23.82	40.564	---NA---
TRINITY_DN65079_c1_g1	7.82954	8.65462	6.97512e-14	7.73208e-13	0	17.987	1001.51	641.672	286.252	478.177	227.056	344.281	1973.65	2148.45	2391.88	---NA---
TRINITY_DN64095_c0_g1	7.03131	5.14154	6.97795e-14	7.73208e-13	0	0.233	6.885	7.553	9.67	14.971	4.119	4.696	12.452	17.462	14.386	---NA---
TRINITY_DN55745_c0_g1	8.27907	3.27391	7.01722e-14	7.76976e-13	0	1.563	160.915	129.007	143.327	106.133	41.266	80.148	242.906	284.533	129.493	---NA---
TRINITY_DN66709_c3_g1	8.27581	3.26808	7.03611e-14	7.78484e-13	0	0.058	4.436	3.87	3.68	6.536	2.476	3.298	7.127	9.175	9.712	---NA---
TRINITY_DN66210_c3_g1	7.1891	4.36335	7.13804e-14	7.88874e-13	0	0.191	16.86	16.082	23.434	15.525	5.695	8.366	17.945	16.781	4.608	MOM5_CAEELProtein mom-5 OS=Caenorhabditis elegans OX=6239 GN=mom-5 PE=1 SV=1	P:GO:0000132; P:GO:0001714; P:GO:0009792; P:GO:0048557; P:GO:0060069; P:GO:0070986; P:GO:0097402; P:GO:1901076; P:GO:1903356; P:GO:1904936; P:GO:1904937; P:GO:1905485; P:GO:1905488; P:GO:1905491; F:GO:0004888; C:GO:0016020	P:establishment of mitotic spindle orientation; P:endodermal cell fate specification; P:embryo development ending in birth or egg hatching; P:embryonic digestive tract morphogenesis; P:Wnt signaling pathway, regulating spindle positioning; P:left/right axis specification; P:neuroblast migration; P:positive regulation of engulfment of apoptotic cell; P:positive regulation of distal tip cell migrat…
TRINITY_DN67660_c5_g1	7.02265	4.94081	7.1755e-14	7.92717e-13	0	0.391	6.317	8.435	10.759	16.849	5.522	5.197	19.359	21.068	29.643	---NA---
TRINITY_DN67624_c1_g3	6.92101	4.54738	7.18679e-14	7.93667e-13	0.342	3.458	58.011	72.108	56.075	79.392	20.832	36.302	120.827	180.645	144.347	---NA---
TRINITY_DN57330_c0_g1	6.92054	4.54641	7.25797e-14	8.01228e-13	0.07	0.59	10.627	12.71	8.44	14.294	3.523	6.275	27.218	34.071	46.773	OPLA_BOVIN5-oxoprolinase OS=Bos taurus OX=9913 GN=OPLAH PE=1 SV=1	P:GO:0006749; F:GO:0000166; F:GO:0003824; F:GO:0005524; F:GO:0016787; F:GO:0017168; C:GO:0005829	P:glutathione metabolic process; F:nucleotide binding; F:catalytic activity; F:ATP binding; F:hydrolase activity; F:5-oxoprolinase (ATP-hydrolyzing) activity; C:cytosol
TRINITY_DN63992_c1_g3	7.31154	4.14323	7.31527e-14	8.06347e-13	0	0.108	6.59	6.256	8.077	6.844	2.357	2.746	10.086	8.978	4.898	---NA---
TRINITY_DN65535_c4_g2	7.28141	3.59179	7.32996e-14	8.0722e-13	0.041	0.083	5.171	6.474	6.635	9.256	2.529	3.388	8.028	7.918	8.364	---NA---
TRINITY_DN61445_c8_g1	7.31055	4.14166	7.41053e-14	8.1411e-13	0	0.357	20.465	13.924	6.171	10.097	3.801	6.288	26.618	27.68	21.926	---NA---
TRINITY_DN64581_c2_g3	7.18199	4.35542	7.44099e-14	8.16544e-13	0	0.332	9.334	11.143	12.998	19.096	4.913	7.725	21.82	22.777	12.962	---NA---
TRINITY_DN63709_c3_g3	7.74624	3.58795	7.46099e-14	8.18435e-13	0	0.066	3.017	3.123	3.872	3.889	1.338	1.412	6.416	7.146	5.826	---NA---
TRINITY_DN57257_c0_g1	7.74255	3.58147	7.57335e-14	8.29834e-13	0	0.216	4.057	6.028	3.771	8.732	2.079	2.207	15.089	15.754	29.933	---NA---
TRINITY_DN60594_c4_g2	7.0174	4.72019	7.63725e-14	8.36525e-13	0	0.59	6.044	8.466	5.667	8.168	3.417	4.594	19.535	19.278	20.184	AL3B1_BOVINAldehyde dehydrogenase family 3 member B1 OS=Bos taurus OX=9913 GN=ALDH3B1 PE=2 SV=1	P:GO:0071704; F:GO:0004028; F:GO:0004029; F:GO:0019115; F:GO:0033721; C:GO:0016020	P:organic substance metabolic process; F:3-chloroallyl aldehyde dehydrogenase activity; F:aldehyde dehydrogenase (NAD+) activity; F:benzaldehyde dehydrogenase [NAD(P)+] activity; F:aldehyde dehydrogenase (NADP+) activity; C:membrane
TRINITY_DN53390_c0_g1	10.1881	3.25837	7.66386e-14	8.38701e-13	0	0	36.789	64.96	38.862	33.801	15.375	24.201	41.853	51.533	56.804	MLRP1_ACRMIMAM and LDL-receptor class A domain-containing protein 1 (Fragment) OS=Acropora millepora OX=45264 PE=1 SV=1	C:GO:0005576; C:GO:0016020	C:extracellular region; C:membrane
TRINITY_DN62367_c3_g2	8.26593	3.25807	7.66491e-14	8.38701e-13	0	0.042	6.265	5.281	5.627	8.342	1.536	3.003	5.779	6.785	7.418	---NA---
TRINITY_DN63707_c5_g1	8.26791	3.25787	7.66564e-14	8.38701e-13	0	0.083	3.647	3.258	2.682	6.444	2.318	2.977	7.471	9.75	17.88	---NA---
TRINITY_DN57722_c0_g2	7.26994	3.57949	7.72472e-14	8.44852e-13	0.029	0.075	2.186	1.017	0.968	1.375	1.457	2.412	6.739	6.062	8.617	PRSS8_RATProstasin OS=Rattus norvegicus OX=10116 GN=Prss8 PE=2 SV=3	P:GO:0042493; P:GO:0043434; P:GO:0051385; P:GO:1902307; C:GO:0005615; C:GO:0005886	P:response to drug; P:response to peptide hormone; P:response to mineralocorticoid; P:positive regulation of sodium ion transmembrane transport; C:extracellular space; C:plasma membrane
TRINITY_DN67711_c7_g1	7.04592	4.13288	7.78518e-14	8.50519e-13	0.041	0.15	4.793	6.236	4.628	5.428	2.092	2.207	15.191	11.565	9.328	---NA---
TRINITY_DN59670_c3_g1	7.73672	3.57701	7.87526e-14	8.59406e-13	0	0.091	3.395	5.364	3.741	5.592	2.437	2.258	7.054	8.468	11.08	---NA---
TRINITY_DN67436_c1_g2	7.73606	3.57931	7.89456e-14	8.61193e-13	0	0.1	11.342	18.167	19.108	21.939	6.092	10.471	10.196	12.797	6.322	---NA---
TRINITY_DN61095_c5_g1	8.26164	3.25064	7.90275e-14	8.61522e-13	0	0.05	2.165	2.303	1.734	3.981	1.059	2.489	5.721	5.479	12.691	---NA---
TRINITY_DN65800_c2_g1	8.2607	3.25046	7.90342e-14	8.61522e-13	0	0.083	2.544	5.675	5.727	8.743	2.755	2.053	7.5	10.078	19.537	---NA---
TRINITY_DN66363_c11_g1	7.169	4.3421	8.01237e-14	8.72753e-13	0	0.274	9.124	9.473	9.448	9.399	3.165	6.211	24.647	19.844	11.679	TI17B_HUMANMitochondrial import inner membrane translocase subunit Tim17-B OS=Homo sapiens OX=9606 GN=TIMM17B PE=1 SV=1	P:GO:0030150; F:GO:0005515; F:GO:0008320; C:GO:0005744; C:GO:0031305	P:protein import into mitochondrial matrix; F:protein binding; F:protein transmembrane transporter activity; C:TIM23 mitochondrial import inner membrane translocase complex; C:integral component of mitochondrial inner membrane
TRINITY_DN60799_c0_g1	10.1779	3.24709	8.13394e-14	8.8249e-13	0	0	7.116	5.644	5.143	8.466	3.271	4.081	13.47	9.881	15.098	---NA---
TRINITY_DN59208_c0_g2	8.2547	3.24756	8.35697e-14	9.04613e-13	0	0.042	4.099	4.119	3.348	4.156	1.218	1.565	6.57	7.031	6.285	UBIQP_XENLAPolyubiquitin (Fragment) OS=Xenopus laevis OX=8355 PE=1 SV=2	F:GO:0005515	F:protein binding
TRINITY_DN62689_c6_g2	8.25311	3.24601	8.36292e-14	9.04925e-13	0	0.042	2.502	3.642	3.449	4.772	1.589	1.822	5.713	7.138	6.734	---NA---
TRINITY_DN61390_c0_g1	7.21795	3.87098	8.40045e-14	9.08653e-13	0.012	0.017	1.23	1.079	0.908	1.201	0.411	0.667	2.351	2.431	1.836	YNV2_CAEELUncharacterized protein T16H12.2 OS=Caenorhabditis elegans OX=6239 GN=T16H12.2 PE=4 SV=1
TRINITY_DN59166_c8_g1	7.15912	4.33081	8.43562e-14	9.11789e-13	0	0.216	4.677	7.252	8.45	8.537	3.655	5.017	8.482	13.315	19.931	---NA---
TRINITY_DN60730_c5_g2	7.15926	4.33165	8.44305e-14	9.12258e-13	0	0.249	8.514	11.755	17.636	21.826	7.244	9.919	19.996	19.606	18.573	---NA---
TRINITY_DN64457_c0_g1	6.87801	5.09225	8.51777e-14	9.19962e-13	0.099	1.238	27.592	31.333	33.306	45.355	11.244	16.72	53.125	61.439	104.027	---NA---
TRINITY_DN65722_c0_g3	6.83804	5.27146	8.52059e-14	9.19962e-13	0	0.69	20.696	22.826	21.155	27.305	7.522	11.677	48.789	39.262	28.903	---NA---
TRINITY_DN57555_c2_g1	6.81446	5.09266	8.52644e-14	9.20257e-13	0	0.731	16.229	18.561	12.564	19.486	4.887	8.687	35.187	39.779	43.224	---NA---
TRINITY_DN56896_c1_g1	6.9819	4.89924	8.53214e-14	9.20536e-13	0	0.266	7.137	6.588	60.128	51.625	10.396	19.569	6.321	14.908	25.194	PAO1_MAIZEPolyamine oxidase 1 OS=Zea mays OX=4577 GN=MPAO1 PE=1 SV=1	P:GO:0006598; F:GO:0046592; F:GO:0050660; C:GO:0009505; C:GO:0048046	P:polyamine catabolic process; F:polyamine oxidase activity; F:flavin adenine dinucleotide binding; C:plant-type cell wall; C:apoplast
TRINITY_DN60024_c3_g1	8.25152	3.24646	8.59294e-14	9.26756e-13	0	0.116	9.807	10.759	12.252	15.125	3.112	8.354	22.919	21.578	9.525	PRS4_DROME26S proteasome regulatory subunit 4 OS=Drosophila melanogaster OX=7227 GN=Rpt2 PE=1 SV=2	P:GO:0023052; P:GO:0043161; P:GO:1901800; F:GO:0005524; F:GO:0017025; F:GO:0036402; C:GO:0005654; C:GO:0005829; C:GO:0008540	P:signaling; P:proteasome-mediated ubiquitin-dependent protein catabolic process; P:positive regulation of proteasomal protein catabolic process; F:ATP binding; F:TBP-class protein binding; F:proteasome-activating ATPase activity; C:nucleoplasm; C:cytosol; C:proteasome regulatory particle, base subcomplex
TRINITY_DN66433_c0_g1	8.24885	3.24105	8.61436e-14	9.28727e-13	0	0.15	10.143	7.024	7.532	12.467	2.384	6.891	16.554	22.58	25.663	---NA---
TRINITY_DN66691_c1_g3	7.87858	9.24511	8.63872e-14	9.30835e-13	0.046	4.372	236.059	234.97	223.532	504.795	77.751	160.425	428.541	834.74	490.877	---NA---
TRINITY_DN65503_c3_g3	7.72303	3.56359	8.64022e-14	9.30835e-13	0	0.1	4.509	2.967	5.022	4.402	1.218	2.04	6.519	9.52	12.007	CNTP2_MOUSEContactin-associated protein-like 2 OS=Mus musculus OX=10090 GN=Cntnap2 PE=1 SV=2	P:GO:0007610; P:GO:0031175; F:GO:0005515; C:GO:0005886; C:GO:0016021; C:GO:0044304	P:behavior; P:neuron projection development; F:protein binding; C:plasma membrane; C:integral component of membrane; C:main axon
TRINITY_DN63041_c2_g1	6.77812	5.09088	8.67294e-14	9.34019e-13	0.499	3.308	146.357	144.124	139.365	152.719	33.744	51.11	219.833	245.173	95.757	HSP90_CAEELHeat shock protein 90 OS=Caenorhabditis elegans OX=6239 GN=daf-21 PE=1 SV=1	P:GO:0006611; P:GO:0007049; P:GO:0008340; P:GO:0032516; P:GO:0034605; P:GO:0040024; P:GO:0050821; P:GO:0050920; P:GO:0061077; F:GO:0005524; F:GO:0016887; F:GO:0035259; F:GO:0042802; F:GO:0051082; F:GO:0097718; F:GO:1990634; C:GO:0005829; C:GO:0005886; C:GO:0032991; C:GO:0048471	P:protein export from nucleus; P:cell cycle; P:determination of adult lifespan; P:positive regulation of phosphoprotein phosphatase activity; P:cellular response to heat; P:dauer larval development; P:protein stabilization; P:regulation of chemotaxis; P:chaperone-mediated protein folding; F:ATP binding; F:ATPase activity; F:glucocorticoid receptor binding; F:identical protein binding; F:unfolded …
TRINITY_DN62146_c2_g2	6.88727	4.5146	8.74976e-14	9.41948e-13	0.017	0.125	4.373	4.887	9.247	8.291	2.397	3.362	8.936	9.602	5.901	---NA---
TRINITY_DN66719_c0_g1	6.87857	5.58288	8.89742e-14	9.56797e-13	0	0.349	15.735	16.642	15.761	19.589	5.417	9.188	25.614	26.276	11.492	---NA---
TRINITY_DN59093_c6_g2	7.71732	3.55733	9.05768e-14	9.72967e-13	0	0.216	8.829	15.677	18.917	24.268	8.847	5.235	11.778	17.175	24.276	---NA---
TRINITY_DN58945_c2_g1	10.1658	3.23896	9.10911e-14	9.77584e-13	0	0	12.477	9.431	13.532	10.313	3.152	5.184	12.444	17.101	10.949	---NA---
TRINITY_DN58303_c0_g3	6.79639	5.07551	9.23335e-14	9.88239e-13	0	6.433	265.784	242.336	278.154	291.267	57.966	133.247	364.524	431.839	194.24	NSA2_BOVINRibosome biogenesis protein NSA2 homolog OS=Bos taurus OX=9913 GN=NSA2 PE=2 SV=1	P:GO:0000460; P:GO:0000470; C:GO:0005730; C:GO:0030687	P:maturation of 5.8S rRNA; P:maturation of LSU-rRNA; C:nucleolus; C:preribosome, large subunit precursor
TRINITY_DN66580_c3_g1	7.71527	3.55708	9.26258e-14	9.90905e-13	0	0.033	1.839	1.971	1.311	2.124	0.609	1.142	3.699	4.033	4.018	---NA---
TRINITY_DN71719_c0_g1	6.55914	3.55651	9.26497e-14	9.90905e-13	1.676	0	39.585	34.114	18.231	69.192	10.383	29.039	52.21	76.133	77.39	RLA2_MOUSE60S acidic ribosomal protein P2 OS=Mus musculus OX=10090 GN=Rplp2 PE=1 SV=3	P:GO:0006414; F:GO:0003735; C:GO:0022625; C:GO:0045202	P:translational elongation; F:structural constituent of ribosome; C:cytosolic large ribosomal subunit; C:synapse
TRINITY_DN68213_c1_g1	7.27048	4.10283	9.42637e-14	1.00707e-12	0	0.341	9.166	6.609	11.364	9.297	4.927	6.557	22.113	26.079	11.37	---NA---
TRINITY_DN67436_c3_g1	6.9351	4.31077	9.50967e-14	1.0156e-12	0.232	1.604	38.134	38.658	47.272	74.682	24.619	14.911	75.612	70.088	142.54	---NA---
TRINITY_DN66213_c6_g1	7.13887	4.31276	9.52949e-14	1.01735e-12	0	0.108	9.25	5.146	7.079	4.792	1.775	2.079	9.581	7.984	3.025	---NA---
TRINITY_DN63677_c0_g1	7.63325	7.93525	9.58231e-14	1.02215e-12	0	0.607	24.817	29.31	23.948	38.839	12.488	13.23	58.421	67.624	71.977	---NA---
TRINITY_DN61267_c6_g1	6.92734	5.8613	9.58369e-14	1.02215e-12	0	1.729	46.89	44.873	46.969	59.741	16.925	26.69	88.554	104.077	108.326	---NA---
TRINITY_DN64635_c1_g2	6.75706	5.24123	9.61038e-14	1.02451e-12	0.087	0.208	20.581	20.367	21.901	12.509	4.979	8.148	20.795	17.134	11.333	CBP_MOUSEHistone lysine acetyltransferase CREBBP OS=Mus musculus OX=10090 GN=Crebbp PE=1 SV=3	P:GO:0006357; P:GO:0006464; P:GO:0010605; P:GO:0032502; P:GO:0045893; P:GO:0051091; P:GO:0051716; F:GO:0003677; F:GO:0003682; F:GO:0003712; F:GO:0019904; F:GO:0046872; F:GO:0061733; F:GO:0140297; C:GO:0005654; C:GO:0005667; C:GO:0005694; C:GO:0140513	P:regulation of transcription by RNA polymerase II; P:cellular protein modification process; P:negative regulation of macromolecule metabolic process; P:developmental process; P:positive regulation of transcription, DNA-templated; P:positive regulation of DNA-binding transcription factor activity; P:cellular response to stimulus; F:DNA binding; F:chromatin binding; F:transcription coregulator act…
TRINITY_DN60545_c2_g1	7.1364	4.30891	9.61437e-14	1.02456e-12	0	0.49	12.529	18.738	17.424	28.475	3.483	7.571	23.505	24.756	32.818	---NA---
TRINITY_DN68083_c1_g4	6.72701	4.4986	9.6251e-14	1.02533e-12	0.133	0.125	11.888	10.614	11.263	10.969	4.304	6.416	16.883	14.506	5.732	---NA---
TRINITY_DN59310_c0_g3	8.23554	3.22951	9.66768e-14	1.0285e-12	0	0.042	3.227	3.911	2.36	3.396	0.728	1.463	8.973	6.908	4.027	PA1B3_BOVINPlatelet-activating factor acetylhydrolase IB subunit alpha1 OS=Bos taurus OX=9913 GN=PAFAH1B3 PE=1 SV=1	P:GO:0032501; P:GO:0032502; F:GO:0003847; F:GO:0042802; F:GO:0046983; C:GO:0008247	P:multicellular organismal process; P:developmental process; F:1-alkyl-2-acetylglycerophosphocholine esterase activity; F:identical protein binding; F:protein dimerization activity; C:1-alkyl-2-acetylglycerophosphocholine esterase complex
TRINITY_DN62437_c4_g2	6.83198	5.40655	9.67048e-14	1.0285e-12	0	0.441	21.758	20.336	16.779	20.461	13.8	12.588	74.748	64.223	46.436	---NA---
TRINITY_DN64347_c0_g1	10.1565	3.22847	9.67229e-14	1.0285e-12	0	0	8.115	13.996	11.667	16.705	3.788	14.693	23.468	25.98	21.579	---NA---
TRINITY_DN65340_c4_g1	8.23471	3.22767	9.67585e-14	1.02851e-12	0	0.091	5.613	6.474	5.606	5.315	2.238	2.207	15.228	14.473	12.916	HAOX1_MOUSEHydroxyacid oxidase 1 OS=Mus musculus OX=10090 GN=Hao1 PE=1 SV=1	P:GO:0001561; P:GO:0006979; P:GO:0046296; F:GO:0008891; F:GO:0010181; F:GO:0052852; F:GO:0052853; F:GO:0052854; C:GO:0005777	P:fatty acid alpha-oxidation; P:response to oxidative stress; P:glycolate catabolic process; F:glycolate oxidase activity; F:FMN binding; F:very-long-chain-(S)-2-hydroxy-acid oxidase activity; F:long-chain-(S)-2-hydroxy-long-chain-acid oxidase activity; F:medium-chain-(S)-2-hydroxy-acid oxidase activity; C:peroxisome
TRINITY_DN60980_c0_g1	8.23296	3.22465	9.68934e-14	1.02958e-12	0	0.058	2.502	3.299	3.388	6.147	1.523	2.271	7.12	7.721	9.909	---NA---
TRINITY_DN66195_c10_g3	10.1559	3.22212	9.70064e-14	1.0304e-12	0	0	5.424	3.953	5.001	7.234	2.821	6.313	25.006	21.29	71.63	---NA---
TRINITY_DN54658_c0_g1	6.96804	5.85396	9.79905e-14	1.04048e-12	0.046	0.898	34.256	29.445	24.311	37.433	9.337	14.962	60.684	64.232	52.59	MLC2_DROMEMyosin-2 essential light chain OS=Drosophila melanogaster OX=7227 GN=Mlc-c PE=1 SV=1	P:GO:0030048; F:GO:0032036; C:GO:0005829; C:GO:0016460; C:GO:0031475; C:GO:0031476; C:GO:0031477	P:actin filament-based movement; F:myosin heavy chain binding; C:cytosol; C:myosin II complex; C:myosin V complex; C:myosin VI complex; C:myosin VII complex
TRINITY_DN58487_c2_g1	6.94808	4.86466	9.81811e-14	1.04213e-12	0	0.798	12.603	14.09	15.196	20.851	8.608	6.057	30.617	35.13	69.064	---NA---
TRINITY_DN59364_c0_g1	7.15642	6.76824	9.82972e-14	1.04299e-12	0.099	1.496	39.343	56.95	72.985	107.241	32.486	42.127	92.554	116.455	142.071	KTAP2_CANLFKeratinocyte-associated protein 2 OS=Canis lupus familiaris OX=9615 GN=KRTCAP2 PE=1 SV=1	P:GO:0042543; C:GO:0005789	P:protein N-linked glycosylation via arginine; C:endoplasmic reticulum membrane
TRINITY_DN57894_c0_g1	7.43737	3.84272	9.93292e-14	1.05243e-12	0	0.199	6.643	8.975	7.069	10.036	2.808	3.631	11.522	16.477	16.69	TXND9_MOUSEThioredoxin domain-containing protein 9 OS=Mus musculus OX=10090 GN=Txndc9 PE=1 SV=1	C:GO:0005634; C:GO:0005813; C:GO:0005829; C:GO:0030496	C:nucleus; C:centrosome; C:cytosol; C:midbody
TRINITY_DN67441_c7_g2	8.2305	3.22414	9.96365e-14	1.05521e-12	0	0.017	5.413	9.348	7.401	11.113	1.563	3.927	7.537	11.549	6.378	---NA---
TRINITY_DN59546_c4_g2	8.23065	3.22355	9.96636e-14	1.05521e-12	0	0.025	1.272	2.054	2.067	2.637	0.781	1.039	3.56	3.088	2.754	---NA---
TRINITY_DN59689_c0_g1	6.77651	5.05412	9.98523e-14	1.05645e-12	0	0.141	2.333	3.144	5.354	8.466	2.079	2.72	6.153	6.842	8.167	TC1A_CAEELTransposable element Tc1 transposase OS=Caenorhabditis elegans OX=6239 GN=tc1a PE=3 SV=1	P:GO:0006310; P:GO:0006313; P:GO:0015074; P:GO:0090305; F:GO:0003677; F:GO:0004518; F:GO:0004519; F:GO:0016787; C:GO:0005634	P:DNA recombination; P:transposition, DNA-mediated; P:DNA integration; P:nucleic acid phosphodiester bond hydrolysis; F:DNA binding; F:nuclease activity; F:endonuclease activity; F:hydrolase activity; C:nucleus
TRINITY_DN61776_c2_g1	6.95053	5.99557	1.00544e-13	1.06339e-12	0.394	4.123	111.88	138.739	97.447	149.733	51.132	70.961	251.241	235.02	321.7	ATFC_BOMMOActivating transcription factor of chaperone OS=Bombyx mori OX=7091 GN=ATFC PE=2 SV=1	P:GO:0006355; P:GO:0006986; F:GO:0003677; F:GO:0003700; C:GO:0005634	P:regulation of transcription, DNA-templated; P:response to unfolded protein; F:DNA binding; F:DNA-binding transcription factor activity; C:nucleus
TRINITY_DN51092_c0_g1	7.70165	3.54493	1.0185e-13	1.07528e-12	0	0.199	11.247	12.409	6.887	12.262	4.701	4.735	17.674	23.877	13.852	---NA---
TRINITY_DN63506_c2_g1	7.0883	6.39971	1.02032e-13	1.07663e-12	0	1.047	29.242	46.554	51.255	75.554	33.744	30.514	58.406	81.177	120.352	---NA---
TRINITY_DN62351_c2_g1	6.95419	5.9921	1.02051e-13	1.07663e-12	0	3.641	115.528	112.738	87.223	116.25	36.724	67.573	246.495	263.933	174.449	CAP2_MOUSEAdenylyl cyclase-associated protein 2 OS=Mus musculus OX=10090 GN=Cap2 PE=1 SV=1	P:GO:0009987; P:GO:0065007; F:GO:0005515; C:GO:0014069	P:cellular process; P:biological regulation; F:protein binding; C:postsynaptic density
TRINITY_DN61759_c3_g1	10.1481	3.21905	1.02681e-13	1.0825e-12	0	0	2.523	2.625	2.269	3.345	1.112	1.193	4.658	5.084	5.47	NB5R3_RATNADH-cytochrome b5 reductase 3 OS=Rattus norvegicus OX=10116 GN=Cyb5r3 PE=1 SV=2	P:GO:0006809; P:GO:0008203; P:GO:0016126; F:GO:0004128; F:GO:0016208; F:GO:0043531; F:GO:0050421; F:GO:0051287; F:GO:0071949; C:GO:0005739; C:GO:0005789; C:GO:0005811; C:GO:1903958	P:nitric oxide biosynthetic process; P:cholesterol metabolic process; P:sterol biosynthetic process; F:cytochrome-b5 reductase activity, acting on NAD(P)H; F:AMP binding; F:ADP binding; F:nitrite reductase (NO-forming) activity; F:NAD binding; F:FAD binding; C:mitochondrion; C:endoplasmic reticulum membrane; C:lipid droplet; C:nitric-oxide synthase complex
TRINITY_DN65105_c0_g3	7.12467	4.29895	1.04196e-13	1.09729e-12	0	3.616	155.838	165.341	123.211	139.882	43.69	94.097	296.69	294.8	77.868	---NA---
TRINITY_DN67784_c8_g1	7.69757	3.53903	1.04442e-13	1.0991e-12	0	0.091	9.407	7.958	5.707	8.62	3.192	1.219	10.584	11.269	7.643	---NA---
TRINITY_DN61678_c4_g1	7.12247	4.29418	1.05039e-13	1.10459e-12	0	0.191	4.877	5.406	4.296	6.075	2	3.683	9.273	10.982	14.751	---NA---
TRINITY_DN64437_c3_g2	6.80534	4.64939	1.05777e-13	1.11183e-12	0.081	0.731	17.112	16.435	12.292	25.335	7.509	9.97	35.458	40.149	49.152	MIF_BOVINMacrophage migration inhibitory factor OS=Bos taurus OX=9913 GN=MIF PE=1 SV=6	F:GO:0016853	F:isomerase activity
TRINITY_DN63981_c1_g2	8.22395	3.21446	1.05802e-13	1.11183e-12	0	0.091	3.164	2.905	3.58	8.301	1.775	1.386	9.529	11.754	20.287	---NA---
TRINITY_DN66900_c5_g2	7.03188	6.2569	1.05927e-13	1.11274e-12	0	3.092	36.316	54.875	44.055	108.985	31.757	30.335	134.428	144.94	323.208	---NA---
TRINITY_DN66343_c9_g1	8.32419	3.20944	1.06047e-13	1.11361e-12	0.07	0	5.214	10.168	8.914	17.362	4.595	5.531	9.764	11.023	21.635	---NA---
TRINITY_DN46354_c0_g1	6.83184	5.53527	1.06806e-13	1.12107e-12	0	0.565	16.366	15.999	16.93	21.826	6.622	10.33	32.543	36.601	28.032	TPIS_CHICKTriosephosphate isomerase OS=Gallus gallus OX=9031 GN=TPI1 PE=1 SV=2	P:GO:0006094; P:GO:0006096; P:GO:0007275; P:GO:0019242; P:GO:0019563; P:GO:0046166; F:GO:0004807; F:GO:0008929; F:GO:0031625; F:GO:0042803; C:GO:0005829	P:gluconeogenesis; P:glycolytic process; P:multicellular organism development; P:methylglyoxal biosynthetic process; P:glycerol catabolic process; P:glyceraldehyde-3-phosphate biosynthetic process; F:triose-phosphate isomerase activity; F:methylglyoxal synthase activity; F:ubiquitin protein ligase binding; F:protein homodimerization activity; C:cytosol
TRINITY_DN66343_c11_g5	7.2483	4.07773	1.06834e-13	1.12107e-12	0	0.823	22.757	27.795	37.612	48.905	14.117	14.474	45.742	46.506	77.625	---NA---
TRINITY_DN65804_c1_g3	7.69633	3.53625	1.06955e-13	1.12156e-12	0	0.058	2.502	3.299	3.499	5.377	1.682	1.476	4.907	4.682	7.287	---NA---
TRINITY_DN65458_c3_g1	7.69377	3.53246	1.07137e-13	1.12305e-12	0	0.183	3.269	3.579	4.013	7.327	2.808	2.502	12.657	11.179	25.241	---NA---
TRINITY_DN66549_c1_g2	7.2798	7.05216	1.07818e-13	1.12979e-12	0.035	1.263	47.468	48.588	47.554	53.123	19.468	31.733	116.212	111.88	83.169	---NA---
TRINITY_DN67584_c5_g5	10.1424	3.2163	1.08704e-13	1.13827e-12	0	0	4.331	4.596	6.998	7.758	2.609	2.451	8.028	7.729	3.325	RDHE2_HUMANEpidermal retinol dehydrogenase 2 OS=Homo sapiens OX=9606 GN=SDR16C5 PE=1 SV=2	P:GO:0000122; P:GO:0031065; P:GO:0035067; P:GO:0042572; P:GO:0042574; P:GO:0043616; F:GO:0003714; F:GO:0004745; F:GO:0005515; F:GO:0008134; F:GO:0016491; F:GO:0016616; F:GO:0140297; C:GO:0000785; C:GO:0005634; C:GO:0005783; C:GO:0005789; C:GO:0005811; C:GO:0005886; C:GO:0016020; C:GO:0016021; C:GO:0017053	P:negative regulation of transcription by RNA polymerase II; P:positive regulation of histone deacetylation; P:negative regulation of histone acetylation; P:retinol metabolic process; P:retinal metabolic process; P:keratinocyte proliferation; F:transcription corepressor activity; F:retinol dehydrogenase activity; F:protein binding; F:transcription factor binding; F:oxidoreductase activity; F:oxid…
TRINITY_DN57329_c0_g2	10.1406	3.20782	1.09129e-13	1.14231e-12	0	0	3.7	4.991	6.847	9.266	3.509	5.62	22.809	15.902	41.257	---NA---
TRINITY_DN60407_c1_g1	7.41728	3.82104	1.10316e-13	1.15433e-12	0	0.125	2.806	3.984	4.154	6.803	2.304	2.258	7.229	7.82	12.906	---NA---
TRINITY_DN65630_c4_g3	7.24089	4.06954	1.10898e-13	1.16001e-12	0	1.355	17.554	28.117	20.823	38.695	14.952	17.644	47.339	57.316	117.13	---NA---
TRINITY_DN65243_c2_g1	8.21589	3.21155	1.12032e-13	1.17146e-12	0	0.058	7.032	5.924	8.702	8.917	2.026	5.21	7.705	13.413	7.549	---NA---
TRINITY_DN60587_c4_g2	7.6897	3.53261	1.12085e-13	1.17159e-12	0	0.125	7.463	10.023	6.756	7.634	2.49	5.017	15.543	14.169	8.841	EMC7_DANREER membrane protein complex subunit 7 OS=Danio rerio OX=7955 GN=emc7 PE=2 SV=1	P:GO:0045050; P:GO:0071816; F:GO:0032977; C:GO:0072546	P:protein insertion into ER membrane by stop-transfer membrane-anchor sequence; P:tail-anchored membrane protein insertion into ER membrane; F:membrane insertase activity; C:EMC complex
TRINITY_DN67388_c3_g2	8.21309	3.20693	1.1227e-13	1.1727e-12	0	0.05	7.81	5.291	4.124	6.752	2.476	1.604	7.552	9.922	13	---NA---
TRINITY_DN38060_c0_g1	7.23735	4.06785	1.12415e-13	1.17338e-12	0	0.382	6.412	5.26	5.203	14.704	5.324	7.276	24.625	25.2	25.719	---NA---
TRINITY_DN64289_c6_g1	7.11144	4.28481	1.12528e-13	1.17415e-12	0	0.465	9.103	13.488	16.94	21.241	6.516	11.446	34.741	34.309	19.931	---NA---
TRINITY_DN65878_c1_g1	7.23839	4.06921	1.12576e-13	1.17423e-12	0	1.879	134.742	138.469	82.705	62.502	26.698	47.273	177.658	106.204	72.014	---NA---
TRINITY_DN62846_c1_g2	6.9653	6.23638	1.14012e-13	1.18544e-12	0.029	0.856	71.003	84.237	115.416	123.998	34.366	54.921	68.917	89.579	38.381	---NA---
TRINITY_DN67596_c5_g1	7.09816	6.6047	1.14404e-13	1.18783e-12	0.064	2.61	81.125	81.633	71.472	115.173	38.3	46.246	193.641	224.326	246.314	---NA---
TRINITY_DN66949_c3_g1	7.68454	3.52469	1.15062e-13	1.19257e-12	0	0.216	4.225	7.626	19.774	18.163	5.774	7.481	18.495	16.074	27.676	---NA---
TRINITY_DN68218_c2_g2	10.1316	3.20474	1.1558e-13	1.1966e-12	0	0	6.906	7.377	6.191	3.992	2.821	3.375	7.347	6.012	3.035	LRIG1_MOUSELeucine-rich repeats and immunoglobulin-like domains protein 1 OS=Mus musculus OX=10090 GN=Lrig1 PE=1 SV=2	P:GO:0032501; C:GO:0110165	P:multicellular organismal process; C:cellular anatomical entity
TRINITY_DN63211_c4_g1	7.45961	3.2044	1.15598e-13	1.1966e-12	0.017	0.025	1.619	1.39	1.381	1.56	0.649	0.847	3.157	3.836	3.671	UCP4_HUMANMitochondrial uncoupling protein 4 OS=Homo sapiens OX=9606 GN=SLC25A27 PE=2 SV=1	P:GO:0009409; P:GO:0050794; P:GO:0055082; P:GO:1902600; C:GO:0005743	P:response to cold; P:regulation of cellular process; P:cellular chemical homeostasis; P:proton transmembrane transport; C:mitochondrial inner membrane
TRINITY_DN64230_c2_g4	7.00877	4.4666	1.15613e-13	1.1966e-12	0	0.208	5.886	7.408	13.653	15.71	3.523	4.953	19.886	19.253	17.486	---NA---
TRINITY_DN65113_c0_g1	10.1306	3.20259	1.15694e-13	1.19664e-12	0	0	1.556	2.065	3.368	3.376	1.179	1.206	2.63	3.54	3.044	---NA---
TRINITY_DN58496_c0_g2	7.16216	3.81464	1.15803e-13	1.19707e-12	0.099	0.191	10.648	10.178	10.648	13.186	3.245	5.248	19.381	19.253	20.511	DYLT1_BOVINDynein light chain Tctex-type 1 OS=Bos taurus OX=9913 GN=DYNLT1 PE=1 SV=1	P:GO:0000132; P:GO:0006886; P:GO:0008277; P:GO:0043001; P:GO:0050768; P:GO:0051301; F:GO:0005515; C:GO:0005794; C:GO:0005819; C:GO:0005868; C:GO:0005874	P:establishment of mitotic spindle orientation; P:intracellular protein transport; P:regulation of G protein-coupled receptor signaling pathway; P:Golgi to plasma membrane protein transport; P:negative regulation of neurogenesis; P:cell division; F:protein binding; C:Golgi apparatus; C:spindle; C:cytoplasmic dynein complex; C:microtubule
TRINITY_DN67971_c7_g1	8.20869	3.19982	1.15842e-13	1.19707e-12	0	0.033	1.682	1.193	3.287	2.832	0.98	1.489	6.277	3.803	5.404	---NA---
TRINITY_DN55553_c0_g1	6.78554	5.35922	1.15864e-13	1.19707e-12	0	0.465	11.92	12.066	12.181	12.673	4.582	9.072	29.76	26.325	20.952	TGM1_RATProtein-glutamine gamma-glutamyltransferase K OS=Rattus norvegicus OX=10116 GN=Tgm1 PE=1 SV=1	P:GO:0009887; P:GO:0010838; P:GO:0018149; P:GO:0030216; P:GO:0031424; P:GO:0045787; F:GO:0003810; F:GO:0016740; F:GO:0016746; F:GO:0042802; F:GO:0046872; C:GO:0005575; C:GO:0005912; C:GO:0016020; C:GO:0031224	P:animal organ morphogenesis; P:positive regulation of keratinocyte proliferation; P:peptide cross-linking; P:keratinocyte differentiation; P:keratinization; P:positive regulation of cell cycle; F:protein-glutamine gamma-glutamyltransferase activity; F:transferase activity; F:transferase activity, transferring acyl groups; F:identical protein binding; F:metal ion binding; C:cellular_component; C:…
TRINITY_DN65909_c6_g1	7.68257	3.52234	1.1783e-13	1.21656e-12	0	0.183	7.232	5.136	7.532	14.15	3.271	3.439	12.62	13.996	23.696	---NA---
TRINITY_DN55348_c0_g1	6.92659	4.62831	1.19336e-13	1.23081e-12	0	0.382	6.496	9.11	8.198	14.93	4.662	6.762	16.143	21.881	25.915	---NA---
TRINITY_DN64464_c5_g1	6.75804	5.35244	1.19393e-13	1.23098e-12	0.528	4.081	119.837	139.434	114.468	147.866	30.234	63.505	266.425	240.737	193.799	DDX21_HUMANNucleolar RNA helicase 2 OS=Homo sapiens OX=9606 GN=DDX21 PE=1 SV=5	P:GO:0002735; P:GO:0006364; P:GO:0006366; P:GO:0043123; P:GO:0045087; P:GO:0045815; P:GO:0051607; P:GO:0062176; F:GO:0003724; F:GO:0005524; F:GO:0019843; F:GO:0030515; F:GO:0035198; F:GO:0042802; F:GO:0097322; C:GO:0005654; C:GO:0005730; C:GO:0005829	P:positive regulation of myeloid dendritic cell cytokine production; P:rRNA processing; P:transcription by RNA polymerase II; P:positive regulation of I-kappaB kinase/NF-kappaB signaling; P:innate immune response; P:positive regulation of gene expression, epigenetic; P:defense response to virus; P:R-loop disassembly; F:RNA helicase activity; F:ATP binding; F:rRNA binding; F:snoRNA binding; F:miRN…
TRINITY_DN62729_c5_g1	6.73078	5.00898	1.21388e-13	1.2511e-12	0	0.316	9.218	9.96	8.228	11.606	3.629	5.338	17.52	20.288	11.445	SNR27_MOUSEU4/U6.U5 small nuclear ribonucleoprotein 27 kDa protein OS=Mus musculus OX=10090 GN=Snrnp27 PE=1 SV=1	P:GO:0006397; P:GO:0008380; C:GO:0005634	P:mRNA processing; P:RNA splicing; C:nucleus
TRINITY_DN66929_c2_g1	8.20152	3.19619	1.22757e-13	1.26389e-12	0	0.042	6.622	8.207	7.956	9.512	3.456	7.122	12.137	14.9	8.532	---NA---
TRINITY_DN59282_c0_g1	8.20277	3.19449	1.22853e-13	1.26444e-12	0	0.108	2.081	3.196	8.48	11.575	2.914	11.125	23.79	11.762	13.403	---NA---
TRINITY_DN66163_c4_g1	6.96622	4.05328	1.23364e-13	1.26882e-12	0.099	0.549	14.716	19.163	15.075	18.204	5.549	9.111	36.777	35.434	35.619	---NA---
TRINITY_DN68011_c1_g1	6.99374	4.45178	1.24903e-13	1.28285e-12	0	0.066	3.994	4.534	4.427	4.792	1.536	2.169	4.593	4.501	3.39	YG31B_YEASTTransposon Ty3-G Gag-Pol polyprotein OS=Saccharomyces cerevisiae (strain ATCC 204508 / S288c) OX=559292 GN=TY3B-G PE=1 SV=3	P:GO:0090304; F:GO:0016787; F:GO:0097159; F:GO:1901363; C:GO:0005622	P:nucleic acid metabolic process; F:hydrolase activity; F:organic cyclic compound binding; F:heterocyclic compound binding; C:intracellular anatomical structure
TRINITY_DN61061_c1_g1	6.84625	5.77962	1.25283e-13	1.28542e-12	0	0.391	13.118	14.297	13.613	13.822	5.443	7.93	25.812	28.132	21.888	---NA---
TRINITY_DN53028_c0_g1	6.88876	4.80476	1.26261e-13	1.29455e-12	0	2.07	18.163	32.423	27.568	41.107	10.807	13.923	91.931	90.729	157.197	TCPB_HUMANT-complex protein 1 subunit beta OS=Homo sapiens OX=9606 GN=CCT2 PE=1 SV=4	P:GO:0043312; P:GO:0050821; P:GO:0051086; P:GO:0051973; P:GO:0090666; P:GO:1901998; P:GO:1904851; P:GO:1904874; F:GO:0000166; F:GO:0031625; F:GO:0044183; F:GO:0051082; C:GO:0002199; C:GO:0005832; C:GO:0005874; C:GO:0035578	P:neutrophil degranulation; P:protein stabilization; P:chaperone mediated protein folding independent of cofactor; P:positive regulation of telomerase activity; P:scaRNA localization to Cajal body; P:toxin transport; P:positive regulation of establishment of protein localization to telomere; P:positive regulation of telomerase RNA localization to Cajal body; F:nucleotide binding; F:ubiquitin prot…
TRINITY_DN63026_c0_g2	6.88872	4.80605	1.26668e-13	1.29692e-12	0	0.249	9.555	7.792	6	9.102	2.688	3.696	15.221	16.419	16.006	IFRD1_PIGInterferon-related developmental regulator 1 OS=Sus scrofa OX=9823 GN=IFRD1 PE=2 SV=1	P:GO:0006357; P:GO:0007275; P:GO:0030154; C:GO:0005634	P:regulation of transcription by RNA polymerase II; P:multicellular organism development; P:cell differentiation; C:nucleus
TRINITY_DN62353_c3_g1	7.21832	4.0492	1.26724e-13	1.29704e-12	0	0.183	6.244	6.433	7.472	8.445	2.437	3.593	13.089	12.271	10.349	---NA---
TRINITY_DN63105_c3_g1	10.1184	3.1875	1.26782e-13	1.29707e-12	0	0	2.491	2.998	2.602	4.7	1.483	1.258	6.585	5.774	9.563	---NA---
TRINITY_DN58297_c1_g1	6.84064	5.4914	1.27501e-13	1.30094e-12	0.481	8.295	850.014	797.758	1154.19	943.713	295.67	601.638	449.591	764.545	217.036	---NA---
TRINITY_DN55458_c0_g1	10.1147	3.18794	1.304e-13	1.32822e-12	0	0	1.556	1.349	0.787	0.913	0.318	0.205	3.399	5.372	3.868	THYG_PIGThyroglobulin OS=Sus scrofa OX=9823 GN=TG PE=1 SV=5	P:GO:0006590; P:GO:0007165; P:GO:0042446; F:GO:0005179; F:GO:0042802; C:GO:0005576; C:GO:0005615	P:thyroid hormone generation; P:signal transduction; P:hormone biosynthetic process; F:hormone activity; F:identical protein binding; C:extracellular region; C:extracellular space
TRINITY_DN67755_c1_g1	6.98646	4.44409	1.31362e-13	1.33755e-12	0	0.574	13.118	14.432	9.771	15.587	3.788	7.789	25.717	35.853	37.155	SYIC_MOUSEIsoleucine--tRNA ligase, cytoplasmic OS=Mus musculus OX=10090 GN=Iars1 PE=1 SV=2	P:GO:0006428; F:GO:0004822; F:GO:0051020; F:GO:0097159; F:GO:1901363; C:GO:0005654; C:GO:0005829; C:GO:0017101	P:isoleucyl-tRNA aminoacylation; F:isoleucine-tRNA ligase activity; F:GTPase binding; F:organic cyclic compound binding; F:heterocyclic compound binding; C:nucleoplasm; C:cytosol; C:aminoacyl-tRNA synthetase multienzyme complex
TRINITY_DN61901_c5_g1	7.6647	3.50691	1.33018e-13	1.35395e-12	0	0.141	9.229	8.933	6.151	7.019	1.907	3.593	12.027	13.052	11.145	SRRT_CRIGRSerrate RNA effector molecule homolog (Fragment) OS=Cricetulus griseus OX=10029 GN=SRRT PE=2 SV=3	P:GO:0006355; P:GO:0031053; P:GO:0097150; F:GO:0003677; C:GO:0005654; C:GO:0005737	P:regulation of transcription, DNA-templated; P:primary miRNA processing; P:neuronal stem cell population maintenance; F:DNA binding; C:nucleoplasm; C:cytoplasm
TRINITY_DN50735_c0_g2	7.19724	6.87522	1.34809e-13	1.37171e-12	0	24.994	2159.65	1432.14	970.732	1801.09	432.062	595.761	1137.63	1614.9	2610.3	---NA---
TRINITY_DN56677_c1_g1	7.66175	3.5052	1.36219e-13	1.38462e-12	0	0.066	3.521	4.918	3.761	3.817	1.351	2.643	8.445	6.456	2.8	UB2J2_HUMANUbiquitin-conjugating enzyme E2 J2 OS=Homo sapiens OX=9606 GN=UBE2J2 PE=1 SV=3	P:GO:0000209; P:GO:0030433; P:GO:0045048; F:GO:0000166; F:GO:0031625; F:GO:0061631; C:GO:0000151; C:GO:0005634; C:GO:0005789; C:GO:0005829	P:protein polyubiquitination; P:ubiquitin-dependent ERAD pathway; P:protein insertion into ER membrane; F:nucleotide binding; F:ubiquitin protein ligase binding; F:ubiquitin conjugating enzyme activity; C:ubiquitin ligase complex; C:nucleus; C:endoplasmic reticulum membrane; C:cytosol
TRINITY_DN66887_c4_g2	7.66369	3.50395	1.36296e-13	1.38467e-12	0	0.224	6.065	7.169	6.685	13.196	4.039	3.696	16.363	16.896	26.009	---NA---
TRINITY_DN60663_c1_g1	7.66303	3.50358	1.36318e-13	1.38467e-12	0	0.565	30.335	34.685	58.051	81.926	21.56	20.454	45.764	42.67	59.502	---NA---
TRINITY_DN65918_c0_g2	7.20536	4.03445	1.37088e-13	1.39057e-12	0	0.939	17.522	20.128	22.627	24.791	8.78	12.755	54.627	45.241	78.233	---NA---
TRINITY_DN65907_c5_g1	6.69305	4.96927	1.40973e-13	1.42656e-12	0	0.532	6.717	11.465	12.181	23.652	6.198	8.995	16.759	23.573	37.801	---NA---
TRINITY_DN56264_c0_g1	7.20017	4.03171	1.41078e-13	1.42712e-12	0	0.432	7.179	6.806	4.064	7.388	2.953	3.927	37.392	31.007	17.336	---NA---
TRINITY_DN63536_c0_g1	7.59469	8.29234	1.4536e-13	1.46392e-12	1.89	30.738	1311.26	1041.64	910.251	1318.36	381.354	632.717	2341.24	3129.85	4078.32	RS8_ICTPU40S ribosomal protein S8 OS=Ictalurus punctatus OX=7998 GN=rps8 PE=2 SV=3	P:GO:0006412; P:GO:0043009; P:GO:0051726; F:GO:0003735; C:GO:0005840	P:translation; P:chordate embryonic development; P:regulation of cell cycle; F:structural constituent of ribosome; C:ribosome
TRINITY_DN66417_c7_g1	7.02056	6.52689	1.45527e-13	1.4651e-12	0.029	0.756	30.808	36.096	40.838	54.057	15.971	18.298	57.029	59.221	43.701	---NA---
TRINITY_DN62141_c2_g1	7.65362	3.49348	1.46766e-13	1.47707e-12	0	0.598	15.01	14.318	14.863	33.062	7.681	10.727	27.357	44.987	80.79	---NA---
TRINITY_DN65585_c0_g2	6.80128	5.73344	1.46838e-13	1.47729e-12	0	2.743	38.397	50.901	43.339	86.585	26.063	28.41	109.137	122.64	198.417	---NA---
TRINITY_DN68240_c1_g4	6.84835	5.73335	1.47445e-13	1.4829e-12	0.058	1.721	56.445	59.99	65.866	65.344	21.388	45.181	116.725	192.736	146.979	---NA---
TRINITY_DN64521_c3_g1	8.17299	3.16798	1.51805e-13	1.52467e-12	0	0.091	6.433	6.173	6.111	6.475	3.165	4.183	22.457	13.512	4.889	GSH0_MOUSEGlutamate--cysteine ligase regulatory subunit OS=Mus musculus OX=10090 GN=Gclm PE=1 SV=1	P:GO:0006534; P:GO:0006536; P:GO:0006749; P:GO:0006750; P:GO:0006979; P:GO:0007568; P:GO:0007584; P:GO:0008637; P:GO:0014823; P:GO:0035229; P:GO:0035729; P:GO:0035733; P:GO:0042493; P:GO:0043524; P:GO:0044344; P:GO:0044752; P:GO:0051409; P:GO:0051900; P:GO:0071333; P:GO:0071372; P:GO:0097069; P:GO:0097746; P:GO:1990830; P:GO:2001237; F:GO:0004357; F:GO:0005515; F:GO:0030234; F:GO:0035226; F:GO:00…	P:cysteine metabolic process; P:glutamate metabolic process; P:glutathione metabolic process; P:glutathione biosynthetic process; P:response to oxidative stress; P:aging; P:response to nutrient; P:apoptotic mitochondrial changes; P:response to activity; P:positive regulation of glutamate-cysteine ligase activity; P:cellular response to hepatocyte growth factor stimulus; P:hepatic stellate cell ac…
TRINITY_DN62736_c3_g1	10.0943	3.16628	1.51924e-13	1.52516e-12	0	0	1.577	1.515	1.553	2.093	0.675	0.962	4.248	4.665	4.112	---NA---
TRINITY_DN59680_c9_g4	8.17281	3.1658	1.51957e-13	1.52516e-12	0	0.042	2.912	2.853	3.65	4.094	0.702	1.938	5.713	5.232	5.31	RM33_TETNG39S ribosomal protein L33, mitochondrial OS=Tetraodon nigroviridis OX=99883 GN=mrpl33 PE=3 SV=1	C:GO:0005762	C:mitochondrial large ribosomal subunit
TRINITY_DN67745_c6_g1	8.17423	3.16489	1.52021e-13	1.52527e-12	0	0.208	7.452	10.043	8.712	8.291	2.768	5.454	30.141	25.635	40.62	---NA---
TRINITY_DN63084_c5_g1	6.91866	6.14364	1.52628e-13	1.53084e-12	0	0.748	29.799	28.169	29.434	37.413	12.74	14.654	56.487	51.944	37.904	ACADM_DROMEProbable medium-chain specific acyl-CoA dehydrogenase, mitochondrial OS=Drosophila melanogaster OX=7227 GN=CG12262 PE=2 SV=1	C:GO:0005739	C:mitochondrion
TRINITY_DN62364_c6_g1	6.85413	4.23229	1.5304e-13	1.53446e-12	0.075	0.524	20.434	16.673	12.443	17.516	5.006	8.456	33.195	36.165	25.325	TCP4_MOUSEActivated RNA polymerase II transcriptional coactivator p15 OS=Mus musculus OX=10090 GN=Sub1 PE=1 SV=3	P:GO:0016043; P:GO:0051053; P:GO:0060261; P:GO:0060395; F:GO:0000978; F:GO:0003697; F:GO:0003713; F:GO:0042802; C:GO:0005654; C:GO:0005667; C:GO:0005730	P:cellular component organization; P:negative regulation of DNA metabolic process; P:positive regulation of transcription initiation from RNA polymerase II promoter; P:SMAD protein signal transduction; F:RNA polymerase II cis-regulatory region sequence-specific DNA binding; F:single-stranded DNA binding; F:transcription coactivator activity; F:identical protein binding; C:nucleoplasm; C:transcrip…
TRINITY_DN65497_c3_g1	7.05697	4.2309	1.54923e-13	1.55176e-12	0	0.05	6.307	6.837	3.459	5.921	1.377	2.708	7.669	11.064	10.218	---NA---
TRINITY_DN65485_c5_g1	7.05308	4.22612	1.56283e-13	1.56431e-12	0	0.224	5.687	6.713	6.907	10.159	2.318	4.196	13.939	16.814	12.475	ZPR1_PAPANZinc finger protein ZPR1 OS=Papio anubis OX=9555 GN=ZNF259 PE=3 SV=1	P:GO:0000226; P:GO:0001834; P:GO:0021510; P:GO:0030576; P:GO:0031641; P:GO:0033120; P:GO:0042023; P:GO:0042307; P:GO:0045927; P:GO:0061564; P:GO:0071364; P:GO:0071931; P:GO:1902742; P:GO:1990261; P:GO:2000672; F:GO:0005515; F:GO:0046872; C:GO:0005730; C:GO:0005737; C:GO:0015030; C:GO:0030426; C:GO:0043204; C:GO:0097504	P:microtubule cytoskeleton organization; P:trophectodermal cell proliferation; P:spinal cord development; P:Cajal body organization; P:regulation of myelination; P:positive regulation of RNA splicing; P:DNA endoreduplication; P:positive regulation of protein import into nucleus; P:positive regulation of growth; P:axon development; P:cellular response to epidermal growth factor stimulus; P:positiv…
TRINITY_DN67767_c0_g1	10.0919	3.16246	1.56636e-13	1.56732e-12	0	0	4.94	6.661	8.561	15.854	4.715	4.004	9.515	13.503	17.318	---NA---
TRINITY_DN54379_c0_g2	8.1668	3.16142	1.56711e-13	1.56754e-12	0	0.05	3.521	3.258	3.237	4.074	1.973	2.772	6.065	7.82	6.21	---NA---
TRINITY_DN63469_c3_g4	6.94963	6.26032	1.58081e-13	1.5807e-12	0	0.923	31.26	36.148	28.093	39.834	13.111	21.198	46.87	68.306	63.229	---NA---
TRINITY_DN67102_c0_g1	10.0871	3.16005	1.61403e-13	1.60873e-12	0	0	4.005	3.258	6.887	6.198	3.642	3.939	8.628	10.645	7.624	---NA---
TRINITY_DN63097_c4_g4	10.086	3.15998	1.61408e-13	1.60873e-12	0	0	4.783	5.167	5.082	4.32	1.417	2.874	8.497	7.507	3.259	SAAR2_ACRMISkeletal aspartic acid-rich protein 2 (Fragment) OS=Acropora millepora OX=45264 PE=1 SV=1	C:GO:0016020; C:GO:0016021	C:membrane; C:integral component of membrane
TRINITY_DN63601_c2_g2	7.17737	4.00819	1.61429e-13	1.60873e-12	0	0.1	4.225	4.461	4.144	4.843	1.311	2.618	7.105	6.456	5.526	LA_BOVINLupus La protein homolog OS=Bos taurus OX=9913 GN=SSB PE=2 SV=2	P:GO:0006396; F:GO:0003723	P:RNA processing; F:RNA binding
TRINITY_DN65082_c5_g3	10.085	3.1551	1.6177e-13	1.61128e-12	0	0	6.664	6.194	5.828	13.104	2.516	3.875	14.393	11.918	21.251	---NA---
TRINITY_DN67622_c7_g1	8.16222	3.15346	1.61892e-13	1.61128e-12	0	0.765	13.612	12.066	16.84	19.733	6.966	6.159	54.605	44.248	68.015	---NA---
TRINITY_DN61885_c2_g1	8.16397	3.15271	1.61948e-13	1.61128e-12	0	0.166	10.469	22.214	19.865	32.693	14.938	10.856	15.872	14.768	41.519	---NA---
TRINITY_DN65798_c3_g1	7.63984	3.48073	1.62013e-13	1.61128e-12	0	0.258	9.817	12.046	10.154	17.352	6.198	6.352	18.165	20.83	28.8	---NA---
TRINITY_DN66872_c0_g1	6.87152	4.57471	1.64522e-13	1.63404e-12	0	0.598	35.78	31.292	11.576	14.674	5.218	11.857	31.818	30.769	12.447	AGRIN_HUMANAgrin OS=Homo sapiens OX=9606 GN=AGRN PE=1 SV=6	C:GO:0110165	C:cellular anatomical entity
TRINITY_DN65894_c2_g1	6.80872	5.84526	1.6488e-13	1.63704e-12	0	0.682	21.884	21.601	20.036	22.595	7.906	12.254	44.578	45.808	28.632	COFI_GIBZECofilin OS=Gibberella zeae (strain ATCC MYA-4620 / CBS 123657 / FGSC 9075 / NRRL 31084 / PH-1) OX=229533 GN=COF1 PE=3 SV=2	P:GO:0007049; P:GO:0030042; P:GO:0051301; F:GO:0003779; C:GO:0005634; C:GO:0005737; C:GO:0005856; C:GO:0015629; C:GO:0016363	P:cell cycle; P:actin filament depolymerization; P:cell division; F:actin binding; C:nucleus; C:cytoplasm; C:cytoskeleton; C:actin cytoskeleton; C:nuclear matrix
TRINITY_DN63060_c7_g1	7.35184	3.75692	1.65097e-13	1.63864e-12	0	0.083	2.764	3.621	4.81	7.47	2.318	2.194	7.493	7.047	8.158	---NA---
TRINITY_DN67549_c3_g1	7.16722	3.48089	1.65839e-13	1.64545e-12	0.041	0.116	10.185	9.369	12.332	15.187	6.728	7.417	14.979	19.787	11.342	---NA---
TRINITY_DN61056_c0_g1	10.0814	3.15373	1.66626e-13	1.65203e-12	0	0	3.668	3.569	2.37	2.688	1.02	1.168	4.9	5.815	4.777	---NA---
TRINITY_DN59025_c3_g1	8.15855	3.15356	1.66639e-13	1.65203e-12	0	0.033	4.089	2.864	4.386	3.766	1.444	1.142	5.596	5.027	3.25	---NA---
TRINITY_DN62926_c5_g1	8.16011	3.15316	1.66669e-13	1.65203e-12	0	0.066	3.374	4.627	3.751	5.675	1.563	1.463	8.68	8.789	9.272	---NA---
TRINITY_DN56430_c0_g1	10.0803	3.14868	1.67013e-13	1.65487e-12	0	0	6.685	6.868	5.032	9.697	1.775	3.157	21.278	13.824	30.589	---NA---
TRINITY_DN52785_c0_g1	7.09998	6.90216	1.68486e-13	1.66835e-12	0	3.375	27.529	10.002	9.902	6.136	15.534	14.628	222.404	319.146	203.943	---NA---
TRINITY_DN59035_c2_g3	7.16829	3.99935	1.70599e-13	1.68871e-12	0	0.199	6.611	6.173	5.344	6.157	2.145	1.989	14.759	13.651	10.565	---NA---
TRINITY_DN62699_c5_g7	8.15658	3.14769	1.72009e-13	1.70153e-12	0	0.191	7.242	7.781	7.946	13.309	5.522	5.428	18.912	22.046	36.967	---NA---
TRINITY_DN67881_c4_g3	6.81642	4.73301	1.73465e-13	1.71535e-12	0	0.308	9.082	9.452	7.2	10.846	2.702	5.864	16.598	21.512	17.074	---NA---
TRINITY_DN63164_c3_g2	6.83634	5.97004	1.73767e-13	1.71776e-12	0	0.723	60.733	52.904	53.614	50.557	17.812	26.986	60.45	77.669	34.616	CATD_CLUHACathepsin D OS=Clupea harengus OX=7950 GN=ctsd PE=1 SV=1	F:GO:0008233	F:peptidase activity
TRINITY_DN63769_c0_g1	6.9374	4.39566	1.7445e-13	1.72353e-12	0	0.191	5.413	6.204	7.311	9.574	2.847	3.452	11.492	14.144	10.555	EMC10_XENLAER membrane protein complex subunit 10 OS=Xenopus laevis OX=8355 GN=emc10 PE=2 SV=1	P:GO:0045048; C:GO:0030176	P:protein insertion into ER membrane; C:integral component of endoplasmic reticulum membrane
TRINITY_DN63538_c1_g1	7.62907	3.47219	1.74491e-13	1.72353e-12	0	0.133	5.403	4.659	4.84	6.095	2.225	2.939	9.28	13.487	11.923	TM218_DANRETransmembrane protein 218 OS=Danio rerio OX=7955 GN=tmem218 PE=3 SV=1	C:GO:0110165	C:cellular anatomical entity
TRINITY_DN65394_c8_g1	7.03369	4.20593	1.75708e-13	1.73347e-12	0	0.133	7.358	10.355	11.253	15.813	4.715	5.402	7.867	7.893	7.98	---NA---
TRINITY_DN65869_c3_g2	6.78493	5.96729	1.76208e-13	1.73781e-12	0.064	1.446	72.022	61.453	66.955	60.542	21.706	35.801	98.369	113.481	47.157	FRIS_LYMSTSoma ferritin OS=Lymnaea stagnalis OX=6523 PE=2 SV=2	P:GO:0006826; P:GO:0006879; F:GO:0004322; F:GO:0008199; F:GO:0016491; F:GO:0046872; C:GO:0005737	P:iron ion transport; P:cellular iron ion homeostasis; F:ferroxidase activity; F:ferric iron binding; F:oxidoreductase activity; F:metal ion binding; C:cytoplasm
TRINITY_DN62534_c3_g1	7.0837	6.88574	1.76863e-13	1.74369e-12	0	0.673	38.586	31.603	34.939	28.845	10.912	27.127	48.694	54.597	38.541	ZPP_ACRMIZP domain-containing protein OS=Acropora millepora OX=45264 PE=1 SV=1	C:GO:0016020; C:GO:0016021	C:membrane; C:integral component of membrane
TRINITY_DN60532_c7_g3	10.0739	3.14506	1.77302e-13	1.74744e-12	0	0	5.413	6.951	5.455	6.639	2.092	3.554	6.958	9.996	11.726	---NA---
TRINITY_DN58973_c0_g1	7.03241	4.20497	1.77994e-13	1.75308e-12	0	0.216	5.991	3.642	3.983	4.289	3.086	3.644	9.617	14.448	13.824	---NA---
TRINITY_DN65644_c3_g1	7.02738	4.19828	1.81765e-13	1.78368e-12	0	1.247	14.358	24.507	31.824	44.442	17.693	18.773	47.398	60.33	108.036	---NA---
TRINITY_DN61264_c6_g2	10.0703	3.1408	1.8291e-13	1.79372e-12	0	0	3.185	4.295	5.173	9.348	3.404	1.732	7.698	10.653	12.063	---NA---
TRINITY_DN62344_c0_g1	10.068	3.13832	1.83118e-13	1.79516e-12	0	0	2.302	3.725	4.638	7.809	1.377	2.323	6.717	7.499	8.776	---NA---
TRINITY_DN60055_c4_g1	7.33059	3.73436	1.84724e-13	1.80971e-12	0	0.241	4.278	3.59	4.85	4.997	2.728	2.566	12.54	14.169	23.377	---NA---
TRINITY_DN62476_c3_g2	10.0679	3.13711	1.8866e-13	1.84643e-12	0	0	0	3.662	0	3.92	0.914	0	2.644	4.542	7.924	PROC_BOVINVitamin K-dependent protein C (Fragment) OS=Bos taurus OX=9913 GN=PROC PE=1 SV=1	P:GO:0006508; P:GO:0007596; P:GO:0007599; P:GO:0030195; P:GO:0043066; P:GO:0050728; P:GO:0050819; P:GO:1903142; F:GO:0004252; F:GO:0005509; F:GO:0008233; F:GO:0008236; F:GO:0016787; C:GO:0005576; C:GO:0005615; C:GO:0005783; C:GO:0005794	P:proteolysis; P:blood coagulation; P:hemostasis; P:negative regulation of blood coagulation; P:negative regulation of apoptotic process; P:negative regulation of inflammatory response; P:negative regulation of coagulation; P:positive regulation of establishment of endothelial barrier; F:serine-type endopeptidase activity; F:calcium ion binding; F:peptidase activity; F:serine-type peptidase activ…
TRINITY_DN62205_c1_g1	6.75467	4.38078	1.89398e-13	1.85269e-12	0.023	0.175	3.5	4.845	4.729	5.182	2.649	2.964	8.87	9.117	11.923	---NA---
TRINITY_DN65603_c5_g4	6.88787	6.31879	1.9311e-13	1.88685e-12	0.029	0.74	18.983	26.602	13.189	16.018	10.171	9.149	62.677	54.704	47.148	---NA---
TRINITY_DN59832_c5_g3	6.81324	4.1926	1.93821e-13	1.89317e-12	0.023	0.175	6.443	7.885	11.253	13.781	2.861	5.325	10.284	14.538	6.622	---NA---
TRINITY_DN67966_c0_g1	7.08283	6.854	1.94024e-13	1.89452e-12	0.139	4.738	120.111	226.057	278.094	494.585	146.232	138.611	238.24	331.943	446.744	---NA---
TRINITY_DN61830_c5_g1	8.13711	3.13215	1.9472e-13	1.90007e-12	0	0.091	6.107	7.429	9.347	7.368	3.377	3.683	14.1	15.204	10.312	---NA---
TRINITY_DN63830_c3_g3	8.13766	3.1313	1.94796e-13	1.90018e-12	0	0.066	4.005	5.188	3.348	5.787	1.867	2.72	6.973	7.655	7.867	---NA---
TRINITY_DN63506_c2_g2	10.0589	3.12728	1.95156e-13	1.90306e-12	0	0	19.288	13.135	15.841	21.744	6.754	10.548	32.082	28.362	67.959	---NA---
TRINITY_DN63084_c4_g1	6.87539	6.18892	1.98192e-13	1.93203e-12	0.023	0.399	13.128	16.445	20.55	31.872	7.377	10.997	24.098	29.578	22.047	---NA---
TRINITY_DN65250_c0_g1	6.60401	5.06209	1.98667e-13	1.93602e-12	0.215	1.471	35.885	35.515	32.913	42.328	11.429	20.57	69.569	84.536	77.849	---NA---
TRINITY_DN67227_c8_g1	7.38422	3.13162	2.00583e-13	1.95404e-12	0.052	0.075	5.697	13.695	14.006	15.628	3.549	10.33	22.069	13.955	7.989	---NA---
TRINITY_DN64790_c5_g2	8.13387	3.12926	2.008e-13	1.95551e-12	0	0.025	3.763	3.496	2.269	2.493	1.735	2.515	5.574	4.255	2.079	---NA---
TRINITY_DN66142_c0_g2	6.83602	4.53778	2.00886e-13	1.9557e-12	0	0.507	10.08	13.135	13.643	19.394	5.43	6.07	28.954	24.806	25.831	ASTER_HUMANProtein Asterix OS=Homo sapiens OX=9606 GN=WDR83OS PE=1 SV=1	P:GO:0006457; P:GO:0045048; F:GO:0005515; F:GO:0044183; C:GO:0030176	P:protein folding; P:protein insertion into ER membrane; F:protein binding; F:protein folding chaperone; C:integral component of endoplasmic reticulum membrane
TRINITY_DN67243_c1_g1	8.13351	3.12742	2.00969e-13	1.95587e-12	0	0.382	1.556	3.777	2.612	3.889	1.708	1.322	6.9	6.267	5.189	---NA---
TRINITY_DN67292_c7_g14	10.0575	3.12647	2.01057e-13	1.95608e-12	0	0	9.901	16.019	16.406	34.037	10.462	9.226	25.043	24.263	43.814	---NA---
TRINITY_DN60841_c7_g1	6.97869	3.7185	2.04452e-13	1.98519e-12	0.07	0.316	5.907	8.529	7.351	13.35	5.933	7.584	16.722	19.105	26.786	---NA---
TRINITY_DN62509_c3_g3	7.31571	3.72215	2.05232e-13	1.98989e-12	0	0.15	7.253	7.896	6.887	7.86	1.867	3.529	11.514	12.353	7.98	---NA---
TRINITY_DN53128_c0_g2	6.95481	6.63189	2.06855e-13	2.00259e-12	0	1.047	28.422	22.753	27.77	31.943	8.794	15.18	68.317	75.016	64.54	APP1_SCHPOProtein app1 OS=Schizosaccharomyces pombe (strain 972 / ATCC 24843) OX=284812 GN=app1 PE=2 SV=1	C:GO:0030864	C:cortical actin cytoskeleton
TRINITY_DN63447_c0_g2	8.1317	3.1272	2.07008e-13	2.00341e-12	0	0.033	2.113	1.971	2.007	2.268	0.98	2.015	4.043	5.208	3.512	CAAP1_BOVINCaspase activity and apoptosis inhibitor 1 OS=Bos taurus OX=9913 GN=CAAP1 PE=2 SV=1	P:GO:0006915; P:GO:0042981; P:GO:2001268	P:apoptotic process; P:regulation of apoptotic process; P:negative regulation of cysteine-type endopeptidase activity involved in apoptotic signaling pathway
TRINITY_DN64581_c1_g1	10.0535	3.12562	2.07157e-13	2.0042e-12	0	0	8.03	13.011	8.5	14.817	4.225	7.597	13.045	19.844	25.578	---NA---
TRINITY_DN66601_c1_g2	7.13814	3.45147	2.07919e-13	2.01091e-12	0.046	0.133	11.499	22.888	5.848	11.4	4.648	6.185	9.903	14.3	10.715	GAPR1_HUMANGolgi-associated plant pathogenesis-related protein 1 OS=Homo sapiens OX=9606 GN=GLIPR2 PE=1 SV=3	P:GO:0010634; P:GO:0010718; P:GO:0070374; F:GO:0042803; C:GO:0000139; C:GO:0005576	P:positive regulation of epithelial cell migration; P:positive regulation of epithelial to mesenchymal transition; P:positive regulation of ERK1 and ERK2 cascade; F:protein homodimerization activity; C:Golgi membrane; C:extracellular region
TRINITY_DN65349_c4_g2	6.59394	4.36564	2.08349e-13	2.01374e-12	0.133	0.15	10.311	9.338	9.731	7.224	4.264	6.082	20.157	14.497	10.434	---NA---
TRINITY_DN62695_c1_g2	6.64835	5.04885	2.08547e-13	2.015e-12	0.365	1.521	36.894	27.702	29.535	41.25	13.243	21.327	59.337	98.245	103.287	PGK_KLULAPhosphoglycerate kinase OS=Kluyveromyces lactis (strain ATCC 8585 / CBS 2359 / DSM 70799 / NBRC 1267 / NRRL Y-1140 / WM37) OX=284590 GN=PGK PE=3 SV=2	P:GO:0006094; P:GO:0006096; F:GO:0004618; F:GO:0005524; C:GO:0005739	P:gluconeogenesis; P:glycolytic process; F:phosphoglycerate kinase activity; F:ATP binding; C:mitochondrion
TRINITY_DN62250_c2_g1	7.13224	3.96257	2.09919e-13	2.0272e-12	0	0.1	3.3	3.081	3.63	4.156	1.165	1.604	7.72	5.52	5.488	NLRP1_HUMANNACHT, LRR and PYD domains-containing protein 1 OS=Homo sapiens OX=9606 GN=NLRP1 PE=1 SV=1	P:GO:0002376; P:GO:0006915; P:GO:0006919; P:GO:0006954; P:GO:0032495; P:GO:0032731; P:GO:0042742; P:GO:0042981; P:GO:0045087; P:GO:0050727; P:GO:0051402; P:GO:0051607; P:GO:0070269; P:GO:0097264; P:GO:0140374; P:GO:1904784; F:GO:0000166; F:GO:0003690; F:GO:0003725; F:GO:0005515; F:GO:0005524; F:GO:0008656; F:GO:0016787; F:GO:0019899; F:GO:0019904; C:GO:0005634; C:GO:0005654; C:GO:0005737; C:GO:00…	P:immune system process; P:apoptotic process; P:activation of cysteine-type endopeptidase activity involved in apoptotic process; P:inflammatory response; P:response to muramyl dipeptide; P:positive regulation of interleukin-1 beta production; P:defense response to bacterium; P:regulation of apoptotic process; P:innate immune response; P:regulation of inflammatory response; P:neuron apoptotic pro…
TRINITY_DN65918_c0_g1	6.90468	4.36101	2.09948e-13	2.0272e-12	0	1.33	23.04	22.867	18.685	35.607	9.999	14.218	52.378	56.568	99.906	---NA---
TRINITY_DN66605_c7_g1	7.30965	3.71327	2.11568e-13	2.04218e-12	0	0.1	2.176	3.102	3.348	6.29	1.536	1.604	6.021	5.388	9.225	---NA---
TRINITY_DN4003_c0_g2	6.8258	4.52682	2.12163e-13	2.04718e-12	0	0.84	12.676	17.68	8.742	18.676	6.648	11.741	28.009	38.293	61.759	---NA---
TRINITY_DN65513_c3_g1	6.77026	4.68613	2.12224e-13	2.04718e-12	0	0.191	4.951	5.24	5.687	7.953	2.344	3.208	8.965	11.015	9.197	COQ9_HUMANUbiquinone biosynthesis protein COQ9, mitochondrial OS=Homo sapiens OX=9606 GN=COQ9 PE=1 SV=1	F:GO:0008289; F:GO:0042803	F:lipid binding; F:protein homodimerization activity
TRINITY_DN65194_c3_g2	7.23074	7.35035	2.13183e-13	2.05575e-12	0.412	2.02	84.646	99.427	87.767	79.084	32.804	44.142	166.437	146.952	83.769	---NA---
TRINITY_DN64069_c1_g2	10.0496	3.12576	2.13364e-13	2.05683e-12	0	0	3.427	3.704	3.368	2.914	1.218	1.707	5.098	6.062	1.648	---NA---
TRINITY_DN64112_c2_g1	7.60119	3.44385	2.13678e-13	2.05918e-12	0	0.133	5.434	6.962	4.88	8.147	1.761	3.349	10.606	12.181	11.417	---NA---
TRINITY_DN55110_c0_g1	6.9019	4.35855	2.14691e-13	2.06826e-12	0	1.189	37.998	36.957	44.398	71.367	18.395	20.351	45.757	55.886	85.501	OST4_CANLFDolichyl-diphosphooligosaccharide--protein glycosyltransferase subunit 4 OS=Canis lupus familiaris OX=9615 GN=OST4 PE=1 SV=1	P:GO:0018279; C:GO:0008250; C:GO:0016021	P:protein N-linked glycosylation via asparagine; C:oligosaccharyltransferase complex; C:integral component of membrane
TRINITY_DN63507_c2_g1	6.74489	5.62865	2.19413e-13	2.11273e-12	0.012	0.224	4.793	6.568	7.391	9.584	3.231	4.119	11.822	12.28	13.815	---NA---
TRINITY_DN64772_c2_g2	7.21841	7.34012	2.19449e-13	2.11273e-12	0	2.909	124.357	115.872	93.323	122.756	35.227	62.132	221.789	265.132	218.675	CNDP2_PONABCytosolic non-specific dipeptidase OS=Pongo abelii OX=9601 GN=CNDP2 PE=2 SV=1	F:GO:0008237; F:GO:0016805	F:metallopeptidase activity; F:dipeptidase activity
TRINITY_DN61414_c5_g1	7.12681	3.9587	2.19773e-13	2.11515e-12	0	0.332	13.549	14.401	8.793	12.632	3.96	7.16	21.608	21.413	11.67	CHSP1_HUMANCalcium-regulated heat-stable protein 1 OS=Homo sapiens OX=9606 GN=CARHSP1 PE=1 SV=2	F:GO:0003723; F:GO:0005515; C:GO:0005737	F:RNA binding; F:protein binding; C:cytoplasm
TRINITY_DN67378_c3_g6	6.80711	6.2778	2.20167e-13	2.11825e-12	0.539	2.061	21.968	25.637	28.698	38.921	12.965	16.759	51.404	50.326	68.09	---NA---
TRINITY_DN66115_c3_g1	6.66873	5.75609	2.21391e-13	2.12934e-12	0.041	1.147	15.157	18.447	15.014	23.006	7.893	9.855	45.486	56.716	84.64	---NA---
TRINITY_DN49645_c0_g1	7.21031	7.33195	2.24619e-13	2.15898e-12	0	3.009	77.656	100.402	88.715	134.341	32.91	69.613	174.787	275.317	265.046	COFI_SCHPOCofilin OS=Schizosaccharomyces pombe (strain 972 / ATCC 24843) OX=284812 GN=cof1 PE=1 SV=1	P:GO:0030036; F:GO:0003779; C:GO:0005938; C:GO:0015629; C:GO:0032153	P:actin cytoskeleton organization; F:actin binding; C:cell cortex; C:actin cytoskeleton; C:cell division site
TRINITY_DN60763_c2_g1	7.59398	3.43455	2.25119e-13	2.16237e-12	0	0.075	1.755	2.376	2.521	4.956	0.927	2.104	4.065	5.618	9.609	---NA---
TRINITY_DN58945_c1_g1	7.29651	3.70075	2.26178e-13	2.17184e-12	0	0.623	17.07	12.648	17.152	17.844	5.297	6.57	40.63	35.984	49.649	---NA---
TRINITY_DN55644_c0_g1	6.60026	5.0311	2.26642e-13	2.17559e-12	0	0.249	5.602	5.54	4.669	6.372	1.722	3.593	9.324	13.372	13.187	S23A1_HUMANSolute carrier family 23 member 1 OS=Homo sapiens OX=9606 GN=SLC23A1 PE=1 SV=3	P:GO:0006814; P:GO:0009636; P:GO:0015851; P:GO:0015882; P:GO:0019852; P:GO:0048513; P:GO:0070837; P:GO:0070904; F:GO:0005515; F:GO:0008520; F:GO:0015205; F:GO:0015229; F:GO:0033300; C:GO:0005887; C:GO:0016324; C:GO:0043229	P:sodium ion transport; P:response to toxic substance; P:nucleobase transport; P:L-ascorbic acid transmembrane transport; P:L-ascorbic acid metabolic process; P:animal organ development; P:dehydroascorbic acid transport; P:transepithelial L-ascorbic acid transport; F:protein binding; F:L-ascorbate:sodium symporter activity; F:nucleobase transmembrane transporter activity; F:L-ascorbic acid transm…
TRINITY_DN60185_c0_g1	6.58092	4.85696	2.27578e-13	2.18386e-12	0	0.357	9.954	9.67	9.872	11.39	2.529	4.761	16.488	17.857	14.976	GHITM_RATGrowth hormone-inducible transmembrane protein OS=Rattus norvegicus OX=10116 GN=Ghitm PE=2 SV=1	P:GO:0009987; C:GO:0005743; C:GO:0016021	P:cellular process; C:mitochondrial inner membrane; C:integral component of membrane
TRINITY_DN57633_c0_g2	10.0402	3.11026	2.28037e-13	2.18755e-12	0	0	4.394	5.966	6.353	8.763	2.013	3.477	5.303	5.774	8.486	MSHR_CHAPNMelanocyte-stimulating hormone receptor OS=Chaetodipus penicillatus OX=38672 GN=MC1R PE=3 SV=1	P:GO:0007165; P:GO:0007186; F:GO:0004930; F:GO:0004977; F:GO:0004980; C:GO:0005886; C:GO:0016020; C:GO:0016021	P:signal transduction; P:G protein-coupled receptor signaling pathway; F:G protein-coupled receptor activity; F:melanocortin receptor activity; F:melanocyte-stimulating hormone receptor activity; C:plasma membrane; C:membrane; C:integral component of membrane
TRINITY_DN58073_c0_g2	10.0456	3.10653	2.28426e-13	2.18986e-12	0	0	0	0	0	0	0	0	0	5.84	125.719	---NA---
TRINITY_DN66260_c7_g6	8.11625	3.1049	2.28597e-13	2.19079e-12	0	0.208	6.128	5.167	4.588	9.974	3.245	3.85	18.465	15.22	47.888	---NA---
TRINITY_DN67793_c1_g3	6.56229	4.66664	2.3228e-13	2.22032e-12	0	0.341	7.925	7.522	6.675	9.553	2.503	4.722	12.027	16.797	17.196	LST8_MOUSETarget of rapamycin complex subunit LST8 OS=Mus musculus OX=10090 GN=Mlst8 PE=1 SV=1	P:GO:0030838; P:GO:0032008; P:GO:0038202; P:GO:0043087; P:GO:0050731; P:GO:0071902; F:GO:0043539; C:GO:0005829; C:GO:0031931; C:GO:0031932	P:positive regulation of actin filament polymerization; P:positive regulation of TOR signaling; P:TORC1 signaling; P:regulation of GTPase activity; P:positive regulation of peptidyl-tyrosine phosphorylation; P:positive regulation of protein serine/threonine kinase activity; F:protein serine/threonine kinase activator activity; C:cytosol; C:TORC1 complex; C:TORC2 complex
TRINITY_DN57791_c1_g1	6.90928	6.48556	2.33606e-13	2.23155e-12	0.794	26.474	749.464	656.104	565.636	812.737	231.347	432.475	1270.71	1600.34	1816.05	RL26_CHICK60S ribosomal protein L26 (Fragment) OS=Gallus gallus OX=9031 GN=RPL26 PE=2 SV=1	P:GO:0002181; P:GO:0042273; F:GO:0003723; F:GO:0003735; C:GO:0022625	P:cytoplasmic translation; P:ribosomal large subunit biogenesis; F:RNA binding; F:structural constituent of ribosome; C:cytosolic large ribosomal subunit
TRINITY_DN59454_c0_g1	6.9531	6.69298	2.34213e-13	2.23589e-12	0	15.203	263.609	242.191	192.374	338.5	134.472	188.244	661.36	624.435	1483.62	---NA---
TRINITY_DN66400_c6_g1	10.0352	3.10709	2.35281e-13	2.24502e-12	0	0	15.756	5.499	11.425	12.19	5.443	3.157	25.79	25.454	30.439	---NA---
TRINITY_DN63150_c1_g1	7.45729	3.10673	2.35321e-13	2.24502e-12	0.07	0	2.712	2.926	3.509	4.402	1.377	1.681	5.34	7.548	6.856	---NA---
TRINITY_DN67197_c7_g1	8.11515	3.10505	2.35502e-13	2.24602e-12	0	0.233	5.466	6.516	7.421	11.236	3.576	4.902	21.249	20.74	48.384	---NA---
TRINITY_DN64380_c4_g7	8.10663	3.09957	2.43262e-13	2.31703e-12	0	0.075	6.002	6.619	5.294	8.917	2.596	3.092	7.193	10.785	13.824	---NA---
TRINITY_DN66716_c8_g2	6.87994	4.33749	2.44232e-13	2.32552e-12	0	0.15	4.31	3.341	3.61	4.484	1.51	2.335	7.976	9.175	9.122	---NA---
TRINITY_DN68240_c1_g1	6.62569	4.83941	2.46043e-13	2.34201e-12	0.197	1.272	35.317	36.822	46.112	40.984	10.687	25.933	65.497	77.973	34.438	---NA---
TRINITY_DN65901_c2_g1	7.10714	3.93911	2.4631e-13	2.3438e-12	0	0.15	4.541	6.36	4.165	5.09	1.894	3.452	9.28	14.161	10.153	PARP2_ARATHPoly	P:GO:0006807; P:GO:0044238; P:GO:0044260	P:nitrogen compound metabolic process; P:primary metabolic process; P:cellular macromolecule metabolic process
TRINITY_DN60068_c1_g2	7.11282	3.42677	2.4883e-13	2.36549e-12	0.029	0.075	4.341	4.576	3.61	3.027	1.165	1.95	8.475	7.072	3.493	VP37A_HUMANVacuolar protein sorting-associated protein 37A OS=Homo sapiens OX=9606 GN=VPS37A PE=1 SV=1	P:GO:0006810; P:GO:0009987; C:GO:0010008; C:GO:0043231	P:transport; P:cellular process; C:endosome membrane; C:intracellular membrane-bounded organelle
TRINITY_DN62922_c0_g3	7.58208	3.42563	2.48956e-13	2.36592e-12	0	0.05	3.847	2.781	3.065	3.458	1.444	2.72	5.178	4.854	3.419	PPR3C_XENLAProtein phosphatase 1 regulatory subunit 3C OS=Xenopus laevis OX=8355 GN=ppp1r3c PE=2 SV=1	P:GO:0005975; P:GO:0005977; P:GO:0005978; F:GO:0019903	P:carbohydrate metabolic process; P:glycogen metabolic process; P:glycogen biosynthetic process; F:protein phosphatase binding
TRINITY_DN67983_c6_g7	7.58123	3.42386	2.49152e-13	2.36703e-12	0	0.083	6.212	4.524	14.056	16.418	5.271	4.568	10.086	14.662	14.92	---NA---
TRINITY_DN65408_c1_g2	7.36608	7.86144	2.50423e-13	2.37834e-12	0.365	10.124	221.669	292.19	292.09	453.222	123.798	170.267	826.699	731.789	1154.21	---NA---
TRINITY_DN63560_c2_g2	8.10344	3.09689	2.50975e-13	2.38281e-12	0	0.058	6.559	13.415	7.028	10.374	3.178	2.451	22.113	19.787	22.094	---NA---
TRINITY_DN58752_c0_g1	6.95472	6.56532	2.53521e-13	2.40621e-12	0	0.997	23.797	25.969	19.441	32.128	11.72	17.862	47.669	69.948	77.896	PGBM_MOUSEBasement membrane-specific heparan sulfate proteoglycan core protein OS=Mus musculus OX=10090 GN=Hspg2 PE=1 SV=1	P:GO:0009888; P:GO:0009987; P:GO:0048705; F:GO:0005515; C:GO:0031012	P:tissue development; P:cellular process; P:skeletal system morphogenesis; F:protein binding; C:extracellular matrix
TRINITY_DN59282_c0_g2	6.87142	4.32833	2.54538e-13	2.41438e-12	0	0.607	7.894	5.997	25.965	21.302	5.125	19.992	49.478	23.771	28.688	---NA---
TRINITY_DN61368_c2_g1	7.57652	3.42084	2.55625e-13	2.42384e-12	0	0.066	3.605	3.922	3.912	5.049	1.245	3.092	5.64	7.023	4.439	CWC25_MOUSEPre-mRNA-splicing factor CWC25 homolog OS=Mus musculus OX=10090 GN=Cwc25 PE=2 SV=2	P:GO:0000398; C:GO:0016607; C:GO:0071006	P:mRNA splicing, via spliceosome; C:nuclear speck; C:U2-type catalytic step 1 spliceosome
TRINITY_DN67099_c1_g1	6.5256	4.49711	2.57189e-13	2.4371e-12	0.116	0.274	7.021	6.204	4.265	7.132	2.318	4.273	14.737	15.154	15.782	S47A2_MOUSEMultidrug and toxin extrusion protein 2 OS=Mus musculus OX=10090 GN=Slc47a2 PE=1 SV=1	F:GO:0022857	F:transmembrane transporter activity
TRINITY_DN66210_c3_g2	6.87109	4.32815	2.57748e-13	2.44161e-12	0	0.332	7.988	11.703	18.665	27.08	7.191	5.685	12.598	18.292	23.93	---NA---
TRINITY_DN60538_c0_g2	10.0218	3.09822	2.58482e-13	2.44699e-12	0	0	4.141	4.949	3.67	4.813	1.179	2.438	3.523	5.881	2.21	SYT14_MOUSESynaptotagmin-14 OS=Mus musculus OX=10090 GN=Syt14 PE=2 SV=1	F:GO:0005515; F:GO:0005543; C:GO:0016020; C:GO:0016021	F:protein binding; F:phospholipid binding; C:membrane; C:integral component of membrane
TRINITY_DN58178_c0_g2	10.0218	3.09732	2.58589e-13	2.44699e-12	0	0	0.547	0.623	0.575	0.534	0.225	0.654	7.852	6.998	2.004	CTRC_RATChymotrypsin-C OS=Rattus norvegicus OX=10116 GN=Ctrc PE=1 SV=1	P:GO:0006508; P:GO:0006874; F:GO:0004252; F:GO:0008233; F:GO:0008236; F:GO:0016787	P:proteolysis; P:cellular calcium ion homeostasis; F:serine-type endopeptidase activity; F:peptidase activity; F:serine-type peptidase activity; F:hydrolase activity
TRINITY_DN64745_c4_g3	10.0228	3.09313	2.59084e-13	2.44699e-12	0	0	2.291	2.355	1.986	8.322	1.973	2.412	7.273	7.22	9.722	---NA---
TRINITY_DN65340_c8_g2	10.0235	3.09247	2.59162e-13	2.44699e-12	0	0	14.947	13.384	10.447	25.992	7.681	7.789	29.906	35.171	65.187	---NA---
TRINITY_DN62222_c0_g1	8.099	3.08932	2.59537e-13	2.44913e-12	0	0.108	1.818	3.974	5.929	9.143	5.138	3.978	12.913	9.183	20.071	---NA---
TRINITY_DN53041_c0_g1	7.09609	3.92596	2.60043e-13	2.45234e-12	0	0.224	6.548	6.443	7.855	7.008	2.582	3.439	12.547	12.863	16.671	---NA---
TRINITY_DN66940_c2_g1	7.2753	3.68143	2.60554e-13	2.45558e-12	0	0.175	14.884	10.915	14.5	9.933	6.065	8.764	18.465	20.263	11.97	---NA---
TRINITY_DN52598_c0_g1	7.09758	3.93061	2.61295e-13	2.46178e-12	0	1.903	113.489	100.06	88.06	65.765	18.633	32.965	177.028	141.95	20.165	YH24_CAEELPutative aminopeptidase W07G4.4 OS=Caenorhabditis elegans OX=6239 GN=lap-2 PE=3 SV=1	P:GO:0006508; P:GO:0019538; F:GO:0004177; F:GO:0008233; F:GO:0016787; F:GO:0030145; F:GO:0046872; F:GO:0070006; C:GO:0005737	P:proteolysis; P:protein metabolic process; F:aminopeptidase activity; F:peptidase activity; F:hydrolase activity; F:manganese ion binding; F:metal ion binding; F:metalloaminopeptidase activity; C:cytoplasm
TRINITY_DN52184_c0_g1	6.79053	4.49408	2.6225e-13	2.4692e-12	0	2.893	149.92	137.763	135.15	135.747	42.405	85.23	132.048	176.448	73.288	---NA---
TRINITY_DN67928_c5_g1	6.86593	4.32463	2.63452e-13	2.47815e-12	0	0.391	36.694	38.098	35.807	52.487	17.455	33.632	37.077	42.326	16.053	---NA---
TRINITY_DN60214_c8_g1	7.33137	7.99844	2.68416e-13	2.52404e-12	3.832	2.992	66.062	70.635	50.71	87.447	25.917	34.03	206.451	231.981	379.235	ST3A1_MOUSEAmine sulfotransferase OS=Mus musculus OX=10090 GN=Sult3a1 PE=2 SV=1	P:GO:0051923; F:GO:0008146	P:sulfation; F:sulfotransferase activity
TRINITY_DN54499_c0_g1	6.65828	5.84006	2.68819e-13	2.52702e-12	0.359	1.953	90.879	85.161	68.064	57.289	24.672	48.107	148.074	159.832	31.994	MVP_DANREMajor vault protein OS=Danio rerio OX=7955 GN=mvp PE=2 SV=1	P:GO:0001654; P:GO:0007420; P:GO:0031102; C:GO:0005634; C:GO:0005737	P:eye development; P:brain development; P:neuron projection regeneration; C:nucleus; C:cytoplasm
TRINITY_DN65043_c1_g1	7.57059	3.40825	2.6991e-13	2.53647e-12	0	0.233	4.593	8.197	12.06	9.605	3.245	6.121	7.347	9.684	38.503	---NA---
TRINITY_DN61529_c7_g2	6.85943	6.32698	2.71436e-13	2.55e-12	0	0.781	44.714	35.245	30.311	43.436	14.581	22.584	38.96	44.872	58.331	SEPP1_RATSelenoprotein P OS=Rattus norvegicus OX=10116 GN=Selenop PE=1 SV=2	P:GO:0001887; P:GO:0007420; P:GO:0007626; P:GO:0009791; P:GO:0010269; P:GO:0019953; P:GO:0040008; F:GO:0008430; C:GO:0005576; C:GO:0005615	P:selenium compound metabolic process; P:brain development; P:locomotory behavior; P:post-embryonic development; P:response to selenium ion; P:sexual reproduction; P:regulation of growth; F:selenium binding; C:extracellular region; C:extracellular space
TRINITY_DN62093_c1_g2	6.53437	4.63818	2.726e-13	2.56011e-12	0	0.989	18.258	18.644	16.698	26.023	6.714	8.443	32.653	40.888	54.912	PYIS_MAGGRPolyketide synthase-nonribosomal peptide synthetase pyiS OS=Magnaporthe grisea OX=148305 GN=pyiS PE=3 SV=1	P:GO:0008152; P:GO:0032259; F:GO:0003824; F:GO:0008168; F:GO:0016491; F:GO:0016740; F:GO:0016746; F:GO:0016853; F:GO:0016874; F:GO:0031177	P:metabolic process; P:methylation; F:catalytic activity; F:methyltransferase activity; F:oxidoreductase activity; F:transferase activity; F:transferase activity, transferring acyl groups; F:isomerase activity; F:ligase activity; F:phosphopantetheine binding
TRINITY_DN60737_c0_g2	6.93422	6.64294	2.73511e-13	2.56785e-12	0.064	2.103	56.571	77.545	87.354	124.808	30.513	35.84	130.4	136.554	148.89	RLP24_DANREProbable ribosome biogenesis protein RLP24 OS=Danio rerio OX=7955 GN=rsl24d1 PE=2 SV=1	P:GO:0000027; P:GO:0006412; P:GO:1902626; F:GO:0003723; F:GO:0003735; C:GO:0022625	P:ribosomal large subunit assembly; P:translation; P:assembly of large subunit precursor of preribosome; F:RNA binding; F:structural constituent of ribosome; C:cytosolic large ribosomal subunit
TRINITY_DN60831_c0_g1	8.09319	3.08813	2.75847e-13	2.58896e-12	0	0.058	3.868	4.679	5.899	7.891	1.92	3.118	8.848	6.653	5.554	---NA---
TRINITY_DN67591_c8_g2	8.09071	3.08379	2.76396e-13	2.59328e-12	0	0.033	1.881	1.743	2.289	3.643	0.993	1.129	3.201	4.345	5.488	---NA---
TRINITY_DN59186_c0_g1	8.08962	3.08073	2.76782e-13	2.59609e-12	0	0.116	5.308	5.343	4.931	9.42	3.086	2.592	15.301	11.343	20.849	---NA---
TRINITY_DN56914_c0_g1	6.81437	6.20472	2.77054e-13	2.59781e-12	0	1.338	23.314	27.578	31.461	46.545	17.11	17.49	75.634	71.402	87.15	---NA---
TRINITY_DN61201_c0_g1	7.26349	3.66896	2.79129e-13	2.61561e-12	0	0.15	2.323	3.154	2.39	5.059	1.589	1.976	8.379	8.953	10.883	---NA---
TRINITY_DN64682_c6_g1	6.71745	4.63362	2.79765e-13	2.62073e-12	0	0.249	5.697	6.796	8.359	10.744	2.847	4.748	14.554	15.064	8.373	---NA---
TRINITY_DN61161_c4_g3	6.67857	5.56273	2.85744e-13	2.66996e-12	0.058	1.347	72.495	62.76	75.415	138.364	30.38	50.917	38.776	106.787	71.705	---NA---
TRINITY_DN64427_c3_g4	7.56094	3.40322	2.91166e-13	2.71204e-12	0	0.1	3.668	4.046	3.257	6.988	1.801	1.604	8.16	8.222	9.169	---NA---
TRINITY_DN63725_c0_g1	6.53957	4.96928	2.92924e-13	2.72668e-12	0	0.565	15.441	12.181	11.495	19.343	4.768	6.095	17.733	25.101	35.675	---NA---
TRINITY_DN67036_c3_g1	8.07988	3.07356	2.95083e-13	2.74332e-12	0	0.066	2.47	3.32	2.662	5.798	1.417	1.668	9.009	8.025	8.261	---NA---
TRINITY_DN67835_c1_g1	6.55353	5.55121	2.98147e-13	2.77006e-12	0.139	0.898	21.222	25.72	36.795	59.044	16.355	17.4	41.714	47.525	53.788	---NA---
TRINITY_DN53554_c0_g1	7.55799	3.40397	2.98329e-13	2.77088e-12	0	0.632	72.642	43.213	35.423	31.502	16.461	16.964	66.434	70.277	20.98	---NA---
TRINITY_DN66570_c4_g1	6.94393	4.11416	3.00823e-13	2.79316e-12	0	0.249	5.34	6.972	10.82	18.132	6.251	8.597	6.87	10.399	23.49	---NA---
TRINITY_DN67609_c2_g1	6.66546	5.93397	3.02722e-13	2.80992e-12	0.012	0.366	9.187	10.863	10.981	14.037	4.635	6.852	20.143	22.046	19.238	F16P2_BOVINFructose-1,6-bisphosphatase isozyme 2 OS=Bos taurus OX=9913 GN=FBP2 PE=2 SV=1	P:GO:0005986; P:GO:0006000; P:GO:0006002; P:GO:0006094; P:GO:0016311; P:GO:0030388; F:GO:0042132; F:GO:0042802; F:GO:0046872; C:GO:0005634; C:GO:0005829; C:GO:0005886; C:GO:0030018; C:GO:0030054	P:sucrose biosynthetic process; P:fructose metabolic process; P:fructose 6-phosphate metabolic process; P:gluconeogenesis; P:dephosphorylation; P:fructose 1,6-bisphosphate metabolic process; F:fructose 1,6-bisphosphate 1-phosphatase activity; F:identical protein binding; F:metal ion binding; C:nucleus; C:cytosol; C:plasma membrane; C:Z disc; C:cell junction
TRINITY_DN62971_c4_g1	6.76628	4.46932	3.03413e-13	2.81544e-12	0	0.166	4.425	4.327	1.835	3.007	1.722	1.963	10.474	9.06	5.47	---NA---
TRINITY_DN67219_c1_g1	8.07935	3.07067	3.04624e-13	2.8258e-12	0	0.058	2.239	3.548	3.842	4.72	1.775	1.527	5.962	6.555	11.96	---NA---
TRINITY_DN60842_c4_g1	7.55119	3.39738	3.06684e-13	2.84311e-12	0	0.025	1.787	1.193	1.654	1.108	0.318	1.091	2.842	3.951	1.424	---NA---
TRINITY_DN63858_c2_g1	6.58701	5.40716	3.1062e-13	2.87779e-12	0	0.532	14.695	25.233	32.56	43.765	12.568	9.38	28.866	38.941	58.378	---NA---
TRINITY_DN66584_c0_g1	6.93545	4.10719	3.12323e-13	2.89175e-12	0	0.066	4.604	8.103	3.479	4.895	1.576	4.17	3.406	3.474	4.327	ADAM9_MOUSEDisintegrin and metalloproteinase domain-containing protein 9 OS=Mus musculus OX=10090 GN=Adam9 PE=1 SV=2	P:GO:0006508; P:GO:0007155; P:GO:0042221; F:GO:0005515; C:GO:0005886	P:proteolysis; P:cell adhesion; P:response to chemical; F:protein binding; C:plasma membrane
TRINITY_DN64723_c2_g1	6.63102	5.66511	3.13e-13	2.89711e-12	0	3.84	54.668	77.379	52.767	96.343	32.088	37.174	131.228	165.236	280.921	---NA---
TRINITY_DN67866_c1_g1	6.83607	4.29282	3.13492e-13	2.89985e-12	0	1.396	24.323	22.608	28.224	50.168	11.694	16.874	55.008	74.77	110.199	RRP12_MOUSERRP12-like protein OS=Mus musculus OX=10090 GN=Rrp12 PE=1 SV=1	P:GO:0006364; C:GO:0005730; C:GO:0005829; C:GO:0005886	P:rRNA processing; C:nucleolus; C:cytosol; C:plasma membrane
TRINITY_DN57781_c0_g1	9.99691	3.06703	3.14609e-13	2.90927e-12	0	0	5.813	6.246	4.659	9.317	2.079	2.117	11.185	13.306	19.921	---NA---
TRINITY_DN56576_c0_g1	7.54709	3.39041	3.15344e-13	2.91513e-12	0	0.299	22.662	23.365	31.44	40.132	4.807	14.975	20.758	27.122	25.541	---NA---
TRINITY_DN64715_c0_g2	7.54761	3.38972	3.1544e-13	2.91513e-12	0	0.058	1.524	2.085	1.694	2.545	0.728	1.45	4.365	4.214	5.226	EFCB7_XENLAEF-hand calcium-binding domain-containing protein 7 OS=Xenopus laevis OX=8355 GN=efcab7 PE=2 SV=1	C:GO:0110165	C:cellular anatomical entity
TRINITY_DN65696_c3_g1	6.84739	6.38797	3.17777e-13	2.93581e-12	0	2.444	71.371	68.747	60.289	91.192	27.003	44.796	132.649	158.123	150.351	---NA---
TRINITY_DN64556_c0_g2	7.05971	3.89091	3.24872e-13	2.99842e-12	0	0.116	3.269	2.666	2.803	4.033	1.205	2.541	6.621	7.77	6.341	SELB_MOUSESelenocysteine-specific elongation factor OS=Mus musculus OX=10090 GN=Eefsec PE=1 SV=2	P:GO:0001514; F:GO:0000049; F:GO:0003746; F:GO:0003924; F:GO:0005515; F:GO:0005525; F:GO:0035368; F:GO:0043021; C:GO:0005829; C:GO:0043231; C:GO:1990904	P:selenocysteine incorporation; F:tRNA binding; F:translation elongation factor activity; F:GTPase activity; F:protein binding; F:GTP binding; F:selenocysteine insertion sequence binding; F:ribonucleoprotein complex binding; C:cytosol; C:intracellular membrane-bounded organelle; C:ribonucleoprotein complex
TRINITY_DN67943_c4_g3	9.99179	3.06316	3.24984e-13	2.99842e-12	0	0	7.841	6.785	11.183	11.328	3.086	5.197	19.293	21.003	38.869	---NA---
TRINITY_DN59889_c0_g2	8.07011	3.06188	3.25174e-13	2.99842e-12	0	0.066	2.354	2.687	3.549	5.397	1.205	2.181	6.021	6.916	11.67	---NA---
TRINITY_DN67217_c4_g3	7.236	3.64214	3.27176e-13	3.01509e-12	0	0.141	3.921	4.638	7.512	7.799	3.006	2.502	13.038	12.378	13.094	---NA---
TRINITY_DN55238_c0_g1	6.75078	4.4524	3.30967e-13	3.04337e-12	0	0.997	22.41	23.22	16.265	29.378	6.807	9.47	48.452	46.038	52.533	---NA---
TRINITY_DN65168_c2_g3	7.53965	3.37981	3.32966e-13	3.05889e-12	0	0.424	11.541	12.513	21.246	22.011	4.595	6.146	54.473	23.738	66.938	---NA---
TRINITY_DN61414_c0_g2	7.05411	3.8817	3.33279e-13	3.05986e-12	0	0.349	11.573	5.945	5.536	22.267	3.205	0	9.244	13.085	37.436	---NA---
TRINITY_DN58327_c1_g1	6.92599	4.09856	3.33648e-13	3.0623e-12	0	0.291	5.298	6.236	8.127	13.586	3.92	3.092	14.202	17.643	16.315	---NA---
TRINITY_DN60223_c6_g2	6.68777	4.60506	3.34092e-13	3.06509e-12	0	0.623	24.26	23.313	14.228	14.848	6.012	10.278	35.964	44.453	11.529	PEPM_MYTEDPhosphoenolpyruvate phosphomutase OS=Mytilus edulis OX=6550 PE=1 SV=3	P:GO:0032923; F:GO:0046872; F:GO:0050188	P:organic phosphonate biosynthetic process; F:metal ion binding; F:phosphoenolpyruvate mutase activity
TRINITY_DN66423_c6_g1	7.23438	3.64231	3.3416e-13	3.06509e-12	0	0.15	7.305	10.894	15.65	12.529	4.807	4.748	11.089	13.462	5.432	---NA---
TRINITY_DN57117_c1_g1	6.79481	6.26216	3.34401e-13	3.0654e-12	0	1.197	24.638	31.624	27.831	35.022	9.906	17.015	66.683	77.177	66.039	---NA---
TRINITY_DN62557_c5_g2	9.98872	3.06173	3.35356e-13	3.07129e-12	0	0	2.176	2.179	2.833	3.202	0.967	1.527	3.296	3.064	2.248	---NA---
TRINITY_DN56418_c0_g1	9.98911	3.05512	3.3637e-13	3.07961e-12	0	0	2.596	1.432	1.704	2.165	1.576	1.065	3.758	4.813	17.027	---NA---
TRINITY_DN68093_c0_g1	6.50558	4.93619	3.37904e-13	3.09271e-12	0	0.765	11.415	14.546	15.115	17.824	4.688	9.162	31.042	44.083	27.826	---NA---
TRINITY_DN65701_c3_g1	6.55872	5.64567	3.38712e-13	3.09913e-12	1.026	25.518	452.83	434.653	427.26	725.013	147.318	312.599	941.937	1108.61	1352.11	---NA---
TRINITY_DN56771_c0_g1	6.89625	3.63567	3.38922e-13	3.0994e-12	0.133	0.549	28.927	32.848	26.308	29.614	17.481	16.989	25.277	28.773	50.595	---NA---
TRINITY_DN63570_c1_g2	7.05196	3.8856	3.40543e-13	3.113e-12	0	0.798	29.515	28.501	21.145	24.063	7.138	8.572	51.873	57.036	12.532	---NA---
TRINITY_DN63784_c3_g1	7.5366	3.38194	3.41044e-13	3.1166e-12	0	0.05	2.071	2.874	3.489	4.258	0.98	2.117	3.692	5.709	3.353	---NA---
TRINITY_DN59548_c1_g1	7.03214	7.02754	3.415e-13	3.11981e-12	0.064	2.552	53.249	86.281	112.704	169.25	62.773	45.002	171.689	167.323	202.669	---NA---
TRINITY_DN59452_c0_g2	6.52061	5.09203	3.4199e-13	3.12332e-12	0	0.657	10.606	12.824	9.892	13.514	5.072	7.212	25.827	35.352	28.519	PPR3C_HUMANProtein phosphatase 1 regulatory subunit 3C OS=Homo sapiens OX=9606 GN=PPP1R3C PE=1 SV=2	P:GO:0044238; P:GO:0071704; F:GO:0005515	P:primary metabolic process; P:organic substance metabolic process; F:protein binding
TRINITY_DN63462_c0_g1	7.12482	7.33869	3.45543e-13	3.15381e-12	0	1.862	60.145	60.032	68.326	106.523	32.075	36.263	110.184	145.203	166.385	---NA---
TRINITY_DN60383_c0_g2	8.05757	3.05275	3.47283e-13	3.16826e-12	0	0.05	2.638	3.061	2.864	5.397	1.377	1.886	5.076	8.123	7.109	---NA---
TRINITY_DN55619_c2_g1	7.30893	3.05239	3.47341e-13	3.16826e-12	0.058	0.083	3.048	3.351	4.265	5.264	2.371	2.592	8.811	8.501	14.433	---NA---
TRINITY_DN63244_c0_g1	7.04583	3.87622	3.49367e-13	3.18576e-12	0	0.15	7.148	9.981	7.442	11.749	3.589	3.477	8.621	9.035	10.527	---NA---
TRINITY_DN61954_c3_g1	7.53378	3.37939	3.50066e-13	3.19115e-12	0	0.083	5.245	4.752	4.043	4.258	1.298	2.104	6.695	8.148	3.69	SUIS_RATSucrase-isomaltase, intestinal OS=Rattus norvegicus OX=10116 GN=Si PE=1 SV=5	P:GO:0007568; P:GO:0009744; P:GO:0009750; P:GO:0032868; P:GO:0033189; P:GO:0042594; P:GO:0051384; F:GO:0004564; F:GO:0004574; F:GO:0005515; C:GO:0005903; C:GO:0045121	P:aging; P:response to sucrose; P:response to fructose; P:response to insulin; P:response to vitamin A; P:response to starvation; P:response to glucocorticoid; F:beta-fructofuranosidase activity; F:oligo-1,6-glucosidase activity; F:protein binding; C:brush border; C:membrane raft
TRINITY_DN66874_c1_g1	7.53422	3.37856	3.50196e-13	3.19134e-12	0	0.1	3.742	3.818	3.62	4.536	1.112	1.95	7.068	9.988	7.624	---NA---
TRINITY_DN63605_c5_g3	7.22317	3.6287	3.5097e-13	3.19742e-12	0	0.274	6.895	7.937	7.2	13.473	4.94	3.503	13.719	20.009	20.446	---NA---
TRINITY_DN67850_c3_g3	7.33359	8.01164	3.53504e-13	3.2195e-12	0.4	3.341	266.425	203.782	126.095	218.853	61.277	101.642	314.079	413.111	350.276	---NA---
TRINITY_DN65340_c8_g5	6.46357	4.92075	3.58815e-13	3.26586e-12	0.081	0.54	14.074	14.245	11.102	14.12	5.125	6.775	24.266	26.489	27.283	SAT2_BOVINThialysine N-epsilon-acetyltransferase OS=Bos taurus OX=9913 GN=SAT2 PE=2 SV=1	P:GO:0032917; F:GO:0016746	P:polyamine acetylation; F:transferase activity, transferring acyl groups
TRINITY_DN56847_c1_g1	6.48328	4.58749	3.64524e-13	3.31679e-12	0	0.964	16.282	18.261	13.996	27.059	9.389	11.151	33.122	41.282	46.876	RM35_DROME39S ribosomal protein L35, mitochondrial OS=Drosophila melanogaster OX=7227 GN=mRpL35 PE=2 SV=1	P:GO:0006412; P:GO:0032543; F:GO:0003735; C:GO:0005739; C:GO:0005762; C:GO:0005840	P:translation; P:mitochondrial translation; F:structural constituent of ribosome; C:mitochondrion; C:mitochondrial large ribosomal subunit; C:ribosome
TRINITY_DN61969_c6_g2	7.30177	3.04775	3.70331e-13	3.36427e-12	0.012	0.017	2.859	2.604	2.47	3.92	2.688	1.014	6.856	2.793	8.448	---NA---
TRINITY_DN64150_c2_g1	6.80571	4.26323	3.75623e-13	3.40623e-12	0	0.125	2.386	3.569	4.003	7.511	2.039	2.143	4.549	6.867	7.483	---NA---
TRINITY_DN65722_c0_g4	6.49543	5.06602	3.79264e-13	3.43609e-12	0	1.87	38.849	44.832	61.883	81.608	23.692	35.121	73.788	80.889	94.343	---NA---
TRINITY_DN64754_c4_g2	6.47499	4.57915	3.85168e-13	3.48422e-12	0	0.241	4.467	5.032	6.474	9.379	3.284	4.273	9.588	11.048	12.119	---NA---
TRINITY_DN66489_c7_g2	7.52127	3.36479	3.89588e-13	3.52205e-12	0	0.083	5.182	6.485	12.453	9.317	4.675	3.554	8.204	7.943	6.715	---NA---
TRINITY_DN62945_c8_g1	7.51894	3.36349	3.89812e-13	3.523e-12	0	0.141	15.073	11.88	12.393	19.435	4.609	6.737	18.224	17.594	15.248	---NA---
TRINITY_DN60309_c2_g1	7.02746	3.86011	3.96121e-13	3.57782e-12	0	1.903	93.496	84.082	71.028	60.367	22.474	39.561	133.689	136.036	50.417	RAN_CARAUGTP-binding nuclear protein Ran OS=Carassius auratus OX=7957 GN=ran PE=2 SV=1	P:GO:0000070; P:GO:0006606; P:GO:0046039; P:GO:0061015; F:GO:0000287; F:GO:0003924; F:GO:0005525; C:GO:0005635; C:GO:0005829	P:mitotic sister chromatid segregation; P:protein import into nucleus; P:GTP metabolic process; P:snRNA import into nucleus; F:magnesium ion binding; F:GTPase activity; F:GTP binding; C:nuclear envelope; C:cytosol
TRINITY_DN55023_c3_g1	6.48365	5.48231	3.96304e-13	3.57838e-12	0.162	1.047	45.398	39.53	35.232	31.051	9.456	20.595	68.697	72.725	22.534	MYSU_RABITMyosin heavy chain, embryonic smooth muscle isoform (Fragment) OS=Oryctolagus cuniculus OX=9986 PE=2 SV=1	F:GO:0003779; F:GO:0005524; C:GO:0016459; C:GO:0030016; C:GO:0032982	F:actin binding; F:ATP binding; C:myosin complex; C:myofibril; C:myosin filament
TRINITY_DN64719_c0_g1	8.04059	3.03364	3.96692e-13	3.58078e-12	0	0.116	7.715	9.317	7.22	8.784	3.748	3.901	10.709	14.456	20.137	---NA---
TRINITY_DN63207_c4_g2	8.14329	3.02838	3.97705e-13	3.58883e-12	0.429	0	5.466	6.474	8.662	13.76	2.582	5.428	12.254	12.403	26.253	---NA---
TRINITY_DN53132_c0_g1	7.20445	3.61098	3.99937e-13	3.60677e-12	0	0.233	7.2	6.983	7.502	9.081	2.649	3.657	19.029	15.409	8.888	---NA---
TRINITY_DN65280_c2_g2	6.54016	5.72031	4.06479e-13	3.66352e-12	0.006	0.125	5.771	5.758	8.652	6.126	2.384	3.092	7.544	6.612	4.964	POL4_DROMERetrovirus-related Pol polyprotein from transposon 412 OS=Drosophila melanogaster OX=7227 GN=POL PE=4 SV=1	F:GO:0003824	F:catalytic activity
TRINITY_DN63564_c5_g3	6.7145	4.4169	4.08896e-13	3.68306e-12	0	0.607	13.349	17.119	15.458	18.347	6.092	7.584	24.845	31.82	26.365	ATX3_MOUSEAtaxin-3 OS=Mus musculus OX=10090 GN=Atxn3 PE=1 SV=2	P:GO:0000226; P:GO:0006515; P:GO:0010810; P:GO:0030036; P:GO:0034605; P:GO:0035520; P:GO:0035640; P:GO:0043161; P:GO:0045104; P:GO:0070536; P:GO:0070932; P:GO:0071108; P:GO:0071218; P:GO:1904294; P:GO:1904379; F:GO:0000977; F:GO:0004407; F:GO:0004843; F:GO:0008234; F:GO:0031625; F:GO:0042802; F:GO:0051117; F:GO:0061578; F:GO:1990380; C:GO:0005654; C:GO:0005730; C:GO:0005759; C:GO:0005789; C:GO:00…	P:microtubule cytoskeleton organization; P:protein quality control for misfolded or incompletely synthesized proteins; P:regulation of cell-substrate adhesion; P:actin cytoskeleton organization; P:cellular response to heat; P:monoubiquitinated protein deubiquitination; P:exploration behavior; P:proteasome-mediated ubiquitin-dependent protein catabolic process; P:intermediate filament cytoskeleton…
TRINITY_DN67806_c6_g4	8.03652	3.03111	4.09784e-13	3.68793e-12	0	0.116	6.706	7.709	15.387	16.644	4.582	3.606	17.894	14.185	12.438	---NA---
TRINITY_DN60554_c9_g1	6.8469	6.70508	4.09787e-13	3.68793e-12	0.133	2.336	146.851	151.729	167.266	214.297	50.934	50.583	175.278	144.431	128.275	NUA4L_HUMANNADH dehydrogenase	P:GO:0022900; P:GO:1902600; F:GO:0004129; C:GO:0005751	P:electron transport chain; P:proton transmembrane transport; F:cytochrome-c oxidase activity; C:mitochondrial respiratory chain complex IV
TRINITY_DN61400_c3_g2	8.13893	3.03098	4.09811e-13	3.68793e-12	0.017	0	1.64	1.525	2.602	2.237	0.702	0.693	4.629	3.852	1.414	SYT14_HUMANSynaptotagmin-14 OS=Homo sapiens OX=9606 GN=SYT14 PE=1 SV=2	C:GO:0016020; C:GO:0016021	C:membrane; C:integral component of membrane
TRINITY_DN56872_c0_g1	9.95703	3.02895	4.1023e-13	3.68951e-12	0	0	4.562	9.431	12.383	9.256	4.079	4.273	17.579	15.056	11.305	---NA---
TRINITY_DN59161_c2_g1	9.95897	3.02891	4.10238e-13	3.68951e-12	0	0	2.722	2.874	3.186	4.618	1.51	1.476	5.391	7.943	12.916	---NA---
TRINITY_DN68026_c4_g2	6.41573	4.56345	4.17354e-13	3.75237e-12	0.052	0.283	4.835	6.651	4.467	4.279	2.688	4.748	10.306	10.809	17.776	---NA---
TRINITY_DN61116_c1_g1	6.78661	4.24325	4.20956e-13	3.7813e-12	0	8.187	133.165	145.991	148.48	222.188	105.536	120.607	243.821	343.483	519.461	---NA---
TRINITY_DN65391_c3_g1	6.55595	5.59047	4.2303e-13	3.79877e-12	0	1.637	30.903	39.405	46.404	60.973	15.283	25.792	84.753	87.518	63.791	---NA---
TRINITY_DN58950_c0_g1	8.03208	3.0278	4.23556e-13	3.80234e-12	0	0.025	2.344	2.438	2.45	3.119	1.298	1.052	3.062	4.238	3.194	---NA---
TRINITY_DN62779_c7_g1	6.46923	5.04015	4.25344e-13	3.81491e-12	0	0.623	9.428	15.158	15.65	26.546	5.655	8.867	25.087	30.309	26.384	---NA---
TRINITY_DN65784_c1_g1	6.78351	4.24268	4.32254e-13	3.86865e-12	0	0.332	15.924	11.506	12.362	12.375	3.986	5.03	22.325	21.109	8.083	---NA---
TRINITY_DN64437_c5_g1	7.50662	3.35079	4.33861e-13	3.88186e-12	0	0.532	13.013	9.576	12.816	14.858	4.225	7.186	31.855	42.054	37.052	---NA---
TRINITY_DN66169_c7_g1	6.70326	4.40567	4.34416e-13	3.88564e-12	0	0.166	4.047	5.343	4.175	6.259	1.867	2.605	8.526	8.789	6.846	---NA---
TRINITY_DN60449_c7_g1	6.43281	5.1821	4.34897e-13	3.88877e-12	0.174	0.399	6.895	9.193	5.516	9.502	4.662	3.542	20.296	22.514	29.559	CHM2A_XENTRCharged multivesicular body protein 2a OS=Xenopus tropicalis OX=8364 GN=chmp2a PE=2 SV=1	P:GO:0010458; P:GO:0015031; P:GO:0031468; P:GO:0032509; P:GO:0045324; C:GO:0000815; C:GO:0005635; C:GO:0005771; C:GO:0031902	P:exit from mitosis; P:protein transport; P:nuclear envelope reassembly; P:endosome transport via multivesicular body sorting pathway; P:late endosome to vacuole transport; C:ESCRT III complex; C:nuclear envelope; C:multivesicular body; C:late endosome membrane
TRINITY_DN55694_c0_g1	9.95523	3.03076	4.36454e-13	3.90033e-12	0	0	16.229	18.603	13.24	8.096	3.668	5.877	23.629	14.464	1.733	SYEP_MOUSEBifunctional glutamate/proline--tRNA ligase OS=Mus musculus OX=10090 GN=Eprs1 PE=1 SV=4	P:GO:0006424; P:GO:0006433; P:GO:0017148; P:GO:0032869; P:GO:0071346; P:GO:0140212; F:GO:0004818; F:GO:0004827; F:GO:0005524; F:GO:0008270; F:GO:0035613; F:GO:0042803; F:GO:0051020; C:GO:0005829; C:GO:0005886; C:GO:0017101; C:GO:0097452; C:GO:1990904	P:glutamyl-tRNA aminoacylation; P:prolyl-tRNA aminoacylation; P:negative regulation of translation; P:cellular response to insulin stimulus; P:cellular response to interferon-gamma; P:regulation of long-chain fatty acid import into cell; F:glutamate-tRNA ligase activity; F:proline-tRNA ligase activity; F:ATP binding; F:zinc ion binding; F:RNA stem-loop binding; F:protein homodimerization activity…
TRINITY_DN66348_c1_g2	7.18611	3.59149	4.36599e-13	3.90044e-12	0	0.274	5.907	6.059	5.637	7.819	2.092	3.028	17.967	17.791	18.264	DRC8_MOUSEDynein regulatory complex protein 8 OS=Mus musculus OX=10090 GN=Efcab2 PE=1 SV=1	F:GO:0005509; C:GO:0005737; C:GO:0005856; C:GO:0097228	F:calcium ion binding; C:cytoplasm; C:cytoskeleton; C:sperm principal piece
TRINITY_DN60274_c0_g2	6.87825	4.05106	4.38187e-13	3.91345e-12	0	0.166	3.038	2.314	3.559	5.069	1.814	2.733	8.497	10.703	9.469	---NA---
TRINITY_DN59463_c1_g1	8.02606	3.02106	4.3859e-13	3.91586e-12	0	0.05	2.754	3.237	4.175	5.356	1.483	2.143	7.662	6.021	4.898	---NA---
TRINITY_DN62622_c11_g2	8.02638	3.01831	4.39197e-13	3.92009e-12	0	0.175	3.416	7.947	10.396	19.25	4.251	5.813	18.37	16.009	27.124	---NA---
TRINITY_DN66681_c3_g1	6.53267	4.23653	4.41392e-13	3.9373e-12	0.852	0.574	5.939	4.461	4.094	7.368	5.006	4.389	10.848	9.454	10.434	PTR36_ARATHProbable peptide/nitrate transporter At3g43790 OS=Arabidopsis thaliana OX=3702 GN=ZIFL2 PE=2 SV=2	P:GO:0009624; P:GO:0055085; F:GO:0022857; C:GO:0016020; C:GO:0016021	P:response to nematode; P:transmembrane transport; F:transmembrane transporter activity; C:membrane; C:integral component of membrane
TRINITY_DN64623_c8_g1	7.18619	3.59351	4.47094e-13	3.98696e-12	0	0.241	12.445	15.355	17.011	12.601	6.436	7.686	26.032	17.298	3.915	---NA---
TRINITY_DN66931_c8_g1	9.94753	3.01913	4.53099e-13	4.03807e-12	0	0	1.692	2.781	2.954	3.581	1.47	1.206	5.611	6.16	6.996	---NA---
TRINITY_DN64375_c8_g1	9.94558	3.01485	4.54077e-13	4.04482e-12	0	0	2.47	3.196	3.398	5.51	1.735	1.925	3.699	4.197	7.727	---NA---
TRINITY_DN66181_c5_g1	9.94408	3.01461	4.54131e-13	4.04482e-12	0	0	7.925	10.583	9.388	15.566	6.449	9.457	6.292	5.084	7.296	---NA---
TRINITY_DN63780_c7_g1	7.18161	3.58818	4.54431e-13	4.04627e-12	0	0.108	8.346	6.08	8.642	5.931	2.741	3.003	9.537	7.663	5.666	---NA---
TRINITY_DN67720_c1_g2	6.66729	4.04499	4.56327e-13	4.06193e-12	0.093	0.598	16.954	18.686	25.491	46.33	10.303	10.112	27.87	34.005	37.014	---NA---
TRINITY_DN62860_c6_g4	7.17774	3.58248	4.61732e-13	4.10865e-12	0	0.482	11.268	11.558	9.811	12.816	4.145	4.658	17.894	30.991	41.126	---NA---
TRINITY_DN62489_c0_g1	6.44327	4.54946	4.634e-13	4.12116e-12	0	5.594	148.606	128.685	100.624	96.261	30.724	80.187	253.937	309.815	103.137	ATPA_MOUSEATP synthase subunit alpha, mitochondrial OS=Mus musculus OX=10090 GN=Atp5f1a PE=1 SV=1	P:GO:0001937; P:GO:0006629; P:GO:0042776; P:GO:0043536; F:GO:0002020; F:GO:0005524; F:GO:0042288; F:GO:0043532; F:GO:0046933; C:GO:0005754; C:GO:0005886; C:GO:0008180	P:negative regulation of endothelial cell proliferation; P:lipid metabolic process; P:mitochondrial ATP synthesis coupled proton transport; P:positive regulation of blood vessel endothelial cell migration; F:protease binding; F:ATP binding; F:MHC class I protein binding; F:angiostatin binding; F:proton-transporting ATP synthase activity, rotational mechanism; C:mitochondrial proton-transporting A…
TRINITY_DN63851_c6_g1	6.80406	6.66272	4.66831e-13	4.14918e-12	0	2.136	30.272	33.471	42.563	76.703	24.712	27.345	93.074	92.889	187.487	---NA---
TRINITY_DN64218_c0_g1	9.94294	3.01316	4.69083e-13	4.16793e-12	0	0	2.68	3.123	3.096	7.85	2.238	1.899	6.16	5.897	8.851	---NA---
TRINITY_DN61875_c3_g1	6.66363	4.0418	4.69306e-13	4.16866e-12	0.012	0.091	2.376	3.413	3.418	5.572	1.02	2.849	8.079	10.201	12.251	---NA---
TRINITY_DN56441_c0_g1	7.02418	3.33644	4.71439e-13	4.18634e-12	0.023	0.058	2.06	2.604	3.519	3.961	1.324	1.219	5.391	4.205	5.292	---NA---
TRINITY_DN61405_c0_g1	7.49225	3.33563	4.71608e-13	4.18659e-12	0	0.05	1.293	1.712	2.4	2.36	0.636	1.322	3.494	3.458	3.362	ZFPL1_NEMVEZinc finger protein-like 1 homolog OS=Nematostella vectensis OX=45351 GN=zfpl1 PE=3 SV=1	F:GO:0046872; C:GO:0005794; C:GO:0016020; C:GO:0016021	F:metal ion binding; C:Golgi apparatus; C:membrane; C:integral component of membrane
TRINITY_DN60539_c0_g2	6.62592	4.54162	4.7503e-13	4.21063e-12	0	0.233	4.825	5.696	5.284	6.557	1.616	2.323	9.683	12.173	10.274	NCBP3_DANRENuclear cap-binding protein subunit 3 OS=Danio rerio OX=7955 GN=ncbp3 PE=2 SV=1	F:GO:0003723	F:RNA binding
TRINITY_DN60457_c1_g1	6.41126	4.68518	4.75531e-13	4.21381e-12	0	0.374	5.834	7.335	8.228	16.008	3.708	4.119	13.529	15.253	16.681	---NA---
TRINITY_DN66303_c2_g1	6.54918	5.43191	4.7844e-13	4.23577e-12	0.116	0.948	14.043	15.822	21.912	30.548	12.7	18.593	42.197	46.72	45.762	---NA---
TRINITY_DN50282_c1_g1	7.17268	3.57794	4.80122e-13	4.24811e-12	0	0.382	8.199	5.468	8.299	12.067	5.628	4.786	19.718	24.625	27.236	---NA---
TRINITY_DN61793_c0_g2	7.17249	3.57953	4.80903e-13	4.25375e-12	0	0.441	16.04	15.895	17.666	18.686	5.165	11.048	33.972	32.756	17.664	VA0D1_MOUSEV-type proton ATPase subunit d 1 OS=Mus musculus OX=10090 GN=Atp6v0d1 PE=1 SV=2	P:GO:0006879; P:GO:0007034; P:GO:0007035; P:GO:0007420; P:GO:0036295; P:GO:0060271; P:GO:1902600; F:GO:0005515; F:GO:0044877; F:GO:0046961; C:GO:0005765; C:GO:0005769; C:GO:0005813; C:GO:0008021; C:GO:0016324; C:GO:0016471; C:GO:0033179; C:GO:0033181; C:GO:0043679	P:cellular iron ion homeostasis; P:vacuolar transport; P:vacuolar acidification; P:brain development; P:cellular response to increased oxygen levels; P:cilium assembly; P:proton transmembrane transport; F:protein binding; F:protein-containing complex binding; F:proton-transporting ATPase activity, rotational mechanism; C:lysosomal membrane; C:early endosome; C:centrosome; C:synaptic vesicle; C:ap…
TRINITY_DN63041_c7_g1	6.52134	5.55606	4.87142e-13	4.30248e-12	0	2.336	137.475	135.792	103.074	63.733	28.897	43.706	177.153	121.514	34.598	HS90B_DANREHeat shock protein HSP 90-beta OS=Danio rerio OX=7955 GN=hsp90ab1 PE=1 SV=2	P:GO:0001568; P:GO:0006457; P:GO:0007517; P:GO:0030511; P:GO:0032435; P:GO:0034605; P:GO:0043627; P:GO:0050821; P:GO:0050900; P:GO:0051726; P:GO:1901389; F:GO:0005524; F:GO:0046983; F:GO:0051082; F:GO:0097718; C:GO:0005576; C:GO:0005634; C:GO:0005829; C:GO:0005886; C:GO:0034751; C:GO:0048471; C:GO:0120293	P:blood vessel development; P:protein folding; P:muscle organ development; P:positive regulation of transforming growth factor beta receptor signaling pathway; P:negative regulation of proteasomal ubiquitin-dependent protein catabolic process; P:cellular response to heat; P:response to estrogen; P:protein stabilization; P:leukocyte migration; P:regulation of cell cycle; P:negative regulation of t…
TRINITY_DN62988_c1_g1	7.17005	3.57665	4.90117e-13	4.32746e-12	0	0.125	3.984	4.389	3.882	4.135	1.629	1.899	10.987	8.551	4.917	RT07_DANRE28S ribosomal protein S7, mitochondrial OS=Danio rerio OX=7955 GN=mrps7 PE=2 SV=1	P:GO:0000028; P:GO:0032543; F:GO:0003729; F:GO:0003735; F:GO:0019843; C:GO:0005763	P:ribosomal small subunit assembly; P:mitochondrial translation; F:mRNA binding; F:structural constituent of ribosome; F:rRNA binding; C:mitochondrial small ribosomal subunit
TRINITY_DN53199_c0_g1	6.40107	4.67514	4.97254e-13	4.3849e-12	0	0.623	9.807	10.904	7.613	13.576	3.47	4.016	22.179	27.368	26.571	SAL_SILASRhamnose-binding lectin OS=Silurus asotus OX=30991 PE=1 SV=1	F:GO:0030246; C:GO:0005576	F:carbohydrate binding; C:extracellular region
TRINITY_DN59938_c5_g1	7.48756	3.3317	4.97365e-13	4.3849e-12	0	0.058	2.764	4.223	3.237	3.581	1.126	1.976	5.274	5.101	4.252	---NA---
TRINITY_DN55818_c0_g2	6.98726	3.81817	4.98224e-13	4.39116e-12	0	0.133	2.365	3.6	3.196	6.085	1.986	2.887	5.757	7.113	6.715	---NA---
TRINITY_DN67033_c0_g4	7.26129	3.00532	5.01872e-13	4.42199e-12	0.023	0.025	2.701	2.023	10.094	6.249	1.602	1.258	2.988	4.058	6.678	---NA---
TRINITY_DN60379_c3_g2	6.75682	4.2159	5.02578e-13	4.42689e-12	0	0.199	9.428	12.087	11.092	14.53	4.9	5.171	12.745	12.222	5.048	GAPR1_HUMANGolgi-associated plant pathogenesis-related protein 1 OS=Homo sapiens OX=9606 GN=GLIPR2 PE=1 SV=3	P:GO:0010634; P:GO:0010718; P:GO:0070374; F:GO:0042803; C:GO:0000139; C:GO:0005576	P:positive regulation of epithelial cell migration; P:positive regulation of epithelial to mesenchymal transition; P:positive regulation of ERK1 and ERK2 cascade; F:protein homodimerization activity; C:Golgi membrane; C:extracellular region
TRINITY_DN62772_c9_g1	8.00745	2.99932	5.03391e-13	4.43273e-12	0	0.091	5.035	3.901	3.549	4.341	2.106	1.642	10.225	9.002	16.353	---NA---
TRINITY_DN56499_c0_g2	6.74535	6.54602	5.0471e-13	4.44302e-12	0	0.856	20.381	23.023	25.804	37.751	10.952	14.885	53.111	55.993	39.271	SRP09_MAIZESignal recognition particle 9 kDa protein OS=Zea mays OX=4577 GN=SRP9 PE=3 SV=1	P:GO:0006614; P:GO:0045900; F:GO:0008312; C:GO:0005786	P:SRP-dependent cotranslational protein targeting to membrane; P:negative regulation of translational elongation; F:7S RNA binding; C:signal recognition particle, endoplasmic reticulum targeting
TRINITY_DN55745_c1_g1	6.84493	6.81477	5.07168e-13	4.46332e-12	0	4.663	220.734	183.654	159.633	146.727	61.224	97.279	265.971	366.046	230.12	---NA---
TRINITY_DN67614_c1_g3	6.42655	4.53127	5.0755e-13	4.46535e-12	0	0.1	2.039	2.687	2.602	2.524	0.728	1.245	3.919	4.279	3.849	POL4_DROMERetrovirus-related Pol polyprotein from transposon 412 OS=Drosophila melanogaster OX=7227 GN=POL PE=4 SV=1	F:GO:0003824	F:catalytic activity
TRINITY_DN60061_c1_g1	6.98061	3.81157	5.13472e-13	4.51611e-12	0	2.061	26.309	24.465	14.46	20.194	11.76	32.567	122.746	112.34	93.378	---NA---
TRINITY_DN66325_c0_g1	6.5875	6.01668	5.14274e-13	4.52181e-12	0.064	1.804	30.041	40.453	31.017	46.802	13.23	19.633	88.489	92.06	96.89	ACON_MOUSEAconitate hydratase, mitochondrial OS=Mus musculus OX=10090 GN=Aco2 PE=1 SV=1	P:GO:0006099; P:GO:0006101; P:GO:0006102; P:GO:0035900; F:GO:0003994; F:GO:0005506; F:GO:0047780; F:GO:0051538; F:GO:0051539; C:GO:0005739; C:GO:0005829	P:tricarboxylic acid cycle; P:citrate metabolic process; P:isocitrate metabolic process; P:response to isolation stress; F:aconitate hydratase activity; F:iron ion binding; F:citrate dehydratase activity; F:3 iron, 4 sulfur cluster binding; F:4 iron, 4 sulfur cluster binding; C:mitochondrion; C:cytosol
TRINITY_DN56427_c1_g1	9.92838	3.00006	5.19539e-13	4.56674e-12	0	0	4.425	5.52	8.521	12.488	3.205	4.619	11.675	13.306	15.332	---NA---
TRINITY_DN63080_c2_g1	9.9263	2.99837	5.19982e-13	4.56797e-12	0	0	6.317	10.023	7.421	7.05	1.986	4.889	18.509	18.423	18.957	---NA---
TRINITY_DN61681_c2_g1	9.92797	2.99832	5.19995e-13	4.56797e-12	0	0	1.776	2.625	3.438	5.644	1.735	1.424	4.614	5.52	8.373	---NA---
TRINITY_DN63768_c7_g5	8.0037	2.99775	5.20143e-13	4.56797e-12	0	0.075	6.044	4.555	3.015	5.88	1.112	1.412	9.676	8.781	10.003	XRCC4_MOUSEDNA repair protein XRCC4 OS=Mus musculus OX=10090 GN=Xrcc4 PE=1 SV=1	P:GO:0001701; P:GO:0002328; P:GO:0006266; P:GO:0006281; P:GO:0006302; P:GO:0006303; P:GO:0006310; P:GO:0006974; P:GO:0007417; P:GO:0010165; P:GO:0010212; P:GO:0010332; P:GO:0033077; P:GO:0033151; P:GO:0033152; P:GO:0043524; P:GO:0045190; P:GO:0048146; P:GO:0050769; P:GO:0051103; P:GO:0051351; P:GO:0061819; P:GO:1905765; P:GO:1990166; F:GO:0003677; F:GO:0008022; F:GO:0042802; F:GO:1990599; C:GO:00…	P:in utero embryonic development; P:pro-B cell differentiation; P:DNA ligation; P:DNA repair; P:double-strand break repair; P:double-strand break repair via nonhomologous end joining; P:DNA recombination; P:cellular response to DNA damage stimulus; P:central nervous system development; P:response to X-ray; P:response to ionizing radiation; P:response to gamma radiation; P:T cell differentiation i…
TRINITY_DN64180_c8_g1	6.8484	4.02123	5.21414e-13	4.57777e-12	0	0.49	10.9	12.129	9.811	15.607	6.158	6.968	22.882	27.344	20.867	---NA---
TRINITY_DN61418_c1_g1	6.50139	5.53525	5.23582e-13	4.59544e-12	0	2.228	16.597	17.597	14.046	20.759	6.939	9.521	41.025	44.33	43.542	PABP3_HUMANPolyadenylate-binding protein 3 OS=Homo sapiens OX=9606 GN=PABPC3 PE=1 SV=2	P:GO:0016071; F:GO:0003676; F:GO:0003723; F:GO:0003730; F:GO:0005515; F:GO:0008143; F:GO:0008266; C:GO:0005634; C:GO:0005737; C:GO:0005829; C:GO:0010494; C:GO:0070062; C:GO:1990904	P:mRNA metabolic process; F:nucleic acid binding; F:RNA binding; F:mRNA 3'-UTR binding; F:protein binding; F:poly(A) binding; F:poly(U) RNA binding; C:nucleus; C:cytoplasm; C:cytosol; C:cytoplasmic stress granule; C:extracellular exosome; C:ribonucleoprotein complex
TRINITY_DN58813_c0_g1	7.1589	3.56571	5.25556e-13	4.6099e-12	0	0.033	1.745	2.044	1.805	3.222	1.059	1.091	5.596	5.758	5.011	POL_SFV3LPro-Pol polyprotein OS=Simian foamy virus type 3 (strain LK3) OX=11644 GN=pol PE=3 SV=2	P:GO:0006278; P:GO:0006310; P:GO:0006508; P:GO:0008152; P:GO:0015074; P:GO:0044826; P:GO:0046718; P:GO:0071897; P:GO:0075713; P:GO:0075732; P:GO:0090305; P:GO:0090502; F:GO:0003676; F:GO:0003723; F:GO:0003824; F:GO:0003887; F:GO:0003964; F:GO:0004190; F:GO:0004518; F:GO:0004519; F:GO:0004523; F:GO:0008233; F:GO:0016740; F:GO:0016779; F:GO:0016787; F:GO:0046872; C:GO:0030430; C:GO:0042025	P:RNA-dependent DNA biosynthetic process; P:DNA recombination; P:proteolysis; P:metabolic process; P:DNA integration; P:viral genome integration into host DNA; P:viral entry into host cell; P:DNA biosynthetic process; P:establishment of integrated proviral latency; P:viral penetration into host nucleus; P:nucleic acid phosphodiester bond hydrolysis; P:RNA phosphodiester bond hydrolysis, endonucle…
TRINITY_DN61881_c0_g2	7.15861	3.56508	5.25699e-13	4.6099e-12	0	0.274	8.43	7.211	6.01	8.178	2.265	2.785	19.791	18.695	13.421	COA6_BOVINCytochrome c oxidase assembly factor 6 homolog OS=Bos taurus OX=9913 GN=COA6 PE=3 SV=1	P:GO:0009987; C:GO:0005739	P:cellular process; C:mitochondrion
TRINITY_DN62284_c6_g1	7.15869	3.5642	5.259e-13	4.61029e-12	0	0.083	2.701	2.355	2.45	2.924	1.099	1.707	5.237	5.06	5.17	---NA---
TRINITY_DN59003_c0_g1	9.92253	2.99461	5.37929e-13	4.70539e-12	0	0	1.598	1.37	1.664	1.693	0.927	0.885	3.948	3.943	6.135	PAR14_HUMANProtein mono-ADP-ribosyltransferase PARP14 OS=Homo sapiens OX=9606 GN=PARP14 PE=1 SV=3	P:GO:0010629; P:GO:0042531; P:GO:0042532; P:GO:0060336; P:GO:0070212; P:GO:0140289; P:GO:1902216; F:GO:0003950; F:GO:0019899; F:GO:0070403; F:GO:1990404; C:GO:0005829; C:GO:0005886	P:negative regulation of gene expression; P:positive regulation of tyrosine phosphorylation of STAT protein; P:negative regulation of tyrosine phosphorylation of STAT protein; P:negative regulation of interferon-gamma-mediated signaling pathway; P:protein poly-ADP-ribosylation; P:protein mono-ADP-ribosylation; P:positive regulation of interleukin-4-mediated signaling pathway; F:NAD+ ADP-ribosyltr…
TRINITY_DN57912_c1_g1	6.90747	3.56261	5.38023e-13	4.70539e-12	0.157	0.216	8.251	12.585	11.132	16.315	3.867	7.199	17.491	24.346	18.863	YBAI_SCHPOUncharacterized protein C119.18 OS=Schizosaccharomyces pombe (strain 972 / ATCC 24843) OX=284812 GN=SPBC119.18 PE=3 SV=1	P:GO:0061024; C:GO:0005737; C:GO:0043231	P:membrane organization; C:cytoplasm; C:intracellular membrane-bounded organelle
TRINITY_DN61305_c4_g4	7.47433	3.31725	5.40957e-13	4.72125e-12	0	0.166	5.35	6.173	7.532	12.16	3.218	5.069	10.862	12.608	16.006	---NA---
TRINITY_DN61706_c3_g4	6.93371	7.18674	5.43799e-13	4.73741e-12	0.504	5.752	154.009	157.062	153.935	213.353	62.826	87.065	355.595	414.401	423.18	---NA---
TRINITY_DN66714_c2_g1	9.91707	2.99155	5.56355e-13	4.83847e-12	0	0	65.074	80.492	64	60.675	21.52	37.533	97.879	86.581	43.561	EIF3C_DANREEukaryotic translation initiation factor 3 subunit C OS=Danio rerio OX=7955 GN=eif3c PE=1 SV=1	P:GO:0001732; F:GO:0003743; F:GO:0031369; C:GO:0005852; C:GO:0016282; C:GO:0033290	P:formation of cytoplasmic translation initiation complex; F:translation initiation factor activity; F:translation initiation factor binding; C:eukaryotic translation initiation factor 3 complex; C:eukaryotic 43S preinitiation complex; C:eukaryotic 48S preinitiation complex
TRINITY_DN57769_c0_g1	9.91936	2.99026	5.56717e-13	4.84019e-12	0	0	2.376	3.206	2.612	4.443	2.741	1.861	7.068	7.918	9.806	---NA---
TRINITY_DN56829_c0_g2	7.99432	2.98657	5.57754e-13	4.84778e-12	0	0.125	4.099	4.669	1.825	4.597	4.198	6.647	12.327	12.386	21.439	---NA---
TRINITY_DN64401_c0_g1	6.47639	4.51679	5.58685e-13	4.85444e-12	0.794	9.625	382.994	468.944	392.502	447.239	139.664	258.91	458.322	628.279	140.451	VDAC2_MELGAVoltage-dependent anion-selective channel protein 2 OS=Meleagris gallopavo OX=9103 GN=VDAC2 PE=1 SV=1	P:GO:0006820; P:GO:0055085; F:GO:0015267; C:GO:0005739; C:GO:0016021	P:anion transport; P:transmembrane transport; F:channel activity; C:mitochondrion; C:integral component of membrane
TRINITY_DN63041_c10_g1	6.60099	6.10526	5.5918e-13	4.85731e-12	0.267	4.148	98.71	140.99	163.847	252.069	58.138	73.257	120.27	214.56	167.406	---NA---
TRINITY_DN56471_c0_g1	9.91407	2.98695	5.75914e-13	4.99972e-12	0	0	1.577	1.982	2.249	2.042	0.516	1.347	3.142	2.596	2.117	---NA---
TRINITY_DN67208_c6_g1	6.39003	3.79714	5.76318e-13	5.00177e-12	0.273	0.191	12.277	11.361	11.667	19.343	6.887	7.917	30.038	28.855	31.376	---NA---
TRINITY_DN64416_c5_g2	9.90641	2.97716	5.97779e-13	5.1865e-12	0	0	4.268	4.098	3.852	4.453	1.298	1.553	6.167	5.438	7.465	---NA---
TRINITY_DN57848_c0_g2	6.99346	3.30733	6.03105e-13	5.22962e-12	0.075	0.199	9.439	7.574	4.86	9.204	2.503	5.197	11.382	17.66	17.983	---NA---
TRINITY_DN65255_c5_g1	7.46163	3.30299	6.04264e-13	5.23814e-12	0	0.108	4.457	3.963	3.358	6.29	1.073	1.732	6.219	6.472	12.326	---NA---
TRINITY_DN64035_c0_g1	6.42288	5.24207	6.07217e-13	5.26219e-12	0	0.349	7.747	7.128	7.27	11.954	3.006	4.735	14.744	15.352	15.126	---NA---
TRINITY_DN63070_c3_g6	6.7236	4.18261	6.077e-13	5.26329e-12	0	0.291	10.217	11.89	11.314	10.774	3.178	8.816	17.506	23.467	11.23	---NA---
TRINITY_DN58096_c0_g1	6.93637	7.15028	6.08215e-13	5.26466e-12	0	3.25	100.707	81.031	98.95	114.024	42.153	65.558	199.742	301.47	154.135	---NA---
TRINITY_DN62277_c8_g2	7.18888	7.94942	6.09316e-13	5.27264e-12	0.51	8.221	154.314	239.421	302.083	597.629	162.892	130.321	432.591	482.033	1068.42	---NA---
TRINITY_DN51990_c0_g1	7.97863	2.97117	6.19349e-13	5.33754e-12	0	0.116	4.005	2.708	4.346	7.327	1.51	1.681	12.767	11.335	18.816	---NA---
TRINITY_DN66868_c2_g2	7.45845	3.30442	6.19941e-13	5.34109e-12	0	0.332	21.663	22.494	15.287	13.319	5.244	8.572	32.902	30.588	14.761	SHLB1_RATEndophilin-B1 OS=Rattus norvegicus OX=10116 GN=Sh3glb1 PE=2 SV=1	P:GO:0031325; P:GO:0050775; P:GO:0051388; P:GO:0071704; P:GO:1903861; P:GO:2000641; F:GO:0005515; C:GO:0005769; C:GO:0008021; C:GO:0043005; C:GO:0043025; C:GO:0043231; C:GO:0098588	P:positive regulation of cellular metabolic process; P:positive regulation of dendrite morphogenesis; P:positive regulation of neurotrophin TRK receptor signaling pathway; P:organic substance metabolic process; P:positive regulation of dendrite extension; P:regulation of early endosome to late endosome transport; F:protein binding; C:early endosome; C:synaptic vesicle; C:neuron projection; C:neur…
TRINITY_DN62060_c2_g2	6.93327	7.21168	6.28212e-13	5.40445e-12	0.041	1.554	52.734	52.924	62.488	77.411	22.063	39.817	94.949	151.889	95.111	---NA---
TRINITY_DN68098_c1_g2	6.48626	5.83653	6.3598e-13	5.4681e-12	0.081	0.407	10.858	7.927	9.438	15.248	3.774	7.609	17.733	23.007	24.792	CTU2_DANRECytoplasmic tRNA 2-thiolation protein 2 OS=Danio rerio OX=7955 GN=ctu2 PE=2 SV=2	P:GO:0008033; P:GO:0043412	P:tRNA processing; P:macromolecule modification
TRINITY_DN59633_c2_g1	7.45254	3.29563	6.38951e-13	5.49204e-12	0	0.15	3.069	3.538	3.882	5.972	1.602	2.643	12.679	10.333	12.494	---NA---
TRINITY_DN59252_c0_g1	9.89904	2.97236	6.39441e-13	5.49465e-12	0	0	2.733	3.953	3.338	4.207	1.536	1.989	6.599	7.203	5.994	RIFK_MOUSERiboflavin kinase OS=Mus musculus OX=10090 GN=Rfk PE=1 SV=2	P:GO:0006915; P:GO:0009398; P:GO:0016310; P:GO:0033864; F:GO:0005515; F:GO:0005524; F:GO:0008531; F:GO:0046872; C:GO:0005739	P:apoptotic process; P:FMN biosynthetic process; P:phosphorylation; P:positive regulation of NAD(P)H oxidase activity; F:protein binding; F:ATP binding; F:riboflavin kinase activity; F:metal ion binding; C:mitochondrion
TRINITY_DN57916_c0_g1	9.89869	2.97072	6.39968e-13	5.49757e-12	0	0	1.44	1.847	2.289	2.052	0.742	0.834	2.373	1.454	1.339	---NA---
TRINITY_DN67483_c4_g1	9.89756	2.96731	6.4107e-13	5.50384e-12	0	0	14.285	11.983	16.799	24.442	7.019	12.126	21.212	18.325	26.59	---NA---
TRINITY_DN62463_c1_g3	7.13084	3.53749	6.50149e-13	5.58016e-12	0	0.141	2.785	3.86	2.773	3.202	0.596	1.565	3.787	6.423	4.149	NAF1_RATH/ACA ribonucleoprotein complex non-core subunit NAF1 OS=Rattus norvegicus OX=10116 GN=Naf1 PE=1 SV=1	P:GO:0000493; P:GO:0042254; P:GO:0051973; P:GO:0090669; P:GO:1904358; P:GO:1905323; F:GO:0042802; F:GO:0070034; C:GO:0005622; C:GO:0005732	P:box H/ACA snoRNP assembly; P:ribosome biogenesis; P:positive regulation of telomerase activity; P:telomerase RNA stabilization; P:positive regulation of telomere maintenance via telomere lengthening; P:telomerase holoenzyme complex assembly; F:identical protein binding; F:telomerase RNA binding; C:intracellular anatomical structure; C:sno(s)RNA-containing ribonucleoprotein complex
TRINITY_DN67285_c4_g2	7.12923	3.53584	6.5061e-13	5.58249e-12	0	0.091	2.533	2.532	1.674	2.268	0.887	1.091	5.948	5.988	4.823	TM201_DANRETransmembrane protein 201 OS=Danio rerio OX=7955 GN=tmem201 PE=2 SV=1	C:GO:0031965	C:nuclear membrane
TRINITY_DN55040_c0_g1	6.70862	4.16567	6.59895e-13	5.66052e-12	0	0.723	12.771	16.196	14.742	12.796	4.529	14.192	36.022	26.974	32.443	RS31_YEASTUbiquitin-40S ribosomal protein S31 OS=Saccharomyces cerevisiae (strain ATCC 204508 / S288c) OX=559292 GN=RPS31 PE=1 SV=3	P:GO:0000028; P:GO:0002109; P:GO:0002181; P:GO:0006412; P:GO:0006415; P:GO:0016567; P:GO:0019941; P:GO:0042254; F:GO:0003735; F:GO:0031386; F:GO:0031625; F:GO:0046872; C:GO:0005634; C:GO:0005737; C:GO:0005829; C:GO:0005840; C:GO:0022627	P:ribosomal small subunit assembly; P:maturation of SSU-rRNA from tricistronic rRNA transcript (SSU-rRNA, LSU-rRNA,5S); P:cytoplasmic translation; P:translation; P:translational termination; P:protein ubiquitination; P:modification-dependent protein catabolic process; P:ribosome biogenesis; F:structural constituent of ribosome; F:protein tag; F:ubiquitin protein ligase binding; F:metal ion bindin…
TRINITY_DN67234_c4_g1	6.42856	4.3318	6.60695e-13	5.66573e-12	0.145	0.366	4.436	5.841	6.03	11.277	3.88	4.992	15.411	12.444	32.331	---NA---
TRINITY_DN64262_c5_g1	7.97318	2.967	6.62431e-13	5.67897e-12	0	0.1	2.481	3.953	4.245	6.311	2.251	3.195	8.973	11.245	15.117	---NA---
TRINITY_DN63722_c1_g1	7.97001	2.96485	6.63151e-13	5.68349e-12	0	0.166	5.792	6.37	4.921	8.681	3.417	5.12	15.975	21.75	24.342	CIB2_HUMANCalcium and integrin-binding family member 2 OS=Homo sapiens OX=9606 GN=CIB2 PE=1 SV=1	P:GO:0007204; P:GO:0071318; F:GO:0000287; F:GO:0005509; F:GO:0042803; C:GO:0005929; C:GO:0016020; C:GO:0032420; C:GO:0032437	P:positive regulation of cytosolic calcium ion concentration; P:cellular response to ATP; F:magnesium ion binding; F:calcium ion binding; F:protein homodimerization activity; C:cilium; C:membrane; C:stereocilium; C:cuticular plate
TRINITY_DN62747_c5_g1	6.93563	3.7667	6.75035e-13	5.78198e-12	0	0.066	4.204	4.43	2.854	4.012	1.126	3.195	5.157	5.331	5.779	---NA---
TRINITY_DN51602_c0_g1	7.44605	3.28954	6.75422e-13	5.78362e-12	0	0.441	18.373	14.193	4.033	9.83	3.072	5.685	30.441	32.535	37.763	---NA---
TRINITY_DN67428_c2_g2	6.56577	4.48196	6.75705e-13	5.78437e-12	0	2.469	58.116	66.205	56.599	58.295	21.732	33.53	167.228	110.007	46.848	DD3_DICDIProtein DD3-3 OS=Dictyostelium discoideum OX=44689 GN=DD3-3 PE=2 SV=1	P:GO:0008150; F:GO:0003674; C:GO:0005575; C:GO:0016020; C:GO:0016021	P:biological_process; F:molecular_function; C:cellular_component; C:membrane; C:integral component of membrane
TRINITY_DN64189_c0_g1	7.44503	3.28409	6.77051e-13	5.7942e-12	0	1.139	11.415	21.02	22.053	54.344	23.229	9.342	54.429	40.28	149.873	---NA---
TRINITY_DN57038_c1_g1	6.80399	3.97706	6.77418e-13	5.79567e-12	0	0.382	3.195	6.557	4.104	7.316	3.072	3.76	17.015	22.325	17.88	SPB3_HUMANSerpin B3 OS=Homo sapiens OX=9606 GN=SERPINB3 PE=1 SV=2	P:GO:0010951; P:GO:0038001; P:GO:0043508; F:GO:0001618; C:GO:0005576; C:GO:0005634; C:GO:0031982	P:negative regulation of endopeptidase activity; P:paracrine signaling; P:negative regulation of JUN kinase activity; F:virus receptor activity; C:extracellular region; C:nucleus; C:vesicle
TRINITY_DN65518_c4_g1	6.36017	4.93053	6.79329e-13	5.80865e-12	0	1.862	38.807	42.611	44.388	56.745	11.349	23.405	77.209	89.612	57.6	A16A1_MOUSEAldehyde dehydrogenase family 16 member A1 OS=Mus musculus OX=10090 GN=Aldh16a1 PE=1 SV=2	F:GO:0016491; F:GO:0016620	F:oxidoreductase activity; F:oxidoreductase activity, acting on the aldehyde or oxo group of donors, NAD or NADP as acceptor
TRINITY_DN62509_c3_g2	9.88958	2.96517	6.85096e-13	5.85626e-12	0	0	6.464	9.089	9.267	8.702	2.331	4.812	14.957	14.128	5.854	---NA---
TRINITY_DN55353_c0_g2	7.21518	2.96203	6.86181e-13	5.86344e-12	0.041	0.058	3.532	5.333	4.457	4.741	1.483	1.886	6.797	6.67	6.65	SCO1_BOVINProtein SCO1 homolog, mitochondrial OS=Bos taurus OX=9913 GN=SCO1 PE=2 SV=1	P:GO:0033617; C:GO:0031305	P:mitochondrial cytochrome c oxidase assembly; C:integral component of mitochondrial inner membrane
TRINITY_DN56012_c0_g2	9.8872	2.96159	6.86333e-13	5.86344e-12	0	0	5.235	5.406	5.435	6.578	2.503	2.862	8.643	16.674	13.206	OARD1_BOVINADP-ribose glycohydrolase OARD1 OS=Bos taurus OX=9913 GN=OARD1 PE=2 SV=1	P:GO:0009987; C:GO:0043226; C:GO:0043229	P:cellular process; C:organelle; C:intracellular organelle
TRINITY_DN60936_c0_g1	7.55692	9.88481	6.86579e-13	5.86384e-12	0.081	6.001	543.656	331.336	400.649	429.026	162.151	250.325	574.132	789.573	588.385	---NA---
TRINITY_DN59036_c1_g2	9.88825	2.95923	6.87152e-13	5.86704e-12	0	0	1.945	1.66	2.198	3.417	0.755	1.27	3.516	3.072	4.093	---NA---
TRINITY_DN66618_c1_g3	6.53751	6.15044	6.87913e-13	5.87014e-12	0.232	0.49	18.647	20.647	33.689	31.01	10.807	13.589	32.323	37.43	32.64	---NA---
TRINITY_DN59152_c0_g1	7.12007	3.52571	6.99218e-13	5.94598e-12	0	0.158	3.942	6.547	9.126	9.153	2.781	2.695	7.713	9.972	10.349	---NA---
TRINITY_DN65219_c2_g4	6.41881	5.46105	7.04234e-13	5.98173e-12	0.041	0.441	9.523	11.371	11.939	17.691	5.218	5.158	19.74	20.929	21.336	ARL3_XENLAADP-ribosylation factor-like protein 3 OS=Xenopus laevis OX=8355 GN=arl3 PE=2 SV=1	P:GO:0000281; P:GO:0001822; P:GO:0007264; P:GO:0015031; P:GO:0031116; P:GO:0042461; P:GO:0060271; F:GO:0003924; F:GO:0005525; F:GO:0008017; F:GO:0019003; C:GO:0000139; C:GO:0005634; C:GO:0005813; C:GO:0005876; C:GO:0005881; C:GO:0030496; C:GO:0032391	P:mitotic cytokinesis; P:kidney development; P:small GTPase mediated signal transduction; P:protein transport; P:positive regulation of microtubule polymerization; P:photoreceptor cell development; P:cilium assembly; F:GTPase activity; F:GTP binding; F:microtubule binding; F:GDP binding; C:Golgi membrane; C:nucleus; C:centrosome; C:spindle microtubule; C:cytoplasmic microtubule; C:midbody; C:phot…
TRINITY_DN62234_c2_g1	9.88472	2.95688	7.10922e-13	6.03333e-12	0	0	11.236	15.521	8.551	20.01	5.655	7.058	31.349	27.015	27.433	---NA---
TRINITY_DN46971_c0_g2	9.88601	2.95449	7.11778e-13	6.03886e-12	0	0	5.056	5.904	8.662	12.365	4.675	4.619	8.885	9.561	21.382	---NA---
TRINITY_DN58172_c0_g1	6.42534	5.45893	7.12143e-13	6.04022e-12	0	2.593	44.704	51.389	44.771	62.06	18.342	36.096	90.854	126.541	118.104	---NA---
TRINITY_DN63016_c5_g1	7.43695	3.28349	7.14144e-13	6.05545e-12	0	0.075	3.616	3.455	3.136	1.642	1.536	3.182	6.189	7.91	4.149	VWDE_HUMANvon Willebrand factor D and EGF domain-containing protein OS=Homo sapiens OX=9606 GN=VWDE PE=2 SV=4	P:GO:0048856; F:GO:0005102; C:GO:0005576; C:GO:0009986	P:anatomical structure development; F:signaling receptor binding; C:extracellular region; C:cell surface
TRINITY_DN56455_c2_g2	6.79613	3.96866	7.17354e-13	6.08092e-12	0	0.997	26.257	24.6	17.898	27.203	7.482	10.022	37.773	54.047	54.097	NDUA2_HUMANNADH dehydrogenase	P:GO:0006120; P:GO:0032981; F:GO:0008137; C:GO:0005747	P:mitochondrial electron transport, NADH to ubiquinone; P:mitochondrial respiratory chain complex I assembly; F:NADH dehydrogenase (ubiquinone) activity; C:mitochondrial respiratory chain complex I
TRINITY_DN61927_c1_g2	9.88067	2.95396	7.35795e-13	6.22651e-12	0	0	3.09	3.227	3.136	3.089	1.563	3.234	7.054	6.012	4.683	BCL3_MOUSEB-cell lymphoma 3 protein homolog OS=Mus musculus OX=10090 GN=Bcl3 PE=1 SV=2	P:GO:0001775; P:GO:0001817; P:GO:0002252; P:GO:0002460; P:GO:0006355; P:GO:0006950; P:GO:0010557; P:GO:0010605; P:GO:0010628; P:GO:0030154; P:GO:0031328; P:GO:0048523; P:GO:0048534; P:GO:0051173; P:GO:0051707; C:GO:0005622	P:cell activation; P:regulation of cytokine production; P:immune effector process; P:adaptive immune response based on somatic recombination of immune receptors built from immunoglobulin superfamily domains; P:regulation of transcription, DNA-templated; P:response to stress; P:positive regulation of macromolecule biosynthetic process; P:negative regulation of macromolecule metabolic process; P:po…
TRINITY_DN68232_c3_g1	7.43396	3.27517	7.36124e-13	6.2275e-12	0	0.332	12.298	12.264	18.715	21.887	6.675	8.739	29.884	26.588	56.448	---NA---
TRINITY_DN64500_c2_g3	7.95765	2.95161	7.3667e-13	6.22935e-12	0	0.125	5.319	4.866	6.09	8.23	2.741	2.502	12.781	13.898	18.357	---NA---
TRINITY_DN68062_c10_g1	9.87928	2.95135	7.36764e-13	6.22935e-12	0	0	3.942	4.171	4.477	6.937	4.423	4.607	11.251	12.6	14.236	---NA---
TRINITY_DN67389_c0_g1	6.69219	6.60614	7.44241e-13	6.28716e-12	0.174	3.217	86.013	95.463	94.221	140.18	26.871	48.017	204.847	209.804	141.416	GRP75_BOVINStress-70 protein, mitochondrial OS=Bos taurus OX=9913 GN=HSPA9 PE=2 SV=1	P:GO:0006457; P:GO:0006611; P:GO:0016226; P:GO:0030218; P:GO:0034620; P:GO:0042026; P:GO:0045646; P:GO:0045647; P:GO:0051085; P:GO:1902037; P:GO:1903707; F:GO:0000166; F:GO:0005524; F:GO:0019899; F:GO:0031072; F:GO:0031625; F:GO:0044183; F:GO:0051082; F:GO:0051787; C:GO:0005634; C:GO:0005730; C:GO:0005737; C:GO:0005739; C:GO:0005759; C:GO:0042645	P:protein folding; P:protein export from nucleus; P:iron-sulfur cluster assembly; P:erythrocyte differentiation; P:cellular response to unfolded protein; P:protein refolding; P:regulation of erythrocyte differentiation; P:negative regulation of erythrocyte differentiation; P:chaperone cofactor-dependent protein refolding; P:negative regulation of hematopoietic stem cell differentiation; P:negativ…
TRINITY_DN64028_c5_g3	6.78899	3.96236	7.49076e-13	6.3262e-12	0	0.216	12.697	13.135	12.665	9.492	3.112	5.505	14.825	11.951	7.83	IRF2_CHICKInterferon regulatory factor 2 OS=Gallus gallus OX=9031 GN=IRF2 PE=2 SV=1	P:GO:0002376; P:GO:0006357; F:GO:0000978; F:GO:0000981; C:GO:0005634	P:immune system process; P:regulation of transcription by RNA polymerase II; F:RNA polymerase II cis-regulatory region sequence-specific DNA binding; F:DNA-binding transcription factor activity, RNA polymerase II-specific; C:nucleus
TRINITY_DN54138_c0_g1	7.11082	3.51774	7.5108e-13	6.34131e-12	0	0.058	1.661	1.712	1.896	1.478	0.45	0.821	3.047	3.721	3.138	---NA---
TRINITY_DN63466_c3_g1	7.43003	3.27357	7.56579e-13	6.38591e-12	0	0.116	4.236	4.067	5.233	10.374	2.304	2.348	6.116	9.298	11.782	---NA---
TRINITY_DN55473_c1_g1	7.95375	2.9523	7.61135e-13	6.42253e-12	0	0.241	54.332	38.731	35.302	13.432	10.197	12.267	49.141	32.625	6.697	---NA---
TRINITY_DN62723_c9_g5	9.87418	2.94934	7.62272e-13	6.43028e-12	0	0	6.149	5.177	5.284	7.717	2.159	3.131	8.291	10.128	5.741	---NA---
TRINITY_DN67759_c1_g1	9.87346	2.94761	7.62939e-13	6.43407e-12	0	0	2.26	2.77	2.672	3.694	1.205	1.463	4.717	4.846	3.128	---NA---
TRINITY_DN60472_c2_g1	9.87361	2.9439	7.64369e-13	6.44429e-12	0	0	1.493	2.023	1.341	1.939	0.795	1.399	3.311	3.548	5.638	---NA---
TRINITY_DN60537_c0_g1	6.68532	4.14332	7.67037e-13	6.46493e-12	0	0.266	6.391	10.365	14.419	18.594	4.251	5.736	13.961	17.619	12.457	---NA---
TRINITY_DN62339_c0_g1	7.10885	3.5125	7.70137e-13	6.48921e-12	0	0.474	6.517	8.186	6.877	14.458	3.668	6.365	18.788	20.428	43.964	---NA---
TRINITY_DN58380_c0_g1	6.91582	3.74676	7.71602e-13	6.49598e-12	0	0.058	3.763	4.607	3.438	2.001	1.165	1.476	5.911	2.398	1.274	PTHD3_MOUSEPatched domain-containing protein 3 OS=Mus musculus OX=10090 GN=Ptchd3 PE=1 SV=1	C:GO:0110165	C:cellular anatomical entity
TRINITY_DN63116_c6_g1	6.54164	4.45741	7.74339e-13	6.51717e-12	0	0.233	4.299	4.7	4.215	6.331	2.145	2.72	8.79	11.22	9.825	---NA---
TRINITY_DN59623_c1_g1	7.42629	3.27362	7.77087e-13	6.53657e-12	0	0.058	2.565	3.662	2.672	4.012	1.708	1.489	6.109	6.932	2.997	---NA---
TRINITY_DN64410_c3_g1	6.95584	3.26762	7.7915e-13	6.55205e-12	0.029	0.141	3.185	4.939	6.01	7.819	2.45	1.296	6.665	5.61	11.548	---NA---
TRINITY_DN54684_c0_g1	6.9105	3.74261	7.83429e-13	6.58428e-12	0	0.798	20.528	23.075	18.221	24.278	8.198	13.961	42.886	51.073	31.891	CSMD1_HUMANCUB and sushi domain-containing protein 1 OS=Homo sapiens OX=9606 GN=CSMD1 PE=1 SV=3	P:GO:0032501	P:multicellular organismal process
TRINITY_DN56529_c2_g2	7.10518	3.51595	7.86767e-13	6.60669e-12	0	0.324	6.075	6.215	1.593	4.289	1.47	1.886	20.45	32.568	7.109	---NA---
TRINITY_DN57100_c1_g1	9.86974	2.94352	7.90259e-13	6.6323e-12	0	0	2.27	2.106	1.442	2.966	0.755	1.642	4.322	4.912	3.896	NEP1_HUMANRibosomal RNA small subunit methyltransferase NEP1 OS=Homo sapiens OX=9606 GN=EMG1 PE=1 SV=4	P:GO:0042274; P:GO:0070475; F:GO:0019843; F:GO:0042802; F:GO:0070037; C:GO:0005654; C:GO:0005694; C:GO:0005730; C:GO:0005737; C:GO:0032040	P:ribosomal small subunit biogenesis; P:rRNA base methylation; F:rRNA binding; F:identical protein binding; F:rRNA (pseudouridine) methyltransferase activity; C:nucleoplasm; C:chromosome; C:nucleolus; C:cytoplasm; C:small-subunit processome
TRINITY_DN64752_c9_g2	7.94477	2.94334	7.90333e-13	6.6323e-12	0	0.058	3.879	4.264	4.265	6.495	1.96	1.809	6.46	8.805	4.795	---NA---
TRINITY_DN68045_c1_g1	6.2855	5.18013	7.91423e-13	6.63635e-12	0.139	1.471	21.642	18.51	18.695	19.291	7.006	12.216	34.931	43.402	29.578	---NA---
TRINITY_DN67823_c0_g2	7.94605	2.9397	7.91784e-13	6.63749e-12	0	0.066	3.017	3.258	4.538	7.07	1.549	2.156	6.9	7.203	10.34	---NA---
TRINITY_DN55753_c0_g3	6.44062	5.66175	7.93455e-13	6.64772e-12	0	1.18	21.222	22.068	20.752	31.112	7.085	13.705	45.054	53.932	58.2	ZCHC9_HUMANZinc finger CCHC domain-containing protein 9 OS=Homo sapiens OX=9606 GN=ZCCHC9 PE=1 SV=2	C:GO:0031981	C:nuclear lumen
TRINITY_DN57409_c0_g1	6.30852	4.73704	7.94239e-13	6.6524e-12	0	5.054	97.217	95.733	74.406	98.067	25.189	49.698	175.563	216.416	167.397	EI3GA_XENLAEukaryotic translation initiation factor 3 subunit G-A OS=Xenopus laevis OX=8355 GN=eif3g-a PE=2 SV=1	P:GO:0006413; F:GO:0003723; C:GO:0005737; C:GO:0032991	P:translational initiation; F:RNA binding; C:cytoplasm; C:protein-containing complex
TRINITY_DN55809_c0_g1	6.52719	5.99375	8.13562e-13	6.7988e-12	0	1.962	95.378	40.951	43.51	39.834	31.718	59.502	35.891	160.193	88.011	PE44_LUCCUPeritrophin-44 OS=Lucilia cuprina OX=7375 PE=1 SV=1	F:GO:0008061; C:GO:0005576	F:chitin binding; C:extracellular region
TRINITY_DN66838_c4_g1	6.56954	3.94922	8.16977e-13	6.82541e-12	0.041	0.291	11.089	16.601	19.754	26.402	8.131	10.407	28.94	44.346	29.652	---NA---
TRINITY_DN65972_c6_g2	9.8646	2.93743	8.19469e-13	6.84429e-12	0	0	15.966	18.126	11.052	16.931	3.854	5.967	6.424	10.834	11.426	---NA---
TRINITY_DN65134_c7_g2	9.86314	2.93657	8.19825e-13	6.84533e-12	0	0	13.528	8.29	13.22	11.78	6.357	6.904	28.961	23.393	19.725	---NA---
TRINITY_DN56130_c0_g2	6.3993	5.16789	8.2239e-13	6.86481e-12	0.029	0.549	12.182	12.409	11.253	16.449	5.337	5.556	23.087	26.194	22.872	TPPC1_BOVINTrafficking protein particle complex subunit 1 OS=Bos taurus OX=9913 GN=TRAPPC1 PE=2 SV=1	P:GO:0006888; C:GO:0005783; C:GO:0005794; C:GO:0030008	P:endoplasmic reticulum to Golgi vesicle-mediated transport; C:endoplasmic reticulum; C:Golgi apparatus; C:TRAPP complex
TRINITY_DN65114_c6_g2	7.41921	3.26118	8.24503e-13	6.8805e-12	0	0.141	4.246	4.43	3.469	5.685	1.947	2.964	5.083	8.813	16.306	MED21_DANREMediator of RNA polymerase II transcription subunit 21 OS=Danio rerio OX=7955 GN=med21 PE=2 SV=1	P:GO:0006357; F:GO:0003712; C:GO:0016592	P:regulation of transcription by RNA polymerase II; F:transcription coregulator activity; C:mediator complex
TRINITY_DN60000_c0_g1	6.29615	4.72538	8.41173e-13	7.01763e-12	0	9.127	315.943	273.784	226.557	248.088	78.877	162.208	387.149	429.662	170.834	SAHH_CAEELAdenosylhomocysteinase OS=Caenorhabditis elegans OX=6239 GN=ahcy-1 PE=3 SV=1	P:GO:0006730; P:GO:0019510; P:GO:0033353; F:GO:0004013; C:GO:0005829	P:one-carbon metabolic process; P:S-adenosylhomocysteine catabolic process; P:S-adenosylmethionine cycle; F:adenosylhomocysteinase activity; C:cytosol
TRINITY_DN51230_c0_g1	7.93713	2.93673	8.47538e-13	7.06873e-12	0	0.042	4.236	4.285	4.447	4.792	0.94	2.246	5.537	6.842	2.669	---NA---
TRINITY_DN62050_c4_g2	7.09318	3.49964	8.48765e-13	7.07696e-12	0	0.166	3.322	4.202	3.68	5.675	1.867	2.939	7.771	10.473	11.014	CCDB1_XENLACyclin-D1-binding protein 1 homolog OS=Xenopus laevis OX=8355 GN=ccndbp1 PE=2 SV=2	P:GO:0007049; P:GO:0051726; C:GO:0005634; C:GO:0005737	P:cell cycle; P:regulation of cell cycle; C:nucleus; C:cytoplasm
TRINITY_DN60919_c0_g1	6.29052	4.71794	8.58534e-13	7.15437e-12	0	0.357	4.53	4.524	3.65	5.449	2.066	4.735	12.137	12.378	16.297	TLL1_CHICKTolloid-like protein 1 OS=Gallus gallus OX=9031 GN=TLL1 PE=2 SV=1	P:GO:0006508; P:GO:0007275; P:GO:0030154; F:GO:0004222; F:GO:0005509; F:GO:0008233; F:GO:0008237; F:GO:0008270; F:GO:0016787; F:GO:0046872; C:GO:0005576	P:proteolysis; P:multicellular organism development; P:cell differentiation; F:metalloendopeptidase activity; F:calcium ion binding; F:peptidase activity; F:metallopeptidase activity; F:zinc ion binding; F:hydrolase activity; F:metal ion binding; C:extracellular region
TRINITY_DN67075_c1_g3	6.89102	3.722	8.79908e-13	7.33042e-12	0	0.108	4.162	3.953	3.479	5.038	1.086	1.45	8.057	4.969	3.756	---NA---
TRINITY_DN67367_c0_g1	7.93218	2.92529	8.81425e-13	7.34098e-12	0	0.042	2.806	2.563	3.096	4.915	1.152	1.347	4.329	4.78	7.998	---NA---
TRINITY_DN60753_c8_g1	7.93046	2.92308	8.82411e-13	7.34712e-12	0	0.05	1.734	1.868	1.825	1.765	0.715	1.591	10.577	3.269	5.254	---NA---
TRINITY_DN68252_c2_g5	7.59504	10.4712	8.87978e-13	7.39138e-12	0.168	23.93	685.231	645.947	862.012	1534.53	385.009	521.13	2403.91	1570.48	3737.76	---NA---
TRINITY_DN65487_c1_g2	6.29855	4.57418	8.91279e-13	7.4105e-12	0	7.755	201.025	202.671	201.005	212.214	55.966	104.94	271.164	391.131	170.825	---NA---
TRINITY_DN57128_c0_g2	6.72643	6.79642	8.96272e-13	7.44153e-12	0.087	1.837	41.508	48.754	48.825	62.912	16.501	28.397	101.028	114.796	108.635	---NA---
TRINITY_DN67656_c2_g4	6.31345	5.14565	9.00317e-13	7.45833e-12	0.18	0.632	5.981	7.283	9.075	14.499	3.973	4.915	14.129	16.206	23.864	---NA---
TRINITY_DN61200_c7_g5	6.3095	5.00718	9.04767e-13	7.48679e-12	0	0.79	8.903	11.133	13.159	18.665	6.807	7.353	15.557	24.313	50.641	---NA---
TRINITY_DN58263_c1_g1	7.1167	7.99752	9.10195e-13	7.52116e-12	0.081	2.785	57.895	80.461	116.959	197.612	62.389	59.861	175.402	188.251	282.841	---NA---
TRINITY_DN64145_c1_g2	6.26876	4.86158	9.11863e-13	7.53283e-12	0.51	3.932	150.088	168.049	154.429	136.301	46.232	76.388	234.08	200.909	54.182	PDI2_CAEELProtein disulfide-isomerase 2 OS=Caenorhabditis elegans OX=6239 GN=pdi-2 PE=1 SV=1	P:GO:0018401; P:GO:0034976; P:GO:0080058; F:GO:0003756; F:GO:0003810; F:GO:0031545; C:GO:0016222	P:peptidyl-proline hydroxylation to 4-hydroxy-L-proline; P:response to endoplasmic reticulum stress; P:protein deglutathionylation; F:protein disulfide isomerase activity; F:protein-glutamine gamma-glutamyltransferase activity; F:peptidyl-proline 4-dioxygenase activity; C:procollagen-proline 4-dioxygenase complex
TRINITY_DN53074_c0_g1	7.92783	2.92112	9.13403e-13	7.53828e-12	0	0.075	3.605	2.293	1.916	3.212	0.45	1.129	7.889	6.883	10.799	---NA---
TRINITY_DN67222_c5_g1	9.85051	2.92098	9.13467e-13	7.53828e-12	0	0	5.003	5.572	7.795	10.641	3.589	0.808	8.687	8.337	14.283	---NA---
TRINITY_DN62146_c3_g1	6.75326	3.92607	9.13531e-13	7.53828e-12	0	0.141	2.722	3.559	2.884	4.063	1.073	1.809	7.72	6.875	5.573	WBP4_CHICKWW domain-binding protein 4 OS=Gallus gallus OX=9031 GN=WBP4 PE=2 SV=1	P:GO:0006397; P:GO:0008380; F:GO:0003676; C:GO:0071011	P:mRNA processing; P:RNA splicing; F:nucleic acid binding; C:precatalytic spliceosome
TRINITY_DN66095_c6_g5	7.92623	2.92008	9.13881e-13	7.53828e-12	0	1.089	19.214	40.775	21.821	48.977	17.15	15.001	98.604	107.526	152.074	---NA---
TRINITY_DN59855_c3_g3	6.75335	3.92664	9.14056e-13	7.53828e-12	0	0.274	6.096	6.37	9.015	10.2	2.649	5.569	12.364	15.647	11.764	RT18C_BOVIN28S ribosomal protein S18c, mitochondrial OS=Bos taurus OX=9913 GN=MRPS18C PE=1 SV=2	F:GO:0003735; F:GO:0070181; C:GO:0005743; C:GO:0005763	F:structural constituent of ribosome; F:small ribosomal subunit rRNA binding; C:mitochondrial inner membrane; C:mitochondrial small ribosomal subunit
TRINITY_DN57707_c0_g1	6.27637	4.70461	9.15622e-13	7.54909e-12	0	12.368	248.746	287.241	293.078	454.145	95.868	160.707	365.212	509.426	408.663	---NA---
TRINITY_DN62162_c1_g1	6.65326	4.10957	9.24582e-13	7.62083e-12	0	0.216	2.996	2.677	3.66	3.797	1.549	2.22	7.874	8.542	14.826	GGH_HUMANGamma-glutamyl hydrolase OS=Homo sapiens OX=9606 GN=GGH PE=1 SV=2	P:GO:0042221; P:GO:0043312; P:GO:0071704; F:GO:0005515; F:GO:0008238; F:GO:0034722; C:GO:0005615; C:GO:0035578; C:GO:0035580; C:GO:1904724	P:response to chemical; P:neutrophil degranulation; P:organic substance metabolic process; F:protein binding; F:exopeptidase activity; F:gamma-glutamyl-peptidase activity; C:extracellular space; C:azurophil granule lumen; C:specific granule lumen; C:tertiary granule lumen
TRINITY_DN45111_c0_g1	9.84742	2.92112	9.4465e-13	7.78406e-12	0	0	1.062	1.193	0.988	1.396	0.609	0.924	3.406	4.362	3.765	---NA---
TRINITY_DN58312_c0_g2	9.84529	2.92008	9.45148e-13	7.78599e-12	0	0	2.659	1.224	1.573	2.463	0.768	1.578	10.254	9.347	5.376	COP3_CONPUConodipine-P3 OS=Conus purpurascens OX=41690 PE=1 SV=1	P:GO:0006644; P:GO:0035821; P:GO:0050482; F:GO:0004623; F:GO:0016787; F:GO:0090729; F:GO:0102567; F:GO:0102568; C:GO:0005576	P:phospholipid metabolic process; P:modulation of process of other organism; P:arachidonic acid secretion; F:phospholipase A2 activity; F:hydrolase activity; F:toxin activity; F:phospholipase A2 activity (consuming 1,2-dipalmitoylphosphatidylcholine); F:phospholipase A2 activity consuming 1,2-dioleoylphosphatidylethanolamine); C:extracellular region
TRINITY_DN58720_c0_g1	9.84554	2.91801	9.46133e-13	7.78996e-12	0	0	3.91	4.212	4.679	4.556	1.364	2.092	10.789	9.791	10.003	CMC4_BOVINCx9C motif-containing protein 4 OS=Bos taurus OX=9913 GN=CMC4 PE=3 SV=1	C:GO:0005739	C:mitochondrion
TRINITY_DN65509_c3_g1	9.84638	2.91792	9.46178e-13	7.78996e-12	0	0	2.67	3.144	3.771	6.157	2.026	3.785	7.471	5.051	5.385	---NA---
TRINITY_DN66674_c2_g2	9.84328	2.91741	9.46421e-13	7.78996e-12	0	0	1.892	2.666	1.25	2.227	0.993	0.898	3.443	3.54	3.334	ARP5_MOUSEActin-related protein 5 OS=Mus musculus OX=10090 GN=Actr5 PE=1 SV=3	P:GO:0006259; P:GO:0006974	P:DNA metabolic process; P:cellular response to DNA damage stimulus
TRINITY_DN64099_c6_g1	7.9214	2.91626	9.46973e-13	7.79232e-12	0	0.058	2.859	2.76	3.933	5.161	1.43	2.002	4.029	6.834	8.682	---NA---
TRINITY_DN58742_c2_g1	6.61353	6.52353	9.67777e-13	7.95908e-12	0.226	0.997	24.186	22.836	21.559	27.428	9.946	17.99	54.158	66.277	66.667	CP3A7_HUMANCytochrome P450 3A7 OS=Homo sapiens OX=9606 GN=CYP3A7 PE=1 SV=3	P:GO:0002933; P:GO:0008210; P:GO:0042573; F:GO:0005488; F:GO:0008401; F:GO:0101020; F:GO:0101021; C:GO:0005783; C:GO:0016020	P:lipid hydroxylation; P:estrogen metabolic process; P:retinoic acid metabolic process; F:binding; F:retinoic acid 4-hydroxylase activity; F:estrogen 16-alpha-hydroxylase activity; F:estrogen 2-hydroxylase activity; C:endoplasmic reticulum; C:membrane
TRINITY_DN63709_c4_g4	6.31155	5.12965	9.68353e-13	7.96159e-12	0	1.222	29.473	29.974	26.61	42.03	10.118	13.397	33.085	47.706	62.124	---NA---
TRINITY_DN64348_c4_g1	6.39043	5.61085	9.7109e-13	7.97743e-12	0	0.682	9.649	11.236	9.922	16.172	5.191	6.236	21.747	24.403	39.814	---NA---
TRINITY_DN68206_c8_g7	9.84021	2.91423	9.8047e-13	8.04776e-12	0	0.216	10.679	21.581	16.638	21.949	5.88	7.725	32.66	33.52	44.254	---NA---
TRINITY_DN4137_c0_g1	7.91673	2.91005	9.82545e-13	8.06099e-12	0	0.125	7.179	6.765	3.741	7.604	1.934	3.272	11.338	12.567	20.343	---NA---
TRINITY_DN54498_c0_g1	7.39248	3.23256	9.82628e-13	8.06099e-12	0	0.565	9.25	12.367	8.379	12.56	4.94	2.682	13.411	16.288	40.423	---NA---
TRINITY_DN64595_c9_g1	9.83816	2.90817	9.83477e-13	8.06572e-12	0	0	4.215	9.535	8.995	15.33	4.754	4.722	9.471	10.596	18.292	---NA---
TRINITY_DN53246_c0_g1	6.50009	4.41594	9.85165e-13	8.07731e-12	0	1.189	18.006	21.508	19.26	29.624	9.628	11.125	37.238	58.712	53.03	NOP10_DROMEH/ACA ribonucleoprotein complex subunit 3 OS=Drosophila melanogaster OX=7227 GN=CG7637 PE=2 SV=1	P:GO:0031118; P:GO:0031120; F:GO:0034513; F:GO:0070034; C:GO:0031429; C:GO:0090661	P:rRNA pseudouridine synthesis; P:snRNA pseudouridine synthesis; F:box H/ACA snoRNA binding; F:telomerase RNA binding; C:box H/ACA snoRNP complex; C:box H/ACA telomerase RNP complex
TRINITY_DN64131_c6_g2	7.39285	3.23984	1.00666e-12	8.24846e-12	0	0.05	2.838	2.449	2.723	1.508	0.781	1.36	5.53	4.017	1.405	---NA---
TRINITY_DN59318_c0_g1	6.73838	3.91124	1.01444e-12	8.30582e-12	0	0.199	5.487	7.055	3.943	5.192	1.642	2.695	10.826	9.758	7.867	---NA---
TRINITY_DN60749_c6_g1	6.38843	5.81725	1.01585e-12	8.31276e-12	0.377	10.814	388.786	357.772	317.087	366.237	95.06	169.869	556.941	572.039	271.283	EF1G_ARTSAElongation factor 1-gamma OS=Artemia salina OX=85549 PE=1 SV=3	P:GO:0006412	P:translation
TRINITY_DN60764_c3_g1	9.83552	2.90998	1.01641e-12	8.31499e-12	0	0	6.948	10.707	9.771	6.875	4.781	5.12	13.529	13.29	8.486	---NA---
TRINITY_DN60591_c9_g3	9.83771	2.90642	1.01824e-12	8.32763e-12	0	0	4.698	7.242	16.265	35.278	15.627	5.389	17.645	15.894	35.113	---NA---
TRINITY_DN56127_c0_g1	7.38673	3.23172	1.03838e-12	8.47363e-12	0	0.175	4.089	5.229	3.348	5.018	1.536	3.234	11.265	13.668	13.356	TEX43_BOVINTestis-expressed protein 43 OS=Bos taurus OX=9913 GN=TEX43 PE=2 SV=2
TRINITY_DN66240_c4_g2	7.38548	3.22845	1.03988e-12	8.48116e-12	0	0.15	4.31	6.661	7.633	17.547	5.575	4.85	6.621	11.507	18.264	---NA---
TRINITY_DN55079_c0_g1	7.90861	2.90585	1.0537e-12	8.59152e-12	0	0.108	3.9	5.416	3.902	6.978	2.066	1.36	11.258	14.53	11.408	IDH1_KLULAIsocitrate dehydrogenase	P:GO:0044237; F:GO:0016616; F:GO:0046872; C:GO:0005759	P:cellular metabolic process; F:oxidoreductase activity, acting on the CH-OH group of donors, NAD or NADP as acceptor; F:metal ion binding; C:mitochondrial matrix
TRINITY_DN65031_c6_g1	9.83236	2.90273	1.05537e-12	8.60271e-12	0	0	0.893	1.193	2.45	3.612	1.099	1.347	2.966	4.731	7.867	---NA---
TRINITY_DN66164_c1_g1	7.9053	2.90027	1.05668e-12	8.611e-12	0	0.15	3.952	3.393	5.405	7.316	2.41	3.785	14.085	16.682	20.315	---NA---
TRINITY_DN47790_c1_g1	7.90538	2.89915	1.05728e-12	8.61353e-12	0	0.482	13.78	7.709	19.108	29.594	8.926	15.437	42.219	48.182	72.895	---NA---
TRINITY_DN65573_c1_g1	6.32878	5.36241	1.05808e-12	8.61766e-12	0	8.453	325.75	468.632	529.83	265.132	120.832	205.17	568.873	397.267	101.761	---NA---
TRINITY_DN68135_c3_g8	6.85952	3.68936	1.06009e-12	8.63163e-12	0	0.233	6.569	4.835	8.531	11.585	4.211	3.092	13.712	9.355	12.232	---NA---
TRINITY_DN65031_c4_g1	6.85944	3.69043	1.06122e-12	8.63852e-12	0	0.166	4.488	7.408	7.411	7.87	2.238	3.105	10.342	8.312	7.249	---NA---
TRINITY_DN66696_c7_g1	6.75901	7.03463	1.07886e-12	8.77112e-12	0.267	3.682	83.627	109.055	131.873	163.011	46.365	55.203	188.242	227.817	245.565	---NA---
TRINITY_DN65573_c2_g4	6.85596	3.68689	1.079e-12	8.77112e-12	0	1.671	23.944	38.71	51.567	88.309	23.427	20.39	83.515	83.591	79.095	---NA---
TRINITY_DN63041_c5_g1	6.54841	4.25148	1.08269e-12	8.79678e-12	0	9.559	270.451	338.329	261.708	301.898	64.574	122.301	365.739	465.408	300.009	HS90A_RABITHeat shock protein HSP 90-alpha OS=Oryctolagus cuniculus OX=9986 GN=HSP90AA1 PE=1 SV=2	P:GO:0002218; P:GO:0002230; P:GO:0006457; P:GO:0009408; P:GO:0009409; P:GO:0032728; P:GO:0042981; P:GO:0046677; P:GO:0098586; F:GO:0005524; F:GO:0016787; F:GO:0051082; F:GO:0051219; C:GO:0005634; C:GO:0005739; C:GO:0005886; C:GO:0042470	P:activation of innate immune response; P:positive regulation of defense response to virus by host; P:protein folding; P:response to heat; P:response to cold; P:positive regulation of interferon-beta production; P:regulation of apoptotic process; P:response to antibiotic; P:cellular response to virus; F:ATP binding; F:hydrolase activity; F:unfolded protein binding; F:phosphoprotein binding; C:nuc…
TRINITY_DN66185_c4_g3	6.88303	7.3612	1.08275e-12	8.79678e-12	0.017	1.122	37.483	35.183	27.931	40.861	14.223	17.195	75.971	77.456	55.68	---NA---
TRINITY_DN58825_c0_g1	6.6024	3.69318	1.08582e-12	8.81925e-12	0.215	1.189	38.597	39.644	40.052	39.783	12.343	21.211	89.441	74.523	17.973	ISU1_YARLIIron sulfur cluster assembly protein 1, mitochondrial OS=Yarrowia lipolytica (strain CLIB 122 / E 150) OX=284591 GN=ISU1 PE=3 SV=1	P:GO:0006879; F:GO:0008198; F:GO:0051537; F:GO:0051539; C:GO:0005759	P:cellular iron ion homeostasis; F:ferrous iron binding; F:2 iron, 2 sulfur cluster binding; F:4 iron, 4 sulfur cluster binding; C:mitochondrial matrix
TRINITY_DN67794_c3_g1	7.06062	3.46666	1.08638e-12	8.82139e-12	0	0.191	6.433	4.97	5.304	6.126	1.205	2.9	10.24	10.341	13.15	RPAB5_DROMEDNA-directed RNA polymerases I, II, and III subunit RPABC5 OS=Drosophila melanogaster OX=7227 GN=Rpb10 PE=3 SV=1	P:GO:0006360; P:GO:0006366; P:GO:0042797; F:GO:0001054; F:GO:0001055; F:GO:0001056; F:GO:0003677; F:GO:0008270; C:GO:0005665; C:GO:0005666; C:GO:0005736	P:transcription by RNA polymerase I; P:transcription by RNA polymerase II; P:tRNA transcription by RNA polymerase III; F:RNA polymerase I activity; F:RNA polymerase II activity; F:RNA polymerase III activity; F:DNA binding; F:zinc ion binding; C:RNA polymerase II, core complex; C:RNA polymerase III complex; C:RNA polymerase I complex
TRINITY_DN65222_c1_g5	9.82693	2.90528	1.09053e-12	8.85266e-12	0	0	3.637	4.098	2.813	3.048	1.165	2.066	3.12	4.181	1.171	---NA---
TRINITY_DN65866_c0_g9	9.82692	2.89605	1.09562e-12	8.89153e-12	0	0	4.856	2.241	4.124	7.819	2.278	3.054	9.61	7.959	16.212	---NA---
TRINITY_DN67883_c2_g4	6.85379	3.68609	1.10013e-12	8.92569e-12	0	2.693	261.843	292.812	254.468	414.537	63.329	120.133	106.727	108.266	48.778	---NA---
TRINITY_DN62304_c4_g1	7.37985	3.22193	1.10195e-12	8.93726e-12	0	0.075	4.488	5.406	4.649	5.285	1.881	2.194	4.461	5.019	9.235	---NA---
TRINITY_DN68250_c12_g1	7.37627	3.22149	1.10216e-12	8.93726e-12	0	1.903	26.782	26.81	45.477	45.96	20.62	27.781	40.029	45.184	40.03	---NA---
TRINITY_DN65140_c2_g1	7.05792	3.46475	1.11317e-12	9.02155e-12	0	0.241	6.37	5.323	4.85	5.592	2.092	3.375	12.708	14.349	14.939	---NA---
TRINITY_DN58525_c0_g1	7.05614	3.46209	1.11445e-12	9.02941e-12	0	0.474	9.702	11.33	9.206	12.57	2.993	4.337	25.343	24.337	32.05	SNAPN_HUMANSNARE-associated protein Snapin OS=Homo sapiens OX=9606 GN=SNAPIN PE=1 SV=1	P:GO:0006886; P:GO:0007040; P:GO:0008152; P:GO:0008333; P:GO:0031175; P:GO:0032418; P:GO:0032438; P:GO:0043393; P:GO:0048490; P:GO:1902824; P:GO:2000300; F:GO:0000149; C:GO:0005764; C:GO:0005794; C:GO:0008021; C:GO:0030141; C:GO:0031083; C:GO:0048471; C:GO:0098588; C:GO:0099078	P:intracellular protein transport; P:lysosome organization; P:metabolic process; P:endosome to lysosome transport; P:neuron projection development; P:lysosome localization; P:melanosome organization; P:regulation of protein binding; P:anterograde synaptic vesicle transport; P:positive regulation of late endosome to lysosome transport; P:regulation of synaptic vesicle exocytosis; F:SNARE binding; …
TRINITY_DN61715_c5_g1	6.8521	3.6852	1.12164e-12	9.08268e-12	0	0.116	20.56	15.158	9.216	9.953	3.271	12.049	24.384	25.734	3.765	HMCN1_MOUSEHemicentin-1 OS=Mus musculus OX=10090 GN=Hmcn1 PE=1 SV=1	P:GO:0009617; P:GO:0009987; C:GO:0005576; C:GO:0005604; C:GO:0005938; C:GO:0030054	P:response to bacterium; P:cellular process; C:extracellular region; C:basement membrane; C:cell cortex; C:cell junction
TRINITY_DN64723_c4_g1	6.62015	4.07879	1.1237e-12	9.09685e-12	0	0.848	22.883	20.865	23.485	36.889	9.297	15.411	34.44	45.365	32.771	---NA---
TRINITY_DN65814_c0_g1	7.89615	2.89567	1.13393e-12	9.17463e-12	0	0.216	17.512	10.313	10.053	8.763	3.364	3.67	26.918	33.249	15.285	---NA---
TRINITY_DN62183_c0_g1	7.37328	3.21625	1.13569e-12	9.1839e-12	0	0.366	6.391	6.038	7.946	12.97	2.821	4.581	19.286	21.988	34.822	CSN4_BOVINCOP9 signalosome complex subunit 4 OS=Bos taurus OX=9913 GN=COPS4 PE=2 SV=1	P:GO:0000338; C:GO:0005829; C:GO:0008180; C:GO:0031410; C:GO:0045202	P:protein deneddylation; C:cytosol; C:COP9 signalosome; C:cytoplasmic vesicle; C:synapse
TRINITY_DN63241_c1_g1	7.89473	2.89124	1.13647e-12	9.18764e-12	0	0.05	2.354	2.594	3.217	4.289	0.98	6.146	7.676	7.803	5.994	OXDD_MOUSED-aspartate oxidase OS=Mus musculus OX=10090 GN=Ddo PE=1 SV=1	P:GO:0006531; P:GO:0007320; P:GO:0007625; P:GO:0019478; P:GO:0042445; F:GO:0008445; F:GO:0071949; C:GO:0005737	P:aspartate metabolic process; P:insemination; P:grooming behavior; P:D-amino acid catabolic process; P:hormone metabolic process; F:D-aspartate oxidase activity; F:FAD binding; C:cytoplasm
TRINITY_DN59734_c0_g2	6.53768	4.23881	1.14381e-12	9.24448e-12	0	0.557	4.909	6.236	8.621	12.129	5.84	4.132	22.611	18.99	28.791	---NA---
TRINITY_DN52070_c0_g3	6.71405	3.88507	1.15512e-12	9.32567e-12	0	1.347	20.339	25.295	18.231	38.305	11.575	17.374	38.52	57.373	97.883	---NA---
TRINITY_DN66763_c4_g1	6.84698	3.6786	1.16043e-12	9.36338e-12	0	0.266	7.883	10.925	13.028	16.982	7.8	7.981	11.273	17.914	19.687	---NA---
TRINITY_DN55880_c0_g1	7.04859	3.45493	1.17195e-12	9.43312e-12	0	0.416	10.269	14.349	8.783	15.248	4.648	5.98	24.193	21.578	25.606	---NA---
TRINITY_DN67796_c4_g1	6.58426	3.88513	1.17557e-12	9.45451e-12	0.052	0.15	3.763	2.864	4.265	3.745	2.304	3.221	3.032	6.284	4.955	---NA---
TRINITY_DN65079_c6_g1	9.8175	2.88832	1.17783e-12	9.46367e-12	0	0	38.954	74.038	93.908	136.937	47.067	60.721	64.207	89.645	136.658	---NA---
TRINITY_DN67903_c4_g2	7.89244	2.88806	1.17799e-12	9.46367e-12	0	0.042	4.972	5.354	5.838	6.875	1.934	3.003	4.981	9.651	7.38	---NA---
TRINITY_DN67812_c10_g2	6.46855	4.38497	1.18709e-12	9.5238e-12	0	0.615	25.647	21.072	12.715	9.112	6.291	11.947	36.227	27.771	13.815	---NA---
TRINITY_DN63496_c1_g2	6.7099	3.88363	1.19455e-12	9.5811e-12	0	0.199	4.352	3.496	3.922	4.884	1.761	2.9	8.013	9.75	5.844	SDHF4_DROMESuccinate dehydrogenase assembly factor 4, mitochondrial OS=Drosophila melanogaster OX=7227 GN=Sirup PE=3 SV=2	P:GO:0034553; P:GO:0034614; P:GO:0045333; P:GO:1904231; F:GO:0008047; C:GO:0005759	P:mitochondrial respiratory chain complex II assembly; P:cellular response to reactive oxygen species; P:cellular respiration; P:positive regulation of succinate dehydrogenase activity; F:enzyme activator activity; C:mitochondrial matrix
TRINITY_DN59814_c5_g2	7.04712	3.45617	1.19941e-12	9.61575e-12	0	0.066	3.237	2.594	4.346	4.371	1.616	2.117	5.222	4.279	1.751	INSI1_XENLAInsulin-induced gene 1 protein OS=Xenopus laevis OX=8355 GN=insig1 PE=2 SV=1	C:GO:0110165	C:cellular anatomical entity
TRINITY_DN67064_c1_g1	7.04643	3.45542	1.1998e-12	9.61575e-12	0	0.158	21.642	17.358	24.17	12.652	9.337	17.169	28.09	21.881	8.439	---NA---
TRINITY_DN66810_c1_g3	7.04765	3.45532	1.19985e-12	9.61575e-12	0	0.125	6.254	7.885	9.015	10.179	3.377	3.542	7.259	8.206	6.931	PPA27_ARATHProbable inactive purple acid phosphatase 27 OS=Arabidopsis thaliana OX=3702 GN=PAP27 PE=2 SV=1	P:GO:0016311; F:GO:0003993; F:GO:0016787; F:GO:0046872; C:GO:0005576	P:dephosphorylation; F:acid phosphatase activity; F:hydrolase activity; F:metal ion binding; C:extracellular region
TRINITY_DN58886_c0_g1	6.37852	5.76636	1.20842e-12	9.68178e-12	0	1.554	32.301	29.684	33.619	35.874	9.932	14.077	69.349	69.382	69.429	KCD17_HUMANBTB/POZ domain-containing protein KCTD17 OS=Homo sapiens OX=9606 GN=KCTD17 PE=1 SV=3	P:GO:0032469; P:GO:0043161; P:GO:0045724; F:GO:0042802; F:GO:0097602; C:GO:0005737; C:GO:0031463	P:endoplasmic reticulum calcium ion homeostasis; P:proteasome-mediated ubiquitin-dependent protein catabolic process; P:positive regulation of cilium assembly; F:identical protein binding; F:cullin family protein binding; C:cytoplasm; C:Cul3-RING ubiquitin ligase complex
TRINITY_DN67831_c3_g3	9.80962	2.88144	1.22328e-12	9.79679e-12	0	0	6.275	5.136	6.504	6.054	3.019	6.159	6.05	7.343	6.678	---NA---
TRINITY_DN60786_c5_g1	9.81095	2.88119	1.22344e-12	9.79679e-12	0	0	4.783	6.619	7.159	12.314	4.052	3.773	12.716	11.926	19.406	---NA---
TRINITY_DN53528_c0_g2	6.89196	3.20177	1.24236e-12	9.94565e-12	0.006	0.017	0.116	0.757	0.232	1.016	0.371	0.385	1.267	0.731	2.688	CYB_SARGLCytochrome b OS=Sarcophyton glaucum OX=70919 GN=MT-CYB PE=3 SV=1	P:GO:0022904; F:GO:0008121; F:GO:0046872; C:GO:0005743; C:GO:0016021; C:GO:0045275	P:respiratory electron transport chain; F:ubiquinol-cytochrome-c reductase activity; F:metal ion binding; C:mitochondrial inner membrane; C:integral component of membrane; C:respiratory chain complex III
TRINITY_DN54944_c0_g1	6.75453	7.05478	1.25247e-12	1.00239e-11	0	4.646	96.776	101.284	78.309	124.029	35.134	52.11	192.051	241.386	366.31	GMPR1_MOUSEGMP reductase 1 OS=Mus musculus OX=10090 GN=Gmpr PE=1 SV=1	P:GO:0006144; P:GO:0006163; F:GO:0003920; F:GO:0046872; C:GO:1902560	P:purine nucleobase metabolic process; P:purine nucleotide metabolic process; F:GMP reductase activity; F:metal ion binding; C:GMP reductase complex
TRINITY_DN55751_c1_g1	7.03952	3.44586	1.26339e-12	1.01058e-11	0	0.308	7.137	7.045	10.376	11.4	1.47	2.849	12.239	17.528	23.078	RSPH1_MOUSERadial spoke head 1 homolog OS=Mus musculus OX=10090 GN=Rsph1 PE=1 SV=2	P:GO:0007286; F:GO:0005515; C:GO:0000794; C:GO:0001520; C:GO:0005737; C:GO:0072687	P:spermatid development; F:protein binding; C:condensed nuclear chromosome; C:outer dense fiber; C:cytoplasm; C:meiotic spindle
TRINITY_DN66116_c9_g1	9.80732	2.88016	1.26704e-12	1.01297e-11	0	0	2.46	4.223	6.524	9.481	3.205	2.31	5.86	6.571	6.865	---NA---
TRINITY_DN61770_c1_g2	9.80731	2.8801	1.26707e-12	1.01297e-11	0	0	8.419	9.462	11.485	17.896	4.622	2.618	17.872	17.356	17.673	---NA---
TRINITY_DN68116_c4_g8	9.80604	2.87917	1.26767e-12	1.01318e-11	0	0	20.307	22.203	26.318	14.858	11.945	11.587	41.428	39.927	32.256	---NA---
TRINITY_DN66343_c11_g6	7.88397	2.87735	1.26884e-12	1.01383e-11	0	0.116	17.722	21.622	27.094	26.618	11.336	15.219	27.658	31.59	58.49	---NA---
TRINITY_DN65878_c2_g1	6.69965	3.87397	1.2694e-12	1.01401e-11	0	2.103	95.378	107.291	85.549	67.54	20.554	41.101	152.051	108.282	27.732	---NA---
TRINITY_DN64128_c0_g1	7.87981	2.87446	1.27069e-12	1.01476e-11	0	0.05	1.041	2.085	2.743	5.244	1.377	0.821	4.431	4.665	6.21	---NA---
TRINITY_DN64986_c1_g2	7.35801	3.20643	1.27495e-12	1.01777e-11	0	0.125	5.718	4.472	4.759	6.095	1.775	2.746	10.438	12.099	4.674	API5A_XENLAApoptosis inhibitor 5-A OS=Xenopus laevis OX=8355 GN=api5-a PE=2 SV=1	P:GO:0006915; C:GO:0005634	P:apoptotic process; C:nucleus
TRINITY_DN63521_c3_g2	7.35793	3.20608	1.27515e-12	1.01777e-11	0	0.05	6.181	3.87	3.408	2.073	0.954	2.04	5.896	4.296	1.199	---NA---
TRINITY_DN64442_c4_g1	6.69637	3.86904	1.28571e-12	1.0251e-11	0	0.208	4.089	3.621	4.104	5.654	1.655	2.079	9.28	10.243	9.797	DDX1_BOVINATP-dependent RNA helicase DDX1 OS=Bos taurus OX=9913 GN=DDX1 PE=2 SV=1	P:GO:0006302; P:GO:0006355; P:GO:0006364; P:GO:0006388; P:GO:0006397; P:GO:0032508; P:GO:0043123; P:GO:0045087; P:GO:0051607; P:GO:0090305; F:GO:0003677; F:GO:0003682; F:GO:0003712; F:GO:0003724; F:GO:0004527; F:GO:0005524; F:GO:0008143; F:GO:0033677; C:GO:0005730; C:GO:0005739; C:GO:0005829; C:GO:0010494; C:GO:0071920; C:GO:0072669	P:double-strand break repair; P:regulation of transcription, DNA-templated; P:rRNA processing; P:tRNA splicing, via endonucleolytic cleavage and ligation; P:mRNA processing; P:DNA duplex unwinding; P:positive regulation of I-kappaB kinase/NF-kappaB signaling; P:innate immune response; P:defense response to virus; P:nucleic acid phosphodiester bond hydrolysis; F:DNA binding; F:chromatin binding; F…
TRINITY_DN60210_c8_g3	6.59549	4.05191	1.29548e-12	1.03205e-11	0	1.147	14.642	18.52	22.113	41.445	17.945	16.104	38.271	40.543	65.983	---NA---
TRINITY_DN66641_c3_g1	6.29574	5.64538	1.29942e-12	1.03463e-11	0.023	0.665	9.471	12.295	15.347	22.708	7.919	9.239	26.727	31.155	25.625	---NA---
TRINITY_DN61302_c5_g1	7.03675	7.97581	1.3027e-12	1.03696e-11	0	10.739	145.863	138.614	162.466	242.506	64.177	73.95	519.615	763.338	605.684	---NA---
TRINITY_DN66427_c1_g1	6.88533	3.20342	1.31291e-12	1.04424e-11	0.238	0.665	46.228	56.411	73.146	71.603	20.328	43.41	68.192	58.835	16.278	---NA---
TRINITY_DN58736_c0_g1	7.87878	2.87591	1.31448e-12	1.04464e-11	0	0.05	4.31	6.63	6.574	6.208	1.907	2.631	9.412	6.308	3.447	---NA---
TRINITY_DN66025_c2_g1	9.80178	2.87341	1.31614e-12	1.0454e-11	0	0	2.144	2.822	4.134	4.741	1.338	1.668	6.013	4.78	5.994	---NA---
TRINITY_DN64864_c0_g1	9.79832	2.87213	1.31699e-12	1.04571e-11	0	0	2.239	2.573	2.047	2.842	0.808	1.206	3.992	4.591	4.018	EXOC3_RATExocyst complex component 3 OS=Rattus norvegicus OX=10116 GN=Exoc3 PE=1 SV=1	P:GO:0051179; F:GO:0005515; C:GO:0005737; C:GO:0042734	P:localization; F:protein binding; C:cytoplasm; C:presynaptic membrane
TRINITY_DN66180_c9_g4	7.35189	3.19595	1.31724e-12	1.04571e-11	0	0.1	2.502	4.939	2.934	3.951	1.006	1.501	6.197	6.53	8.645	---NA---
TRINITY_DN56999_c0_g1	7.87769	2.87039	1.31814e-12	1.04615e-11	0	0.108	3.195	4.576	11.878	13.607	3.841	2.258	8.987	9.799	19.2	---NA---
TRINITY_DN56205_c0_g1	6.82207	3.65428	1.33461e-12	1.05638e-11	0	1.77	33.762	34.477	26.943	43.959	7.959	30.194	77.597	105.801	72.408	PHS_CAEELPutative pterin-4-alpha-carbinolamine dehydratase OS=Caenorhabditis elegans OX=6239 GN=pcbd-1 PE=3 SV=3	P:GO:0006729; F:GO:0008124	P:tetrahydrobiopterin biosynthetic process; F:4-alpha-hydroxytetrahydrobiopterin dehydratase activity
TRINITY_DN58748_c1_g1	7.0643	8.16828	1.34703e-12	1.06536e-11	0.075	6.317	140.691	180.292	162.153	228.92	60.442	98.883	452.551	510.009	457.047	TRX1_SCHPOThioredoxin-1 OS=Schizosaccharomyces pombe (strain 972 / ATCC 24843) OX=284812 GN=trx1 PE=3 SV=3	P:GO:0019379; P:GO:0042744; P:GO:0045454; P:GO:0061692; P:GO:1900409; P:GO:1990355; F:GO:0005515; F:GO:0015035; F:GO:0016209; C:GO:0005737	P:sulfate assimilation, phosphoadenylyl sulfate reduction by phosphoadenylyl-sulfate reductase (thioredoxin); P:hydrogen peroxide catabolic process; P:cell redox homeostasis; P:cellular detoxification of hydrogen peroxide; P:positive regulation of cellular response to oxidative stress; P:L-methionine salvage from methionine sulphoxide; F:protein binding; F:protein disulfide oxidoreductase activit…
TRINITY_DN63838_c1_g1	6.21378	4.49892	1.35388e-12	1.07048e-11	0.116	0.199	4.667	5.343	3.963	6.947	2.198	3.811	8.68	11.836	11.464	DPH3_MOUSEDPH3 homolog OS=Mus musculus OX=10090 GN=Dph3 PE=1 SV=1	P:GO:0002098; P:GO:0017183; P:GO:0050709; P:GO:0051099; F:GO:0046872; C:GO:0005654; C:GO:0005829	P:tRNA wobble uridine modification; P:peptidyl-diphthamide biosynthetic process from peptidyl-histidine; P:negative regulation of protein secretion; P:positive regulation of binding; F:metal ion binding; C:nucleoplasm; C:cytosol
TRINITY_DN56806_c0_g1	7.34953	3.1939	1.35598e-12	1.07185e-11	0	0.15	6.853	4.866	4.054	9.871	2.238	3.388	9.119	10.423	13.056	---NA---
TRINITY_DN67649_c5_g1	9.79342	2.86689	1.36713e-12	1.08037e-11	0	0	6.927	7.574	3.902	7.173	3.178	1.63	43.23	45.71	41.36	---NA---
TRINITY_DN67307_c2_g1	6.58958	6.58449	1.36846e-12	1.08114e-11	0.058	2.236	63.992	67.004	65.321	70.228	22.116	40.408	157.911	141.909	60.822	PPD_STRVTPhosphonopyruvate decarboxylase OS=Streptomyces viridochromogenes (strain DSM 40736 / JCM 4977 / BCRC 1201 / Tue 494) OX=591159 GN=ppd PE=3 SV=1	P:GO:0017000; P:GO:0032923; F:GO:0003824; F:GO:0016829; F:GO:0016831; F:GO:0030976; F:GO:0033980	P:antibiotic biosynthetic process; P:organic phosphonate biosynthetic process; F:catalytic activity; F:lyase activity; F:carboxy-lyase activity; F:thiamine pyrophosphate binding; F:phosphonopyruvate decarboxylase activity
TRINITY_DN52070_c0_g1	6.87552	3.18868	1.39792e-12	1.10411e-11	0.209	0.673	13.591	14.453	15.085	30.179	12.78	13.32	25.599	35.853	58.041	---NA---
TRINITY_DN61794_c0_g1	7.26911	9.27646	1.39951e-12	1.10507e-11	0.226	35.26	1624.28	1194.03	624.06	911.174	355.437	707.527	2349.77	2833.89	3701.44	---NA---
TRINITY_DN66164_c3_g1	7.86962	2.86829	1.41459e-12	1.11549e-11	0	0.058	3.364	3.196	3.549	4.063	1.324	1.95	9.705	8.041	3.896	---NA---
TRINITY_DN61762_c11_g1	7.86747	2.8655	1.41658e-12	1.11676e-11	0	0.058	4.478	7.377	7.089	8.004	1.934	3.939	7.163	7.442	5.048	RERG_MOUSERas-related and estrogen-regulated growth inhibitor OS=Mus musculus OX=10090 GN=Rerg PE=2 SV=1	P:GO:0050794; C:GO:0005622	P:regulation of cellular process; C:intracellular anatomical structure
TRINITY_DN62159_c3_g1	7.8677	2.86475	1.41712e-12	1.11689e-11	0	0.1	11.499	12.129	8.097	9.656	2.463	4.453	13.199	12.378	10.096	---NA---
TRINITY_DN59982_c4_g1	6.20285	4.90079	1.43044e-12	1.12709e-11	0	0.748	13.17	14.027	17.475	26.136	8.264	10.368	21.432	27.705	31.938	---NA---
TRINITY_DN67770_c4_g1	6.87151	3.18412	1.44084e-12	1.13498e-11	0.023	0.066	1.535	1.961	2.682	3.458	1.271	1.489	3.186	4.148	7.671	---NA---
TRINITY_DN61227_c2_g1	6.57571	4.03256	1.46253e-12	1.15176e-11	0	0.873	5.361	8.912	7.26	12.231	4.132	3.991	20.311	20.896	25.625	---NA---
TRINITY_DN62880_c8_g1	6.84908	7.49498	1.46376e-12	1.15241e-11	0.104	0.848	48.908	43.338	43.188	48.998	14.528	23.88	60.194	67.065	47.382	---NA---
TRINITY_DN64505_c3_g2	7.86323	2.86312	1.46872e-12	1.1558e-11	0	0.083	5.876	5.291	5.818	8.24	2.94	2.836	9.734	13.224	6.697	---NA---
TRINITY_DN54369_c0_g1	7.01909	3.43009	1.46884e-12	1.1558e-11	0	0.49	55.762	48.162	57.95	33.052	13.243	24.201	29.115	41.299	13.852	---NA---
TRINITY_DN67307_c4_g1	6.2164	4.34499	1.47964e-12	1.16399e-11	0.348	0.565	8.43	8.456	6.322	10.774	5.655	3.965	18.451	23.672	46.698	---NA---
TRINITY_DN64636_c3_g1	7.33562	3.18064	1.48447e-12	1.16727e-11	0	0.441	8.987	10.209	11.173	13.227	5.708	5.03	23.175	32.387	37.117	---NA---
TRINITY_DN58110_c0_g2	7.01657	3.42441	1.50845e-12	1.18349e-11	0	0.1	3.279	2.812	3.257	2.945	0.901	1.54	6.116	5.585	4.777	YJU2_MOUSESplicing factor YJU2 OS=Mus musculus OX=10090 GN=Yju2 PE=1 SV=1	P:GO:0000349; P:GO:0043518; F:GO:0046872; C:GO:0071006	P:generation of catalytic spliceosome for first transesterification step; P:negative regulation of DNA damage response, signal transduction by p53 class mediator; F:metal ion binding; C:U2-type catalytic step 1 spliceosome
TRINITY_DN63222_c7_g1	7.01617	3.42374	1.50888e-12	1.18352e-11	0	0.175	3.49	3.196	5.354	5.254	1.642	2.425	9.859	9.955	9.581	---NA---
TRINITY_DN65003_c7_g3	7.01378	3.42192	1.51005e-12	1.18413e-11	0	0.133	3.006	3.642	3.348	4.269	1.298	2.823	8.621	7.918	6.21	SDS3_BOVINSin3 histone deacetylase corepressor complex component SDS3 OS=Bos taurus OX=9913 GN=SUDS3 PE=2 SV=1	P:GO:0009987	P:cellular process
TRINITY_DN66503_c1_g1	7.85429	2.85041	1.53093e-12	1.1989e-11	0	0.066	1.387	0.955	1.765	1.909	0.874	0.796	5.259	4.271	4.411	---NA---
TRINITY_DN66979_c2_g1	7.01101	3.41729	1.55016e-12	1.21267e-11	0	0.324	6.202	6.277	5.576	13.329	3.39	5.454	19.388	17.027	25.447	---NA---
TRINITY_DN62126_c8_g2	6.23463	4.3407	1.56895e-12	1.2264e-11	0	0.59	15.851	18.707	16.537	13.617	7.946	9.855	31.781	22.76	9.731	---NA---
TRINITY_DN68104_c3_g3	6.83973	7.52635	1.57236e-12	1.22874e-11	0.046	2.992	100.77	91.822	74.991	98.201	24.222	45.771	186.074	252.852	141.706	---NA---
TRINITY_DN62021_c1_g1	7.33068	3.17754	1.57344e-12	1.22926e-11	0	0.05	1.987	2.106	2.571	2.063	0.94	1.54	4.124	2.85	1.714	---NA---
TRINITY_DN65270_c6_g1	7.85303	2.85077	1.58544e-12	1.23831e-11	0	0.042	4.572	6.723	6.312	6.639	2.331	3.298	6.995	8.074	6.107	---NA---
TRINITY_DN65915_c3_g2	7.85117	2.84798	1.58767e-12	1.23972e-11	0	0.075	3.731	3.787	3.691	2.832	1.841	2.387	9.317	9.199	8.411	---NA---
TRINITY_DN61678_c6_g1	9.77445	2.84579	1.58944e-12	1.24077e-11	0	0	4.278	3.216	6.151	6.054	2.755	4.53	12.935	15.417	22.188	---NA---
TRINITY_DN64790_c4_g3	6.09004	4.87307	1.61223e-12	1.25823e-11	0.081	0.432	7.442	9.628	11.122	16.664	5.032	6.313	17.074	18.695	18.217	---NA---
TRINITY_DN63830_c3_g4	7.32504	3.16997	1.62438e-12	1.26704e-11	0	0.066	2.081	3.569	3.66	5.767	1.616	2.015	3.816	4.731	5.629	---NA---
TRINITY_DN57987_c1_g2	7.8462	2.84841	1.64435e-12	1.28194e-11	0	0.05	0.515	1.473	0.212	0.77	0.543	0.218	5.479	9.183	3.147	---NA---
TRINITY_DN63441_c4_g3	6.39022	6.27402	1.64548e-12	1.28248e-11	0.075	0.715	26.467	20.906	33.235	20.379	7.774	19.055	20.78	29.709	46.08	UROM_RATUromodulin OS=Rattus norvegicus OX=10116 GN=Umod PE=2 SV=1	P:GO:0001822; P:GO:0003008; P:GO:0006950; P:GO:0010033; P:GO:0044237; P:GO:0071704; P:GO:0098771; C:GO:0005622; C:GO:0016020; C:GO:0043227	P:kidney development; P:system process; P:response to stress; P:response to organic substance; P:cellular metabolic process; P:organic substance metabolic process; P:inorganic ion homeostasis; C:intracellular anatomical structure; C:membrane; C:membrane-bounded organelle
TRINITY_DN60128_c0_g1	6.09886	5.00494	1.64951e-12	1.28528e-11	0.122	0.457	10.396	9.95	8.279	11.185	3.192	4.889	15.777	19.606	18.273	PGBD3_HUMANPiggyBac transposable element-derived protein 3 OS=Homo sapiens OX=9606 GN=PGBD3 PE=1 SV=3	C:GO:0005634	C:nucleus
TRINITY_DN67342_c2_g1	9.76945	2.84046	1.65096e-12	1.28607e-11	0	0	3.122	2.905	2.259	2.668	0.715	1.95	4.966	6.407	10.312	MED7A_XENLAMediator of RNA polymerase II transcription subunit 7-A OS=Xenopus laevis OX=8355 GN=med7-a PE=2 SV=1	P:GO:0006357; F:GO:0003712; C:GO:0005634; C:GO:0016592	P:regulation of transcription by RNA polymerase II; F:transcription coregulator activity; C:nucleus; C:mediator complex
TRINITY_DN65808_c3_g1	9.77035	2.83988	1.65145e-12	1.28612e-11	0	0	1.924	2.376	1.664	3.078	1.258	1.784	4.116	4.173	8.298	---NA---
TRINITY_DN57536_c2_g1	6.04255	4.32888	1.65223e-12	1.28628e-11	0.128	0.241	4.32	4.897	3.943	5.88	1.788	3.375	8.658	11.524	12.7	RAI1_MOUSERetinoic acid-induced protein 1 OS=Mus musculus OX=10090 GN=Rai1 PE=1 SV=3	P:GO:0006355; P:GO:0032501; P:GO:0048511; C:GO:0005634	P:regulation of transcription, DNA-templated; P:multicellular organismal process; P:rhythmic process; C:nucleus
TRINITY_DN68113_c0_g1	9.76719	2.83859	1.65252e-12	1.28628e-11	0	0	1.839	3.517	2.178	7.737	3.112	2.849	10.833	7.82	10.462	---NA---
TRINITY_DN57569_c2_g1	9.76916	2.8372	1.65369e-12	1.28685e-11	0	0	21.485	21.301	13.109	31.287	16.594	23.059	63.358	58.285	153.001	NAS15_CAEELZinc metalloproteinase nas-15 OS=Caenorhabditis elegans OX=6239 GN=nas-15 PE=2 SV=2	F:GO:0004222	F:metalloendopeptidase activity
TRINITY_DN59017_c0_g2	7.32302	3.17236	1.66976e-12	1.29832e-11	0	0.091	7.442	6.142	7.502	5.018	2.318	3.619	11.5	9.035	1.939	TOLIP_DANREToll-interacting protein OS=Danio rerio OX=7955 GN=tollip PE=2 SV=1	P:GO:0030178	P:negative regulation of Wnt signaling pathway
TRINITY_DN63942_c0_g1	6.2723	5.57889	1.69402e-12	1.31649e-11	0	0.864	19.813	19.889	18.221	19.291	7.999	12.139	40.798	43.746	29.165	---NA---
TRINITY_DN59536_c1_g2	9.76612	2.8426	1.70861e-12	1.32609e-11	0	0	4.835	4.627	4.043	4.382	1.258	2.156	6.892	6.645	2.857	NSE3_HUMANNon-structural maintenance of chromosomes element 3 homolog OS=Homo sapiens OX=9606 GN=NSMCE3 PE=1 SV=1	P:GO:0006281; P:GO:0031398; P:GO:0034644; P:GO:0072711; F:GO:0046983; C:GO:0005634; C:GO:0030915	P:DNA repair; P:positive regulation of protein ubiquitination; P:cellular response to UV; P:cellular response to hydroxyurea; F:protein dimerization activity; C:nucleus; C:Smc5-Smc6 complex
TRINITY_DN56015_c0_g1	9.76368	2.83796	1.71262e-12	1.3278e-11	0	0	23.566	27.463	31.501	40.378	16.223	15.629	25.46	44.157	34.12	---NA---
TRINITY_DN66806_c1_g1	7.84115	2.83435	1.71575e-12	1.32953e-11	0	0.241	8.346	9.742	9.247	16.777	4.145	9.149	17.74	20.732	39.496	---NA---
TRINITY_DN63916_c3_g1	7.83842	2.83275	1.71715e-12	1.33026e-11	0	0.058	3.773	2.978	4.003	6.034	2.212	1.386	7.771	4.912	7.352	---NA---
TRINITY_DN54861_c0_g1	6.99644	3.40328	1.71909e-12	1.33142e-11	0	0.224	3.847	2.469	2.995	5.264	2.119	2.361	10.518	11.54	14.939	PAN2_CHICKPAN2-PAN3 deadenylation complex catalytic subunit PAN2 OS=Gallus gallus OX=9031 GN=PAN2 PE=2 SV=1	P:GO:0000289; P:GO:0006397; P:GO:0010606; P:GO:0090503; F:GO:0003676; F:GO:0004535; F:GO:0046872; C:GO:0000932; C:GO:0005634; C:GO:0031251	P:nuclear-transcribed mRNA poly(A) tail shortening; P:mRNA processing; P:positive regulation of cytoplasmic mRNA processing body assembly; P:RNA phosphodiester bond hydrolysis, exonucleolytic; F:nucleic acid binding; F:poly(A)-specific ribonuclease activity; F:metal ion binding; C:P-body; C:nucleus; C:PAN complex
TRINITY_DN67292_c7_g4	6.54861	4.00499	1.7219e-12	1.33289e-11	0	0.565	6.527	6.765	7.845	11.134	4.489	5.069	15.506	19.836	35.122	---NA---
TRINITY_DN59389_c0_g4	7.31732	3.16297	1.72546e-12	1.33495e-11	0	0.15	5.266	5.094	3.449	4.915	1.616	1.796	9.742	12.362	12.747	LYRM1_DANRELYR motif containing protein 1 OS=Danio rerio OX=7955 GN=lyrm1 PE=3 SV=1
TRINITY_DN57584_c0_g1	7.31545	3.16077	1.72712e-12	1.33577e-11	0	0.108	3.458	3.59	2.632	4.936	1.179	2.181	5.699	8.271	9.497	---NA---
TRINITY_DN56567_c0_g2	6.93837	7.84505	1.73716e-12	1.3407e-11	0.504	8.994	546.967	483.531	189.631	284.567	118.461	135.621	652.871	695.64	538.792	---NA---
TRINITY_DN55677_c0_g1	9.76067	2.83758	1.77489e-12	1.36852e-11	0	0	2.176	2.013	1.724	2.966	0.702	0.821	5.501	5.405	2.135	PRKDC_CHICKDNA-dependent protein kinase catalytic subunit OS=Gallus gallus OX=9031 GN=PRKDC PE=2 SV=1	P:GO:0000724; P:GO:0006303; P:GO:0050794; P:GO:0071840; F:GO:0004674; F:GO:0005515; F:GO:0097159; F:GO:1901363; C:GO:0005654	P:double-strand break repair via homologous recombination; P:double-strand break repair via nonhomologous end joining; P:regulation of cellular process; P:cellular component organization or biogenesis; F:protein serine/threonine kinase activity; F:protein binding; F:organic cyclic compound binding; F:heterocyclic compound binding; C:nucleoplasm
TRINITY_DN16817_c0_g2	7.83491	2.83587	1.77642e-12	1.36935e-11	0	0.05	0.074	0.28	0.514	1.508	0.49	1.065	2.857	9.273	5.638	RX2_ORYLARetinal homeobox protein Rx2 OS=Oryzias latipes OX=8090 GN=rx2 PE=2 SV=1	P:GO:0006355	P:regulation of transcription, DNA-templated
TRINITY_DN64755_c2_g4	6.60141	6.94135	1.79533e-12	1.38356e-11	0.035	1.18	36.274	40.152	37.239	62.235	14.369	22.507	72.887	74.441	63.304	---NA---
TRINITY_DN49645_c0_g2	6.74014	7.31002	1.82207e-12	1.40307e-11	0	4.006	97.722	103.888	84.298	125.568	30.804	58.167	191.971	259.916	251.999	COFI_YEASTCofilin OS=Saccharomyces cerevisiae (strain ATCC 204508 / S288c) OX=559292 GN=COF1 PE=1 SV=1	P:GO:0030029; F:GO:0005515; C:GO:0005856	P:actin filament-based process; F:protein binding; C:cytoskeleton
TRINITY_DN63712_c0_g1	7.30798	3.15458	1.8345e-12	1.41227e-11	0	0.066	6.874	6.236	7.048	8.794	1.934	3.824	3.56	5.298	4.786	---NA---
TRINITY_DN62284_c5_g1	9.75583	2.83021	1.84615e-12	1.42013e-11	0	0	2.165	3.569	2.723	4.925	1.033	1.373	7.735	8.674	8.167	---NA---
TRINITY_DN60401_c8_g1	9.75392	2.82409	1.85187e-12	1.42416e-11	0	0	1.881	1.795	0.877	1.755	1.642	1.45	4.607	4.362	7.792	---NA---
TRINITY_DN68093_c1_g3	6.76895	3.60227	1.85261e-12	1.42436e-11	0	0.266	6.16	5.748	8.531	5.9	2.013	3.144	13.375	14.908	5.947	---NA---
TRINITY_DN67784_c5_g1	6.44067	6.40897	1.85685e-12	1.42724e-11	0	3.674	46.428	66.195	72.289	134.7	35.24	45.194	111.429	147.872	240.198	---NA---
TRINITY_DN62890_c0_g1	6.76422	3.59604	1.8813e-12	1.44528e-11	0	0.116	3.164	5.758	7.512	6.608	3.284	2.323	6.475	6.3	5.357	---NA---
TRINITY_DN59404_c3_g2	6.20183	4.30896	1.88929e-12	1.45067e-11	0	0.756	23.019	20.989	15.024	19.517	5.39	11.574	28.112	36.034	13.271	LGUL_SOLLCLactoylglutathione lyase OS=Solanum lycopersicum OX=4081 GN=GLX1 PE=2 SV=1	P:GO:0009414; P:GO:0009651; F:GO:0004462; F:GO:0046872	P:response to water deprivation; P:response to salt stress; F:lactoylglutathione lyase activity; F:metal ion binding
TRINITY_DN56189_c0_g1	7.30316	3.15017	1.89198e-12	1.45187e-11	0	0.507	8.041	11.786	5.889	3.037	2.119	3.349	11.529	5.643	2.173	DYST_HUMANDystonin OS=Homo sapiens OX=9606 GN=DST PE=1 SV=4	P:GO:0007010; P:GO:0031581; P:GO:0097435; F:GO:0005178; F:GO:0008022; C:GO:0015629; C:GO:0030018; C:GO:0035371; C:GO:0045111	P:cytoskeleton organization; P:hemidesmosome assembly; P:supramolecular fiber organization; F:integrin binding; F:protein C-terminus binding; C:actin cytoskeleton; C:Z disc; C:microtubule plus-end; C:intermediate filament cytoskeleton
TRINITY_DN61950_c1_g1	7.30307	3.15003	1.8921e-12	1.45187e-11	0	0.723	24.964	9.006	22.426	12.632	6.397	9.175	57.901	54.038	37.155	---NA---
TRINITY_DN49011_c0_g1	6.4523	4.15498	1.89234e-12	1.45187e-11	0	0.823	12.077	10.469	4.215	6.208	4.317	4.235	29.775	36.609	32.191	---NA---
TRINITY_DN63570_c0_g1	6.98392	3.39503	1.90343e-12	1.46001e-11	0	0.407	15.588	19.506	13.401	13.719	3.88	5.633	33.012	29.126	6.453	---NA---
TRINITY_DN68188_c6_g3	6.98393	3.39157	1.90625e-12	1.46179e-11	0	0.864	23.009	21.041	18.836	25.407	13.455	9.739	26.801	41.512	42.84	---NA---
TRINITY_DN63289_c5_g2	7.82934	2.82983	1.91373e-12	1.46677e-11	0	0.066	7.116	6.225	4.497	2.442	1.828	2.323	11.536	7.507	1.461	TM272_HUMANTransmembrane protein 272 OS=Homo sapiens OX=9606 GN=TMEM272 PE=2 SV=3	C:GO:0016020; C:GO:0016021	C:membrane; C:integral component of membrane
TRINITY_DN66833_c0_g1	6.30858	4.15176	1.91374e-12	1.46677e-11	0.69	6.542	68.543	83.158	93.333	181.441	74.189	64.545	172.201	142.747	407.305	---NA---
TRINITY_DN63418_c8_g2	6.58587	3.59216	1.91496e-12	1.46732e-11	0.07	0.15	5.108	8.134	4.901	3.776	1.814	4.093	12.1	9.643	6.931	LITD_LATTRDelta-latroinsectotoxin-Lt1a OS=Latrodectus tredecimguttatus OX=6925 PE=1 SV=1	P:GO:0006887; P:GO:0035821; F:GO:0090729; C:GO:0005576; C:GO:0016020; C:GO:0016021	P:exocytosis; P:modulation of process of other organism; F:toxin activity; C:extracellular region; C:membrane; C:integral component of membrane
TRINITY_DN67054_c0_g1	6.11966	4.68833	1.93748e-12	1.48381e-11	0	0.864	22.273	21.539	23.192	17.885	7.721	9.354	37.18	33.742	19.05	---NA---
TRINITY_DN60873_c2_g1	6.38355	4.29908	1.94522e-12	1.4882e-11	0	1.214	20.991	19.547	19.471	38.798	11.416	11.805	38.359	47.903	53.536	---NA---
TRINITY_DN55596_c0_g1	6.66827	7.10839	1.94839e-12	1.49023e-11	0.081	4.181	61.29	65.842	75.052	107.015	31.916	45.938	179.152	239.595	277.952	MGST1_HUMANMicrosomal glutathione S-transferase 1 OS=Homo sapiens OX=9606 GN=MGST1 PE=1 SV=1	P:GO:0034635; P:GO:0044237; P:GO:0071449; P:GO:0071704; F:GO:0004364; F:GO:0004602; F:GO:0005515; C:GO:0005739; C:GO:0005783; C:GO:0098588	P:glutathione transport; P:cellular metabolic process; P:cellular response to lipid hydroperoxide; P:organic substance metabolic process; F:glutathione transferase activity; F:glutathione peroxidase activity; F:protein binding; C:mitochondrion; C:endoplasmic reticulum; C:bounding membrane of organelle
TRINITY_DN58991_c0_g1	6.1942	4.30118	1.97458e-12	1.50597e-11	0	0.524	12.309	9.338	7.815	8.189	2.371	3.785	22.406	24.231	8.757	---NA---
TRINITY_DN33843_c0_g1	6.75486	3.5869	1.98931e-12	1.51545e-11	0	0.15	2.785	3.31	3.953	5.069	1.271	2.297	5.97	8.854	7.174	---NA---
TRINITY_DN61695_c0_g1	7.8216	2.82378	1.9897e-12	1.51545e-11	0	0.69	152.895	89.446	111.322	106.359	31.108	50.211	89.917	106.467	26.047	---NA---
TRINITY_DN66986_c2_g1	7.82026	2.82088	1.99261e-12	1.51698e-11	0	0.258	29.894	32.796	29.071	15.915	8.873	12.075	40.886	29.233	6.809	---NA---
TRINITY_DN63829_c4_g1	7.82124	2.81995	1.99355e-12	1.51724e-11	0	0.191	12.193	13.363	11.052	9.748	5.562	8.328	27.855	22.432	12.588	---NA---
TRINITY_DN64303_c2_g1	6.75634	3.58928	1.99398e-12	1.51724e-11	0	3.275	91.268	79.641	81.576	80.572	22.288	42.23	182.756	178.855	80.041	HNRPK_HUMANHeterogeneous nuclear ribonucleoprotein K OS=Homo sapiens OX=9606 GN=HNRNPK PE=1 SV=1	P:GO:0000398; P:GO:0007165; P:GO:0010468; P:GO:0010988; P:GO:0019058; P:GO:0048260; P:GO:0051252; P:GO:1905599; F:GO:0003723; F:GO:0019904; F:GO:0042802; C:GO:0000785; C:GO:0005654; C:GO:0005737; C:GO:0071013	P:mRNA splicing, via spliceosome; P:signal transduction; P:regulation of gene expression; P:regulation of low-density lipoprotein particle clearance; P:viral life cycle; P:positive regulation of receptor-mediated endocytosis; P:regulation of RNA metabolic process; P:positive regulation of low-density lipoprotein receptor activity; F:RNA binding; F:protein domain specific binding; F:identical prot…
TRINITY_DN64603_c9_g1	6.68054	2.81861	1.99489e-12	1.51754e-11	0.087	0	2.838	3.538	3.549	3.838	1.404	2.246	6.577	5.906	3.241	RPB3_HUMANDNA-directed RNA polymerase II subunit RPB3 OS=Homo sapiens OX=9606 GN=POLR2C PE=1 SV=2	P:GO:0000398; P:GO:0006283; P:GO:0006367; P:GO:0006368; P:GO:0006370; P:GO:0008543; P:GO:0042795; P:GO:0048239; P:GO:0050434; P:GO:0060964; F:GO:0003677; F:GO:0003899; F:GO:0046983; C:GO:0005665; C:GO:0005829	P:mRNA splicing, via spliceosome; P:transcription-coupled nucleotide-excision repair; P:transcription initiation from RNA polymerase II promoter; P:transcription elongation from RNA polymerase II promoter; P:7-methylguanosine mRNA capping; P:fibroblast growth factor receptor signaling pathway; P:snRNA transcription by RNA polymerase II; P:negative regulation of DNA recombination at telomere; P:po…
TRINITY_DN68137_c4_g3	9.74018	2.81057	2.00303e-12	1.52294e-11	0	0	27.781	25.907	16.214	26.464	12.449	10.869	50.261	52.338	90.39	---NA---
TRINITY_DN59526_c5_g1	6.97665	3.38599	2.00778e-12	1.52616e-11	0	0.133	3.731	4.534	4.134	5.09	1.139	2.412	6.768	8.731	6.322	---NA---
TRINITY_DN66987_c1_g3	7.29283	3.13677	2.0169e-12	1.5327e-11	0	0.15	3.069	3.154	5.324	6.116	2.318	2.554	7.332	8.781	14.114	---NA---
TRINITY_DN66773_c3_g2	6.18586	5.53515	2.02927e-12	1.5417e-11	0.029	0.715	11.678	11.309	13.391	21.733	6.463	8.585	24.786	29.873	28.313	---NA---
TRINITY_DN67225_c0_g2	6.15223	4.42743	2.07186e-12	1.57284e-11	0	4.322	64.139	67.222	76.1	96.343	25.308	29.462	123.713	167.709	132.958	---NA---
TRINITY_DN64045_c3_g5	9.7387	2.81242	2.07449e-12	1.57444e-11	0	0	4.709	4.451	4.437	7.265	2.384	2.541	10.804	11.918	11.351	---NA---
TRINITY_DN64939_c3_g3	7.28853	3.13656	2.07675e-12	1.57575e-11	0	0.042	1.303	2.168	2.198	3.181	0.887	0.937	3.208	3.253	1.845	---NA---
TRINITY_DN60541_c6_g1	6.97062	3.38071	2.11491e-12	1.60305e-11	0	0.125	3.71	3.102	4.195	6.064	2.026	2.284	6.753	8.739	5.161	FGF20_HUMANFibroblast growth factor 20 OS=Homo sapiens OX=9606 GN=FGF20 PE=1 SV=1	P:GO:0007165; P:GO:0048522; P:GO:0050793; F:GO:0005102; C:GO:0110165	P:signal transduction; P:positive regulation of cellular process; P:regulation of developmental process; F:signaling receptor binding; C:cellular anatomical entity
TRINITY_DN65633_c6_g2	6.96966	3.37678	2.11846e-12	1.60533e-11	0	0.066	2.281	2.272	2.38	3.078	0.795	1.078	3.977	3.277	4.149	---NA---
TRINITY_DN67430_c1_g1	6.21784	5.52512	2.11973e-12	1.60568e-11	0	4.613	169.471	147.34	121.275	110.432	41.081	64.314	229.238	241.813	63.295	VIGLN_MOUSEVigilin OS=Mus musculus OX=10090 GN=Hdlbp PE=1 SV=1	P:GO:0008202; F:GO:0003729; C:GO:0005634; C:GO:0005829; C:GO:0005844	P:steroid metabolic process; F:mRNA binding; C:nucleus; C:cytosol; C:polysome
TRINITY_DN66432_c2_g2	6.53929	6.75	2.12002e-12	1.60568e-11	0.464	10.706	134.7	109.439	102.318	149.692	83.433	126.343	391.808	454.476	739.991	CTRB_BOVINChymotrypsinogen B OS=Bos taurus OX=9913 PE=1 SV=1	F:GO:0008233	F:peptidase activity
TRINITY_DN61551_c0_g1	6.1475	4.42238	2.13628e-12	1.61759e-11	0	0.241	3.879	4.088	9.347	3.622	1.655	1.489	9.2	8.304	7.689	---NA---
TRINITY_DN57032_c0_g1	7.28698	3.13775	2.13723e-12	1.61789e-11	0	0.199	39.869	29.705	35.918	27.849	11.508	19.556	17.894	21.274	4.767	---NA---
TRINITY_DN61956_c2_g1	6.26172	3.96831	2.15397e-12	1.63015e-11	0.052	0.108	2.638	3.766	3.237	3.427	1.47	1.681	5.838	6.062	4.205	---NA---
TRINITY_DN33672_c0_g1	9.73185	2.80748	2.15615e-12	1.63138e-11	0	0	6.485	5.323	4.245	3.017	2.079	3.016	7.852	4.542	1.611	---NA---
TRINITY_DN53272_c0_g1	7.80778	2.80306	2.16099e-12	1.63462e-11	0	0.058	3.311	3.766	6.181	7.265	1.311	1.886	5.318	6.284	8.879	---NA---
TRINITY_DN61778_c3_g3	7.80861	2.80233	2.16178e-12	1.6348e-11	0	0.042	1.976	1.152	1.986	3.325	1.841	1.732	6.753	4.394	6.266	---NA---
TRINITY_DN61172_c0_g1	9.73287	2.80102	2.16322e-12	1.63546e-11	0	0	3.448	5.115	3.761	6.906	2.675	2.913	7.339	7.54	19.715	---NA---
TRINITY_DN65468_c3_g1	7.80799	2.79974	2.16462e-12	1.6361e-11	0	0.208	2.081	4.129	5.768	7.86	3.046	4.517	14.51	14.522	38.241	---NA---
TRINITY_DN66850_c6_g6	6.42859	4.13095	2.16812e-12	1.63833e-11	0	0.324	4.898	5.561	5.637	8.024	3.284	2.631	12.049	13.208	13.328	---NA---
TRINITY_DN57947_c0_g1	9.72946	2.80561	2.23783e-12	1.68755e-11	0	0	2.964	1.951	2.944	3.345	0.768	1.784	5.955	6.448	4.28	RPP38_MOUSERibonuclease P protein subunit p38 OS=Mus musculus OX=10090 GN=Rpp38 PE=1 SV=1	P:GO:0016070	P:RNA metabolic process
TRINITY_DN62296_c4_g1	7.80152	2.80208	2.24183e-12	1.68927e-11	0	0.083	6.59	4.638	3.973	5.059	1.735	3.516	6.131	11.351	6.921	THOC7_NEMVETHO complex subunit 7 homolog OS=Nematostella vectensis OX=45351 GN=thoc7 PE=3 SV=1	P:GO:0006406; C:GO:0000445	P:mRNA export from nucleus; C:THO complex part of transcription export complex
TRINITY_DN67585_c6_g1	9.72852	2.80113	2.24291e-12	1.68965e-11	0	0	3.269	4.565	5.435	8.917	3.245	1.617	5.362	8.353	10.443	---NA---
TRINITY_DN61563_c11_g1	7.80231	2.7988	2.24556e-12	1.69122e-11	0	0.042	1.493	2.054	1.623	3.52	1.139	1.796	4.827	4.452	4.889	---NA---
TRINITY_DN67756_c1_g1	6.14708	5.18087	2.27313e-12	1.70893e-11	0	0.407	20.244	15.75	23.999	12.129	6.344	11.664	19.439	21.364	3.006	---NA---
TRINITY_DN57365_c0_g1	7.28075	3.13036	2.27378e-12	1.70899e-11	0	0.091	5.361	5.748	6.01	3.078	1.655	3.388	7.757	5.955	1.143	NRF6_CAEELNose resistant to fluoxetine protein 6 OS=Caenorhabditis elegans OX=6239 GN=nrf-6 PE=1 SV=3	P:GO:0006869; P:GO:0007275; F:GO:0008289; F:GO:0016747; C:GO:0016020; C:GO:0016021	P:lipid transport; P:multicellular organism development; F:lipid binding; F:transferase activity, transferring acyl groups other than amino-acyl groups; C:membrane; C:integral component of membrane
TRINITY_DN61392_c0_g1	6.73257	3.56305	2.30577e-12	1.73038e-11	0	0.1	1.692	1.722	1.785	3.253	0.795	1.142	3.567	4.542	6.004	---NA---
TRINITY_DN67307_c6_g1	7.79928	2.79548	2.33261e-12	1.74875e-11	0	0.075	3.038	2.729	3.217	5.603	1.881	1.886	6.951	7.655	9.207	---NA---
TRINITY_DN66153_c3_g1	9.72399	2.79387	2.33452e-12	1.74942e-11	0	0	2.008	1.992	1.966	3.212	1.298	0.808	3.919	6.3	12.335	---NA---
TRINITY_DN64994_c0_g1	9.71872	2.79249	2.33614e-12	1.75006e-11	0	0	4.562	4.181	3.993	5.018	1.576	1.745	8.482	8.493	6.219	ST65G_MOUSESTAGA complex 65 subunit gamma OS=Mus musculus OX=10090 GN=Supt7l PE=1 SV=1	P:GO:0043966; P:GO:0045893; P:GO:0051457; F:GO:0003713; F:GO:0004402; F:GO:0046982; C:GO:0005634; C:GO:0005654; C:GO:0030914	P:histone H3 acetylation; P:positive regulation of transcription, DNA-templated; P:maintenance of protein location in nucleus; F:transcription coactivator activity; F:histone acetyltransferase activity; F:protein heterodimerization activity; C:nucleus; C:nucleoplasm; C:STAGA complex
TRINITY_DN61755_c1_g1	9.71971	2.78905	2.34022e-12	1.75267e-11	0	0	2.291	3.071	2.602	4.936	2.861	1.681	5.208	6.785	13.496	---NA---
TRINITY_DN64464_c4_g1	6.50627	6.71939	2.34742e-12	1.75762e-11	0	11.338	322.923	315.306	237.326	375.472	73.765	149.389	438.18	576.335	600.036	RH7_ORYSJDEAD-box ATP-dependent RNA helicase 7 OS=Oryza sativa subsp. japonica OX=39947 GN=Os09g0520700 PE=2 SV=1	F:GO:0000166; F:GO:0003676; F:GO:0003723; F:GO:0003724; F:GO:0004386; F:GO:0005524; F:GO:0016787; C:GO:0005634; C:GO:0005730	F:nucleotide binding; F:nucleic acid binding; F:RNA binding; F:RNA helicase activity; F:helicase activity; F:ATP binding; F:hydrolase activity; C:nucleus; C:nucleolus
TRINITY_DN68126_c3_g1	6.95589	3.36568	2.35275e-12	1.76116e-11	0	1.047	27.497	24.216	27.004	28.106	6.595	16.733	55.967	66.901	44.085	---NA---
TRINITY_DN59047_c0_g1	6.08141	4.65032	2.36539e-12	1.77017e-11	0	0.632	16.618	16.901	17.273	13.986	6.489	10.445	29.745	24.502	9.778	YWJB_BACSUUncharacterized protein YwjB OS=Bacillus subtilis (strain 168) OX=224308 GN=ywjB PE=4 SV=1	P:GO:0009231; F:GO:0008703; C:GO:0016020; C:GO:0016021	P:riboflavin biosynthetic process; F:5-amino-6-(5-phosphoribosylamino)uracil reductase activity; C:membrane; C:integral component of membrane
TRINITY_DN61825_c7_g1	7.04193	2.7874	2.42918e-12	1.81607e-11	0.023	0.033	1.408	1.11	2.954	3.54	1.444	0.808	7.412	2.694	11.979	---NA---
TRINITY_DN66303_c2_g4	7.79456	2.78675	2.42999e-12	1.81621e-11	0	0.05	96.03	107.104	45.83	97.965	8.449	28.269	2.271	3.893	9.609	---NA---
TRINITY_DN65880_c7_g1	9.71618	2.78394	2.43345e-12	1.81774e-11	0	0	4.246	6.526	3.922	8.548	4.542	3.696	10.467	15.089	42.343	---NA---
TRINITY_DN68252_c2_g6	9.71501	2.78389	2.43351e-12	1.81774e-11	0	0	17.48	5.914	6.937	14.161	4.278	6.48	14.224	9.627	22.6	---NA---
TRINITY_DN67389_c2_g2	6.34487	4.25948	2.43388e-12	1.81774e-11	0	4.863	53.365	138.697	169.595	293.166	68.097	88.463	96.004	153.951	264.418	---NA---
TRINITY_DN67180_c0_g1	5.96971	4.39868	2.43906e-12	1.82115e-11	0.29	0.615	24.039	11.07	26.419	19.353	7.456	10.253	15.221	16.567	23.237	---NA---
TRINITY_DN59330_c0_g1	6.31319	3.94005	2.51553e-12	1.87682e-11	0.099	0.806	8.661	11.558	12.685	15.371	5.112	8.161	26.632	27.261	42.259	---NA---
TRINITY_DN66180_c9_g5	6.10273	5.03099	2.5254e-12	1.88371e-11	0	1.139	12.981	21.55	22.496	42.4	10.422	9.29	34.887	42.851	41.866	---NA---
TRINITY_DN52478_c0_g1	9.71025	2.77748	2.53244e-12	1.88848e-11	0	0	1.503	7.283	3.338	8.527	1.973	2.13	13.265	12.214	40.592	---NA---
TRINITY_DN54635_c0_g2	6.25892	4.10373	2.5583e-12	1.90536e-11	0.609	6.284	76.668	93.305	47.564	104.183	35.307	43.282	167.44	203.611	314.451	SYEP_DROMEBifunctional glutamate/proline--tRNA ligase OS=Drosophila melanogaster OX=7227 GN=GluProRS PE=1 SV=2	P:GO:0006424; P:GO:0006433; F:GO:0000166; F:GO:0004818; F:GO:0004827; F:GO:0043167; C:GO:0005737; C:GO:0017101	P:glutamyl-tRNA aminoacylation; P:prolyl-tRNA aminoacylation; F:nucleotide binding; F:glutamate-tRNA ligase activity; F:proline-tRNA ligase activity; F:ion binding; C:cytoplasm; C:aminoacyl-tRNA synthetase multienzyme complex
TRINITY_DN64234_c0_g1	7.26139	3.10854	2.58404e-12	1.92017e-11	0	0.283	8.966	7.906	10.215	10.672	3.761	4.119	30.514	17.98	10.565	---NA---
TRINITY_DN63056_c1_g1	7.78104	2.78153	2.6218e-12	1.94529e-11	0	0.033	2.764	2.957	2.299	2.524	1.073	1.938	3.164	4.189	2.398	---NA---
TRINITY_DN55904_c1_g2	7.12586	2.77768	2.62691e-12	1.94781e-11	0.052	0	1.839	1.702	1.674	2.165	0.834	1.386	3.472	4.181	3.831	TMM65_DANRETransmembrane protein 65 OS=Danio rerio OX=7955 GN=tmem65 PE=1 SV=1	P:GO:0003231; P:GO:1903779; C:GO:0005743	P:cardiac ventricle development; P:regulation of cardiac conduction; C:mitochondrial inner membrane
TRINITY_DN61264_c3_g1	9.70525	2.77748	2.62718e-12	1.94781e-11	0	0	4.951	6.505	6.524	7.706	2.715	2.079	9.529	9.429	12.129	---NA---
TRINITY_DN62060_c3_g3	7.78178	2.77515	2.63027e-12	1.94961e-11	0	0.116	2.912	2.822	5.254	5.562	2.702	2.926	9.324	8.739	17.954	---NA---
TRINITY_DN61439_c5_g1	6.47728	3.93509	2.63291e-12	1.95107e-11	0	0.399	3.973	6.007	6.605	11.144	3.96	3.708	11.917	17.002	19.425	---NA---
TRINITY_DN67506_c3_g1	6.70425	7.40825	2.64984e-12	1.96274e-11	0	2.502	62.331	71.393	57.506	100.663	25.334	35.66	158.512	163.897	128.154	---NA---
TRINITY_DN62050_c5_g1	6.45723	3.5481	2.64997e-12	1.96274e-11	0.017	0.1	2.544	2.594	3.509	4.289	1.364	2.271	6.409	5.323	2.679	MB213_MOUSEProtein mab-21-like 3 OS=Mus musculus OX=10090 GN=Mab21L3 PE=2 SV=2	P:GO:0008150; F:GO:0003674; C:GO:0005575	P:biological_process; F:molecular_function; C:cellular_component
TRINITY_DN67752_c2_g5	6.14297	4.2481	2.67917e-12	1.98386e-11	0	1.546	16.261	21.539	21.165	37.361	9.641	17.143	39.736	50.597	59.155	---NA---
TRINITY_DN65511_c6_g1	6.60205	3.34635	2.69212e-12	1.99196e-11	0.081	0.233	6.601	6.588	9.509	14.581	3.854	4.632	13.389	12.362	13.637	---NA---
TRINITY_DN62413_c0_g1	6.17472	5.85092	2.70459e-12	2.00068e-11	0.168	0.582	10.374	12.938	10.91	14.797	4.331	9.008	25.812	27.294	26.777	NAT9_NEMVEN-acetyltransferase 9-like protein OS=Nematostella vectensis OX=45351 GN=nat9 PE=3 SV=1	P:GO:0006473; F:GO:0016747	P:protein acetylation; F:transferase activity, transferring acyl groups other than amino-acyl groups
TRINITY_DN67764_c3_g1	6.45368	3.54359	2.71485e-12	2.00776e-11	0.017	0.183	3.532	4.129	5.092	5.859	1.285	2.669	7.017	6.341	6.481	---NA---
TRINITY_DN58184_c1_g1	6.6377	2.77634	2.72737e-12	2.01652e-11	0.046	0	1.282	1.577	1.492	1.437	0.702	0.719	2.219	2.908	1.939	---NA---
TRINITY_DN58969_c3_g1	9.69885	2.77499	2.72924e-12	2.0174e-11	0	0	5.014	4.762	4.931	3.52	1.245	2.361	5.889	5.38	2.875	RSRC2_DANREArginine/serine-rich coiled-coil protein 2 OS=Danio rerio OX=7955 GN=rsrc2 PE=2 SV=1	P:GO:0008150; F:GO:0003674; C:GO:0005575	P:biological_process; F:molecular_function; C:cellular_component
TRINITY_DN64626_c3_g1	7.77629	2.77404	2.73055e-12	2.01786e-11	0	0.058	2.449	2.521	2.763	3.52	0.993	0.821	5.318	5.791	5.46	---NA---
TRINITY_DN64905_c5_g1	6.91981	8.1601	2.76767e-12	2.04376e-11	0.151	4.921	143.33	162.467	124.149	179.05	65.395	122.994	316.921	398.54	482.382	---NA---
TRINITY_DN61678_c5_g2	6.36502	6.5169	2.8304e-12	2.08903e-11	15.823	1.405	35.002	32.112	55.591	70.526	93.802	35.48	67.416	68.527	105.498	---NA---
TRINITY_DN55135_c0_g2	7.76889	2.76835	2.84158e-12	2.09676e-11	0	0.033	2.144	1.982	1.896	2.134	0.622	0.898	2.959	3.811	2.688	---NA---
TRINITY_DN64433_c0_g3	7.76753	2.76364	2.84837e-12	2.10124e-11	0	0.066	5.97	6.495	7.109	12.242	3.377	4.761	15.821	10.933	12.56	---NA---
TRINITY_DN68250_c10_g1	7.76852	2.7615	2.85146e-12	2.103e-11	0	0.249	3.521	6.194	7.714	19.055	6.145	3.554	16.165	18.982	42.643	---NA---
TRINITY_DN58306_c1_g2	7.01616	2.76468	2.95449e-12	2.16571e-11	0.029	0.042	7.726	9.182	4.699	6.29	3.165	3.991	2.879	4.46	5.582	---NA---
TRINITY_DN60415_c4_g4	6.69811	3.52958	2.987e-12	2.18548e-11	0	0.374	10.995	10.012	10.86	18.029	5.403	5.531	19.557	15.458	16.1	---NA---
TRINITY_DN64651_c3_g1	7.23843	3.08534	3.0322e-12	2.2169e-11	0	0.091	2.207	3.517	1.452	4.71	0.98	1.424	5.808	6.292	5.985	---NA---
TRINITY_DN66361_c0_g2	6.37289	4.07765	3.03407e-12	2.21772e-11	0	0.806	26.583	23.635	23.908	19.876	8.409	15.912	37.685	42.72	13.665	2AAA_BOVINSerine/threonine-protein phosphatase 2A 65 kDa regulatory subunit A alpha isoform OS=Bos taurus OX=9913 GN=PPP2R1A PE=1 SV=1	P:GO:0007059; P:GO:0043666; P:GO:0065003; F:GO:0019888; C:GO:0000775; C:GO:0005634; C:GO:0005737; C:GO:0016328; C:GO:0030425	P:chromosome segregation; P:regulation of phosphoprotein phosphatase activity; P:protein-containing complex assembly; F:protein phosphatase regulator activity; C:chromosome, centromeric region; C:nucleus; C:cytoplasm; C:lateral plasma membrane; C:dendrite
TRINITY_DN63376_c1_g2	9.68087	2.75444	3.08251e-12	2.25232e-11	0	0	2.901	3.507	2.692	5.028	1.377	2.926	7.134	8.107	8.626	---NA---
TRINITY_DN64795_c0_g1	7.75667	2.75391	3.08335e-12	2.25232e-11	0	0.183	6.59	9.898	7.28	11.718	3.483	4.619	18.253	18.547	19.79	MCA3_HUMANEukaryotic translation elongation factor 1 epsilon-1 OS=Homo sapiens OX=9606 GN=EEF1E1 PE=1 SV=1	P:GO:0006412; P:GO:2000774; F:GO:0005515; C:GO:0005654; C:GO:0005730; C:GO:0005829; C:GO:0017101	P:translation; P:positive regulation of cellular senescence; F:protein binding; C:nucleoplasm; C:nucleolus; C:cytosol; C:aminoacyl-tRNA synthetase multienzyme complex
TRINITY_DN62710_c1_g1	7.86249	2.75368	3.0837e-12	2.25232e-11	0.035	0	2.008	2.49	1.997	2.186	0.556	1.373	4.505	4.994	4.898	---NA---
TRINITY_DN57270_c1_g1	6.00912	5.10218	3.11892e-12	2.27692e-11	0.133	0.881	8.861	10.272	10.588	14.899	5.152	5.954	21.329	28.05	43.242	DGCR8_BOVINMicroprocessor complex subunit DGCR8 OS=Bos taurus OX=9913 GN=DGCR8 PE=2 SV=1	F:GO:0003723; C:GO:0005634	F:RNA binding; C:nucleus
TRINITY_DN63082_c8_g1	6.7663	3.0866	3.12349e-12	2.27969e-11	0.081	0.15	10.921	11.029	6.111	4.874	2.172	3.696	16.539	13.602	2.969	---NA---
TRINITY_DN66574_c2_g1	6.58003	3.32258	3.17161e-12	2.3131e-11	0.278	1.164	12.245	13.758	16.567	23.314	6.357	13.05	44.197	45.857	85.192	---NA---
TRINITY_DN65294_c0_g2	9.67646	2.75442	3.1999e-12	2.33315e-11	0	0	1.945	2.231	2.067	2.309	0.808	1.181	3.076	4.92	2.566	MKS1_HUMANMeckel syndrome type 1 protein OS=Homo sapiens OX=9606 GN=MKS1 PE=1 SV=2	P:GO:0048731; P:GO:0050794; P:GO:0060271; F:GO:0005515; C:GO:0005737; C:GO:0005813; C:GO:0036064	P:system development; P:regulation of cellular process; P:cilium assembly; F:protein binding; C:cytoplasm; C:centrosome; C:ciliary basal body
TRINITY_DN57263_c0_g1	9.67961	2.75302	3.20217e-12	2.33423e-11	0	0	2.586	2.49	2.662	3.294	0.98	1.347	6.394	6.957	7.568	---NA---
TRINITY_DN64023_c3_g1	7.75552	2.75095	3.20552e-12	2.33556e-11	0	0.1	3.479	2.947	4.275	7.799	2.808	2.528	8.438	8.871	13.337	---NA---
TRINITY_DN60559_c0_g3	9.67803	2.75092	3.20557e-12	2.33556e-11	0	0	1.776	2.034	2.833	4.341	1.192	1.258	4.959	4.501	5.189	NNRE_NEMVENAD(P)H-hydrate epimerase OS=Nematostella vectensis OX=45351 GN=v1g228490 PE=3 SV=1	F:GO:0000166; F:GO:0046872; F:GO:0052856; F:GO:0052857; C:GO:0005739	F:nucleotide binding; F:metal ion binding; F:NADHX epimerase activity; F:NADPHX epimerase activity; C:mitochondrion
TRINITY_DN63747_c8_g1	6.25045	6.16509	3.20675e-12	2.33584e-11	0	3.217	153.977	151.77	107.763	110.915	32.605	86.115	217.211	234.076	109.356	---NA---
TRINITY_DN66743_c7_g1	9.67623	2.74778	3.21068e-12	2.33812e-11	0	0	7.4	13.166	17.021	16.377	4.874	15.36	30.712	18.341	36.808	---NA---
TRINITY_DN64911_c0_g1	7.22958	3.08049	3.22816e-12	2.35027e-11	0	0.083	1.787	3.579	2.208	1.57	0.795	1.219	4.856	5.438	2.004	---NA---
TRINITY_DN60964_c2_g2	7.22957	3.07977	3.22918e-12	2.35043e-11	0	0.216	7.715	8.051	4.396	4.607	2.437	2.387	13.638	20.6	10.068	TBA_TYRPUTubulin alpha chain OS=Tyrophagus putrescentiae OX=59818 PE=1 SV=1	P:GO:0007010; P:GO:0007017; F:GO:0003924; F:GO:0005200; F:GO:0005525; C:GO:0005737; C:GO:0005874	P:cytoskeleton organization; P:microtubule-based process; F:GTPase activity; F:structural constituent of cytoskeleton; F:GTP binding; C:cytoplasm; C:microtubule
TRINITY_DN64774_c4_g2	6.18316	5.9809	3.30661e-12	2.40309e-11	0.545	1.571	30.083	27.702	22.103	34.17	10.648	16.592	57.652	91.296	75.293	MGST2_HUMANMicrosomal glutathione S-transferase 2 OS=Homo sapiens OX=9606 GN=MGST2 PE=1 SV=1	P:GO:0006750; P:GO:0019370; P:GO:0046466; F:GO:0004364; F:GO:0004464; F:GO:0004602; F:GO:0042802; F:GO:0043295; C:GO:0005783; C:GO:0005886	P:glutathione biosynthetic process; P:leukotriene biosynthetic process; P:membrane lipid catabolic process; F:glutathione transferase activity; F:leukotriene-C4 synthase activity; F:glutathione peroxidase activity; F:identical protein binding; F:glutathione binding; C:endoplasmic reticulum; C:plasma membrane
TRINITY_DN63229_c0_g1	6.86606	8.05395	3.32009e-12	2.41007e-11	0	7.381	152.821	164.179	202.669	257.179	77.314	102.052	480.362	437.063	884.629	---NA---
TRINITY_DN66998_c4_g1	7.22596	3.07532	3.33526e-12	2.41756e-11	0	0.133	6.485	6.36	6.05	8.681	2.291	3.888	12.459	10.514	4.411	ACSA_DROMEAcetyl-coenzyme A synthetase OS=Drosophila melanogaster OX=7227 GN=AcCoAS PE=2 SV=1	P:GO:0006633; P:GO:0019427; P:GO:0048149; F:GO:0003987; F:GO:0005524; F:GO:0016208; F:GO:0031955; C:GO:0005737	P:fatty acid biosynthetic process; P:acetyl-CoA biosynthetic process from acetate; P:behavioral response to ethanol; F:acetate-CoA ligase activity; F:ATP binding; F:AMP binding; F:short-chain fatty acid-CoA ligase activity; C:cytoplasm
TRINITY_DN67257_c0_g1	7.74665	2.7466	3.33533e-12	2.41756e-11	0	0.108	4.783	5.208	5.143	7.203	2.371	3.606	7.976	14.103	10.911	PYG_DROMEGlycogen phosphorylase OS=Drosophila melanogaster OX=7227 GN=GlyP PE=2 SV=2	P:GO:0008286; P:GO:0008340; P:GO:0045819; F:GO:0008184; F:GO:0030170; F:GO:0042803; F:GO:0102250; F:GO:0102499; C:GO:0005737; C:GO:0032991	P:insulin receptor signaling pathway; P:determination of adult lifespan; P:positive regulation of glycogen catabolic process; F:glycogen phosphorylase activity; F:pyridoxal phosphate binding; F:protein homodimerization activity; F:linear malto-oligosaccharide phosphorylase activity; F:SHG alpha-glucan phosphorylase activity; C:cytoplasm; C:protein-containing complex
TRINITY_DN61874_c3_g1	7.74735	2.74499	3.33807e-12	2.41895e-11	0	0.058	3.006	3.424	3.832	4.854	2.079	1.835	5.603	5.848	5.994	---NA---
TRINITY_DN66851_c2_g2	7.22421	3.06779	3.34625e-12	2.4225e-11	0	1.255	10.847	21.249	21.085	39.065	7.059	8.533	66.844	54.966	112.044	---NA---
TRINITY_DN59510_c3_g2	6.907	3.31762	3.34711e-12	2.42253e-11	0	0.565	5.865	5.208	5.818	5.777	2.914	4.619	15.763	10.85	5.657	TM35B_HUMANTransmembrane protein 35B OS=Homo sapiens OX=9606 GN=TMEM35B PE=1 SV=1	C:GO:0016020; C:GO:0016021	C:membrane; C:integral component of membrane
TRINITY_DN67572_c2_g3	6.35588	4.05888	3.36788e-12	2.43339e-11	0	0.233	5.024	6.671	6.453	9.892	2.768	3.041	7.566	9.996	8.841	---NA---
TRINITY_DN65573_c3_g1	6.08737	5.69557	3.41526e-12	2.46581e-11	0	2.211	46.165	46.295	57.113	51.194	15.044	32.503	79.289	101.292	30.58	---NA---
TRINITY_DN61463_c4_g1	6.75342	3.06611	3.45228e-12	2.49136e-11	0.087	0.233	6.748	6.101	6.111	15.371	3.258	2.374	6.079	11.442	27.732	---NA---
TRINITY_DN63534_c2_g1	7.21788	3.06607	3.45234e-12	2.49136e-11	0	0.033	1.797	2.552	3.005	3.007	1.139	1.142	1.941	2.752	2.257	---NA---
TRINITY_DN60591_c9_g2	6.5562	7.16088	3.461e-12	2.497e-11	0	2.369	34.161	51.327	54.441	106.687	32.141	33.017	110.089	115.707	138.325	---NA---
TRINITY_DN59710_c2_g1	7.74256	2.73998	3.47484e-12	2.50606e-11	0	0.316	14.978	13.561	14.581	16.418	5.085	9.431	26.522	33.734	37.454	SDF2_MOUSEStromal cell-derived factor 2 OS=Mus musculus OX=10090 GN=Sdf2 PE=1 SV=1	P:GO:0044267; C:GO:0005783	P:cellular protein metabolic process; C:endoplasmic reticulum
TRINITY_DN57078_c0_g2	9.66414	2.73975	3.47526e-12	2.50606e-11	0	0	7.221	5.426	2.339	3.684	1.126	1.54	8.218	9.24	6.809	PPIB_MOUSEPeptidyl-prolyl cis-trans isomerase B OS=Mus musculus OX=10090 GN=Ppib PE=1 SV=2	P:GO:0000413; P:GO:0030593; P:GO:0040018; P:GO:0044829; P:GO:0050821; P:GO:0060348; P:GO:0061077; F:GO:0003755; F:GO:0005518; F:GO:0016018; F:GO:0070063; C:GO:0005654; C:GO:0005790; C:GO:0034663; C:GO:0048471	P:protein peptidyl-prolyl isomerization; P:neutrophil chemotaxis; P:positive regulation of multicellular organism growth; P:positive regulation by host of viral genome replication; P:protein stabilization; P:bone development; P:chaperone-mediated protein folding; F:peptidyl-prolyl cis-trans isomerase activity; F:collagen binding; F:cyclosporin A binding; F:RNA polymerase binding; C:nucleoplasm; C…
TRINITY_DN67421_c8_g2	9.6666	2.73811	3.47815e-12	2.50753e-11	0	0	2.481	3.579	6.907	11.965	3.841	3.465	12.935	11.581	17.458	---NA---
TRINITY_DN67292_c5_g6	6.34874	4.05214	3.50478e-12	2.52611e-11	0	0.424	9.586	12.741	9.751	12.457	3.404	5.21	17.411	18.226	12.663	---NA---
TRINITY_DN62874_c2_g1	6.42549	3.8847	3.5337e-12	2.54571e-11	0	0.324	12.151	13.249	13.512	13.093	3.708	6.634	15.03	14.53	9.047	---NA---
TRINITY_DN57366_c1_g1	7.21897	3.07029	3.55291e-12	2.55893e-11	0	0.208	27.56	23.241	25.622	16.326	6.542	11.035	17.315	19.36	5.179	SAP_HUMANProsaposin OS=Homo sapiens OX=9606 GN=PSAP PE=1 SV=2	P:GO:0006810; P:GO:0009987; F:GO:0031406; F:GO:0035594; F:GO:0042802; C:GO:0005576; C:GO:0005764; C:GO:0012505; C:GO:0016020; C:GO:0031410	P:transport; P:cellular process; F:carboxylic acid binding; F:ganglioside binding; F:identical protein binding; C:extracellular region; C:lysosome; C:endomembrane system; C:membrane; C:cytoplasmic vesicle
TRINITY_DN67335_c1_g1	9.6608	2.73283	3.62166e-12	2.60738e-11	0	0	17.942	13.208	5.455	11.534	6.357	7.34	34.213	40.773	57.806	---NA---
TRINITY_DN65637_c5_g4	9.66044	2.73267	3.62195e-12	2.60738e-11	0	0	8.251	34.135	7.946	7.727	5.297	5.454	14.202	10.275	18.348	---NA---
TRINITY_DN68252_c4_g1	9.66302	2.73002	3.62682e-12	2.61025e-11	0	0	0.62	1.733	2.45	2.535	1.92	0.462	4.915	6.497	21.654	---NA---
TRINITY_DN66831_c6_g9	7.73398	2.72533	3.63546e-12	2.61583e-11	0	0.133	2.102	1.805	1.523	3.304	1.192	0.744	8.174	5.314	17.842	---NA---
TRINITY_DN9706_c0_g2	6.31262	3.69271	3.74934e-12	2.69449e-11	0.064	0.432	10.648	9.39	3.801	8.968	2.291	3.131	22.963	18.185	12.232	PA2_XYLAIPhospholipase A(2) OS=Xylocopa appendiculata circumvolans OX=135722 GN=PLA2 PE=1 SV=1	P:GO:0006629; P:GO:0006644; P:GO:0016042; P:GO:0050482; F:GO:0004623; F:GO:0016787; F:GO:0046872; F:GO:0102567; F:GO:0102568; C:GO:0005576	P:lipid metabolic process; P:phospholipid metabolic process; P:lipid catabolic process; P:arachidonic acid secretion; F:phospholipase A2 activity; F:hydrolase activity; F:metal ion binding; F:phospholipase A2 activity (consuming 1,2-dipalmitoylphosphatidylcholine); F:phospholipase A2 activity consuming 1,2-dioleoylphosphatidylethanolamine); C:extracellular region
TRINITY_DN67840_c3_g4	7.73067	2.73052	3.7659e-12	2.70573e-11	0	0.042	3.038	3.611	4.175	5.736	1.947	2.04	7.42	4.214	1.714	---NA---
TRINITY_DN68202_c5_g1	7.73331	2.72519	3.7761e-12	2.71239e-11	0	0.166	2.775	4.949	1.936	3.376	2.675	2.104	13.008	9.208	27.601	---NA---
TRINITY_DN66128_c3_g4	9.65612	2.723	3.78029e-12	2.71475e-11	0	0	13.622	14.038	17.808	23.981	11.018	8.559	55.645	38.531	139.505	---NA---
TRINITY_DN67175_c2_g1	6.74066	3.0621	3.7913e-12	2.72132e-11	0.029	0.083	6.622	9.41	7.311	9.009	2.569	5.608	10.467	11.754	2.632	---NA---
TRINITY_DN65898_c1_g1	6.33514	4.0372	3.79281e-12	2.72139e-11	0	0.407	6.759	6.09	5.072	6.321	3.443	4.684	18.67	21.331	23.508	---NA---
TRINITY_DN63191_c2_g1	6.82933	3.0529	3.80651e-12	2.73025e-11	0.29	0.199	5.592	3.87	4.578	5.079	1.761	4.17	10.994	14.744	14.414	---NA---
TRINITY_DN61371_c8_g1	6.11095	4.32213	3.81238e-12	2.73247e-11	0.058	0.773	5.35	8.902	8.863	10.836	3.404	3.439	19.469	19.754	40.536	---NA---
TRINITY_DN57903_c0_g1	6.87247	8.28983	3.84793e-12	2.7526e-11	0.087	4.813	108.496	145.182	136.45	218.484	56.43	64.75	340.338	319.368	303.605	---NA---
TRINITY_DN62979_c2_g1	6.6428	7.53482	3.85186e-12	2.7539e-11	0.081	1.33	34.907	29.954	39.729	50.763	16.819	26.652	69.525	87.066	86.223	---NA---
TRINITY_DN63730_c3_g4	6.88588	3.29084	3.85725e-12	2.75593e-11	0	0.565	5.907	13.965	10.588	24.155	10.912	4.44	19.667	17.569	55.231	---NA---
TRINITY_DN52866_c0_g1	6.84112	8.21022	3.87118e-12	2.76454e-11	0.128	12.626	361.572	322.662	277.983	381.782	98.689	165.686	757.803	807.692	842.922	ATOX1_RATCopper transport protein ATOX1 OS=Rattus norvegicus OX=10116 GN=Atox1 PE=1 SV=1	P:GO:0006878; P:GO:0006979; P:GO:0043066; P:GO:0060003; F:GO:0016531; F:GO:0032767; F:GO:0051117; C:GO:0005829	P:cellular copper ion homeostasis; P:response to oxidative stress; P:negative regulation of apoptotic process; P:copper ion export; F:copper chaperone activity; F:copper-dependent protein binding; F:ATPase binding; C:cytosol
TRINITY_DN64347_c0_g2	6.40603	3.49667	3.8904e-12	2.77692e-11	0.116	0.64	12.813	7.117	9.842	13.699	4.688	0	26.984	30.851	27.077	---NA---
TRINITY_DN52557_c0_g1	6.66149	3.49595	3.89156e-12	2.77708e-11	0	0.615	11.215	8.549	8.561	14.704	3.205	5.774	20.904	37.8	23.499	VIR_MOUSEProtein virilizer homolog OS=Mus musculus OX=10090 GN=Virma PE=1 SV=1	C:GO:0005634	C:nucleus
TRINITY_DN67680_c1_g1	7.72693	2.72728	3.9183e-12	2.79548e-11	0	0.058	2.912	2.459	1.684	2.36	0.622	1.296	4.248	6.357	4.814	---NA---
TRINITY_DN60754_c0_g1	7.72431	2.72554	3.92175e-12	2.79727e-11	0	0.042	2.165	2.262	3.116	5.161	1.006	1.578	4.168	6.259	3.868	---NA---
TRINITY_DN66713_c5_g2	7.72275	2.71879	3.93519e-12	2.80617e-11	0	0.158	4.846	4.596	3.65	6.475	1.682	2.708	8.372	7.631	12.297	---NA---
TRINITY_DN65618_c7_g1	6.24729	6.34269	3.95763e-12	2.82082e-11	0.023	0.923	25.069	25.139	25.642	25.561	6.9	12.87	46.519	43.434	27.348	---NA---
TRINITY_DN57296_c0_g1	6.65855	3.49488	3.98415e-12	2.83697e-11	0	0.54	11.836	8.197	3.781	4.669	2.503	1.963	24.061	38.169	11.248	---NA---
TRINITY_DN63733_c6_g2	6.65908	3.49171	3.98939e-12	2.84002e-11	0	0.133	3.679	4.887	3.993	5.521	2.092	2.387	6.9	9.355	9.46	---NA---
TRINITY_DN61342_c3_g1	6.18519	6.09811	4.01309e-12	2.85551e-11	0.058	1.064	32.805	22.94	101.229	37.762	6.992	8.649	55.608	33.652	40.292	---NA---
TRINITY_DN54343_c0_g2	6.54893	7.22061	4.0358e-12	2.87098e-11	0	4.887	85.182	88.284	86.89	132.238	45.769	67.676	183.093	239.431	320.08	SAP3_MOUSEGanglioside GM2 activator OS=Mus musculus OX=10090 GN=Gm2a PE=1 SV=2	P:GO:0001573; P:GO:0010876; P:GO:0050877; P:GO:0065007; P:GO:1901575; F:GO:0004563; F:GO:0008047; C:GO:0005622	P:ganglioside metabolic process; P:lipid localization; P:nervous system process; P:biological regulation; P:organic substance catabolic process; F:beta-N-acetylhexosaminidase activity; F:enzyme activator activity; C:intracellular anatomical structure
TRINITY_DN62983_c1_g1	7.72193	2.72417	4.07711e-12	2.89897e-11	0	0.025	2.144	1.899	2.047	1.498	0.742	1.771	3.845	3.515	1.161	SCP2_RABITSterol carrier protein 2 OS=Oryctolagus cuniculus OX=9986 GN=SCP2 PE=1 SV=1	P:GO:0006629; P:GO:0015918; P:GO:0032787; F:GO:0016408; F:GO:0120013; C:GO:0005777	P:lipid metabolic process; P:sterol transport; P:monocarboxylic acid metabolic process; F:C-acyltransferase activity; F:lipid transfer activity; C:peroxisome
TRINITY_DN67117_c0_g2	7.72008	2.71936	4.08706e-12	2.90535e-11	0	0.033	2.165	2.604	2.813	2.832	0.675	1.745	3.435	4.312	3.671	INT7_BOVINIntegrator complex subunit 7 OS=Bos taurus OX=9913 GN=INTS7 PE=2 SV=1	P:GO:0009987; C:GO:0005622	P:cellular process; C:intracellular anatomical structure
TRINITY_DN57771_c2_g3	9.64129	2.71329	4.09965e-12	2.91289e-11	0	0	1.997	1.836	2.017	3.54	1.271	1.245	5.772	7.113	10.228	---NA---
TRINITY_DN67708_c6_g2	6.40195	3.86282	4.12647e-12	2.93054e-11	0	0.357	7.852	9.224	8.551	7.378	2.874	3.991	15.799	19.639	6.519	ARL2_HUMANADP-ribosylation factor-like protein 2 OS=Homo sapiens OX=9606 GN=ARL2 PE=1 SV=4	P:GO:0000165; P:GO:0007021; P:GO:0007098; P:GO:0010811; P:GO:0031116; P:GO:0034260; P:GO:0051457; P:GO:0070830; F:GO:0003924; F:GO:0005095; F:GO:0005515; F:GO:0005525; F:GO:0019003; C:GO:0005654; C:GO:0005730; C:GO:0005758; C:GO:0005759; C:GO:0005794; C:GO:0005813; C:GO:0005829; C:GO:0005925; C:GO:0016328	P:MAPK cascade; P:tubulin complex assembly; P:centrosome cycle; P:positive regulation of cell-substrate adhesion; P:positive regulation of microtubule polymerization; P:negative regulation of GTPase activity; P:maintenance of protein location in nucleus; P:bicellular tight junction assembly; F:GTPase activity; F:GTPase inhibitor activity; F:protein binding; F:GTP binding; F:GDP binding; C:nucleop…
TRINITY_DN53542_c1_g1	6.50194	3.67616	4.1654e-12	2.95709e-11	0	0.806	18.048	17.275	20.339	24.884	4.993	10.163	38.842	36.716	22.001	GCN1_HUMANeIF-2-alpha kinase activator GCN1 OS=Homo sapiens OX=9606 GN=GCN1 PE=1 SV=6	P:GO:0032268; P:GO:0036003; P:GO:0043549; P:GO:1990253; F:GO:0005515; F:GO:0008135; C:GO:0005829; C:GO:0005840; C:GO:0005844	P:regulation of cellular protein metabolic process; P:positive regulation of transcription from RNA polymerase II promoter in response to stress; P:regulation of kinase activity; P:cellular response to leucine starvation; F:protein binding; F:translation factor activity, RNA binding; C:cytosol; C:ribosome; C:polysome
TRINITY_DN65585_c2_g1	6.78256	7.99365	4.19504e-12	2.97708e-11	0	3.923	114.634	151.864	214.638	297.66	75.844	91.915	208.627	240.77	230.467	---NA---
TRINITY_DN64436_c2_g4	7.19281	3.04066	4.19861e-12	2.97891e-11	0	0.091	2.365	2.054	3.358	3.037	0.94	1.296	5.347	6.924	5.891	---NA---
TRINITY_DN59374_c0_g1	7.08223	9.50327	4.20085e-12	2.97978e-11	0.035	6.558	271.145	263.502	208.316	332.395	69.646	146.489	525.613	627.186	388.62	---NA---
TRINITY_DN62757_c3_g6	9.64811	2.72893	4.22617e-12	2.99558e-11	0	0	4.089	3.86	7.633	5.562	1.947	2.387	9.244	7.565	0	---NA---
TRINITY_DN57740_c0_g1	6.67567	7.68229	4.26118e-12	3.01892e-11	0.365	2.635	87.253	73.654	54.764	92.526	22.977	42.05	145.804	194.338	150.416	---NA---
TRINITY_DN66060_c4_g1	7.71183	2.71215	4.26214e-12	3.01892e-11	0	0.05	2.638	3.061	2.692	3.653	0.861	1.617	8.929	7.08	3.756	---NA---
TRINITY_DN62469_c3_g1	6.96406	2.71213	4.26218e-12	3.01892e-11	0.052	0.075	2.891	3.154	5.788	10.467	2.622	3.118	5.83	6.801	10.05	---NA---
TRINITY_DN68211_c4_g11	7.71484	2.71053	4.26563e-12	3.02025e-11	0	0.557	29.116	21.124	34.072	33.39	17.534	15.026	29.115	44.42	28.182	---NA---
TRINITY_DN67208_c6_g3	7.7112	2.71031	4.2661e-12	3.02025e-11	0	0.058	8.955	7.377	8.732	13.073	3.827	2.926	15.213	19.269	17.477	---NA---
TRINITY_DN62081_c0_g1	6.61644	7.50088	4.27821e-12	3.02737e-11	0	1.912	63.14	75.522	68.81	84.153	21.56	38.06	123.647	102.762	89.032	PINX1_HUMANPIN2/TERF1-interacting telomerase inhibitor 1 OS=Homo sapiens OX=9606 GN=PINX1 PE=1 SV=2	P:GO:0007080; P:GO:0010972; P:GO:0031397; P:GO:0031647; P:GO:0032211; P:GO:0051974; P:GO:0070198; P:GO:1904744; P:GO:1904751; F:GO:0005515; F:GO:0010521; F:GO:0044877; F:GO:0070034; C:GO:0000228; C:GO:0000776; C:GO:0000781; C:GO:0005654; C:GO:0005730; C:GO:0005739; C:GO:0005819	P:mitotic metaphase plate congression; P:negative regulation of G2/M transition of mitotic cell cycle; P:negative regulation of protein ubiquitination; P:regulation of protein stability; P:negative regulation of telomere maintenance via telomerase; P:negative regulation of telomerase activity; P:protein localization to chromosome, telomeric region; P:positive regulation of telomeric DNA binding; …
TRINITY_DN46429_c0_g1	6.31061	4.01331	4.33965e-12	3.06752e-11	0	0.823	13.454	15.335	11.737	16.49	4.542	7.661	27.936	29.783	28.772	K1143_RATUncharacterized protein KIAA1143 homolog OS=Rattus norvegicus OX=10116 PE=1 SV=1
TRINITY_DN55202_c0_g2	7.187	3.0359	4.34015e-12	3.06752e-11	0	0.091	3.752	3.372	4.144	3.653	1.324	1.719	6.321	7.121	5.067	---NA---
TRINITY_DN62366_c2_g2	6.562	7.29812	4.39357e-12	3.09596e-11	0	1.155	38.345	39.457	37.188	32.59	10.33	18.273	78.446	76.018	32.687	---NA---
TRINITY_DN68172_c0_g2	6.86446	8.4472	4.4124e-12	3.1052e-11	0.133	7.614	284.189	283.308	326.636	442.252	139.068	200.319	385.794	548.581	564.614	CO2A1_XENTRCollagen alpha-1(II) chain OS=Xenopus tropicalis OX=8364 GN=col2a1 PE=2 SV=1	C:GO:0110165	C:cellular anatomical entity
TRINITY_DN65290_c2_g1	7.70758	2.70953	4.43499e-12	3.12036e-11	0	0.042	3.311	3.777	7.28	7.614	2.172	3.824	5.237	5.709	2.641	---NA---
TRINITY_DN63213_c3_g1	7.71057	2.70789	4.43868e-12	3.1222e-11	0	0.017	0.547	0.571	0.746	0.759	0.265	0.334	1.179	1.47	1.808	POL4_DROMERetrovirus-related Pol polyprotein from transposon 412 OS=Drosophila melanogaster OX=7227 GN=POL PE=4 SV=1	F:GO:0003824	F:catalytic activity
TRINITY_DN64039_c5_g1	9.63302	2.70601	4.44291e-12	3.12444e-11	0	0	1.345	1.785	3.489	5.059	1.563	0.962	7.5	6.103	7.137	---NA---
TRINITY_DN56559_c0_g1	9.6334	2.705	4.4452e-12	3.1253e-11	0	0	6.223	7.75	8.359	10.261	4.516	2.926	9.998	10.152	15.641	---NA---
TRINITY_DN58095_c0_g1	7.70789	2.70365	4.44822e-12	3.12668e-11	0	0.025	0.904	0.706	1.039	0.575	0.901	1.027	3.23	3.195	3.615	---NA---
TRINITY_DN55980_c0_g1	6.84597	8.34948	4.47243e-12	3.1422e-11	0.07	7.589	185.458	218.546	149.66	272.192	83.843	148.966	389.662	461.071	605.019	---NA---
TRINITY_DN66095_c6_g9	6.64238	3.47402	4.51343e-12	3.1695e-11	0	1.887	26.845	18.333	22.708	37.423	10.052	11.112	72.213	70.343	93.94	---NA---
TRINITY_DN59694_c6_g1	6.86402	3.27276	4.5553e-12	3.19662e-11	0	0.199	2.806	3.237	4.144	5.428	1.457	2.425	10.906	8.945	10.855	---NA---
TRINITY_DN51290_c1_g1	7.18068	3.03061	4.63057e-12	3.24801e-11	0	0.54	22.242	22.099	16.335	18.265	5.801	13.037	38.41	42.334	22.647	DYHC1_MOUSECytoplasmic dynein 1 heavy chain 1 OS=Mus musculus OX=10090 GN=Dync1h1 PE=1 SV=2	P:GO:0003341; P:GO:0007097; P:GO:0008090; P:GO:0031122; P:GO:0032388; P:GO:0033962; P:GO:0034063; P:GO:0051293; P:GO:0051301; P:GO:0060236; P:GO:0072382; P:GO:0090235; P:GO:0120162; P:GO:1905832; F:GO:0005524; F:GO:0008569; F:GO:0045505; F:GO:0051959; C:GO:0002177; C:GO:0005635; C:GO:0005813; C:GO:0005868; C:GO:0005881; C:GO:0005938; C:GO:0030175; C:GO:0043025; C:GO:1904115	P:cilium movement; P:nuclear migration; P:retrograde axonal transport; P:cytoplasmic microtubule organization; P:positive regulation of intracellular transport; P:P-body assembly; P:stress granule assembly; P:establishment of spindle localization; P:cell division; P:regulation of mitotic spindle organization; P:minus-end-directed vesicle transport along microtubule; P:regulation of metaphase plat…
TRINITY_DN63380_c7_g4	6.63719	3.46849	4.63073e-12	3.24801e-11	0	0.291	4.31	5.862	5.677	8.712	3.019	2.323	8.357	11.401	17.861	---NA---
TRINITY_DN61665_c5_g1	7.80378	2.69897	4.63412e-12	3.24961e-11	0.023	0	1.682	1.785	1.916	2.391	0.622	2.348	3.787	4.271	2.051	HES4B_XENLATranscription factor HES-4-B OS=Xenopus laevis OX=8355 GN=hes4-b PE=1 SV=1	P:GO:0006355; P:GO:0007399; P:GO:0048513; P:GO:0048523; F:GO:0005515	P:regulation of transcription, DNA-templated; P:nervous system development; P:animal organ development; P:negative regulation of cellular process; F:protein binding
TRINITY_DN56220_c0_g1	9.62414	2.69641	4.64014e-12	3.25228e-11	0	0	0.904	0.996	1.19	1.662	0.318	0.334	2.088	2.095	2.941	CSHC_BACCRDEAD-box ATP-dependent RNA helicase CshC OS=Bacillus cereus (strain ATCC 14579 / DSM 31 / JCM 2152 / NBRC 15305 / NCIMB 9373 / NRRL B-3711) OX=226900 GN=cshC PE=2 SV=1	F:GO:0097159; F:GO:1901363	F:organic cyclic compound binding; F:heterocyclic compound binding
TRINITY_DN57531_c1_g1	6.5263	3.27193	4.68009e-12	3.27873e-11	0.058	0.199	4.73	4.358	8.954	6.588	2.185	3.503	9.705	9.676	10.022	---NA---
TRINITY_DN65243_c3_g1	6.47675	3.65249	4.79701e-12	3.35506e-11	0	0.133	6.012	7.481	7.311	4.197	2.053	4.209	6.995	7.088	2.22	---NA---
TRINITY_DN65366_c3_g1	7.69496	2.69546	4.82557e-12	3.37424e-11	0	0.058	3.826	6.059	4.79	7.583	1.722	1.489	8.526	7.056	3.531	---NA---
TRINITY_DN50834_c0_g1	9.62085	2.69397	4.82924e-12	3.376e-11	0	0	3.868	7.501	3.61	6.105	1.563	2.438	7.955	9.208	11.436	RT14_MOUSE28S ribosomal protein S14, mitochondrial OS=Mus musculus OX=10090 GN=Mrps14 PE=1 SV=1	F:GO:0005515; C:GO:0005840; C:GO:0043231	F:protein binding; C:ribosome; C:intracellular membrane-bounded organelle
TRINITY_DN62052_c4_g4	7.69379	2.68603	4.84873e-12	3.38803e-11	0	0.266	3.322	7.522	5.445	15.064	5.046	2.631	17.477	15.113	44.881	---NA---
TRINITY_DN63764_c4_g4	6.04036	4.1479	4.8879e-12	3.41297e-11	0	0.914	19.267	15.916	21.044	27.48	5.88	12.088	60.355	44.149	11.548	---NA---
TRINITY_DN60413_c1_g1	6.58376	7.41088	4.89318e-12	3.41585e-11	0	9.442	367.868	273.473	273.123	302.319	75.606	162.735	496.462	667.163	340.338	---NA---
TRINITY_DN65764_c3_g1	7.17309	3.02493	4.94416e-12	3.4498e-11	0	0.407	19.677	19.018	10.447	11.872	5.205	9.688	36.63	35.138	7.989	CORO6_HUMANCoronin-6 OS=Homo sapiens OX=9606 GN=CORO6 PE=1 SV=2	P:GO:0007015; P:GO:0016477; F:GO:0051015	P:actin filament organization; P:cell migration; F:actin filament binding
TRINITY_DN64372_c2_g2	6.85159	3.26327	4.95567e-12	3.4562e-11	0	0.1	2.102	1.961	1.704	2.627	0.622	1.45	4.387	6.21	4.168	CTRB2_HUMANChymotrypsinogen B2 OS=Homo sapiens OX=9606 GN=CTRB2 PE=2 SV=2	P:GO:0009987; P:GO:1901564; F:GO:0016787; C:GO:0005576	P:cellular process; P:organonitrogen compound metabolic process; F:hydrolase activity; C:extracellular region
TRINITY_DN66850_c6_g4	6.20076	3.82979	4.95993e-12	3.45835e-11	0.058	0.465	5.129	6.785	6.02	10.856	2.914	3.927	12.078	20.189	19.462	PHP14_PIG14 kDa phosphohistidine phosphatase OS=Sus scrofa OX=9823 GN=PHPT1 PE=1 SV=2	P:GO:0035971; F:GO:0101006; C:GO:0005829	P:peptidyl-histidine dephosphorylation; F:protein histidine phosphatase activity; C:cytosol
TRINITY_DN56699_c0_g1	7.17096	3.01487	4.96811e-12	3.46324e-11	0	0.191	4.446	4.493	4.265	6.588	3.046	2.656	6.013	9.413	20.699	---NA---
TRINITY_DN67272_c1_g1	7.69234	2.69493	5.01808e-12	3.49477e-11	0	0.083	8.398	11.07	18.201	10.651	3.019	4.235	12.679	10.859	3.39	---NA---
TRINITY_DN61666_c10_g1	7.69051	2.68604	5.04074e-12	3.50641e-11	0	0.042	3.521	4.918	4.709	8.681	1.563	2.99	4.424	5.257	8.176	---NA---
TRINITY_DN67430_c3_g1	7.16903	3.02111	5.11194e-12	3.55259e-11	0	1.779	126.039	81.758	81.657	69.869	23.057	36.199	149.81	146.78	27.704	VIGLN_CHICKVigilin OS=Gallus gallus OX=9031 GN=HDLBP PE=2 SV=1	F:GO:0003729; C:GO:0005634; C:GO:0005737; C:GO:0005844	F:mRNA binding; C:nucleus; C:cytoplasm; C:polysome
TRINITY_DN59381_c3_g1	7.16699	3.01344	5.13081e-12	3.56462e-11	0	0.066	1.324	1.401	1.815	1.888	0.94	1.091	2.944	4.017	5.442	---NA---
TRINITY_DN60547_c0_g1	7.16404	3.01309	5.13166e-12	3.56462e-11	0	0.05	2.029	2.5	3.196	2.966	0.834	1.501	3.369	3.795	2.838	---NA---
TRINITY_DN51310_c0_g1	7.68478	2.69178	5.22593e-12	3.62839e-11	0	0.474	78.634	13.332	27.367	26.197	17.667	23.534	15.543	90.064	33.98	---NA---
TRINITY_DN66265_c4_g1	7.68766	2.68862	5.23429e-12	3.63314e-11	0	0.042	1.556	2.407	2.168	3.058	0.993	1.258	4.219	3.934	2.463	---NA---
TRINITY_DN61818_c0_g1	6.84691	3.26075	5.23522e-12	3.63314e-11	0	2.178	88.588	76.103	76.111	62.563	23.282	50.596	139.197	146.534	30.364	ADHX_OCTVUAlcohol dehydrogenase class-3 OS=Octopus vulgaris OX=6645 PE=1 SV=1	P:GO:0006069; F:GO:0004022; F:GO:0008270; F:GO:0106321; F:GO:0106322; C:GO:0005737	P:ethanol oxidation; F:alcohol dehydrogenase (NAD+) activity; F:zinc ion binding; F:S-(hydroxymethyl)glutathione dehydrogenase NADP activity; F:S-(hydroxymethyl)glutathione dehydrogenase NAD activity; C:cytoplasm
TRINITY_DN59366_c0_g3	6.61929	3.45145	5.24546e-12	3.63938e-11	0	0.175	2.638	1.951	2.319	3.602	1.059	1.835	7.632	7.401	9.525	---NA---
TRINITY_DN66965_c2_g2	7.68455	2.68248	5.25059e-12	3.64204e-11	0	0.1	3.784	4.005	3.67	5.921	1.444	2.053	9.5	10.029	11.342	---NA---
TRINITY_DN62105_c0_g1	7.68226	2.68205	5.25175e-12	3.64204e-11	0	0.066	6.128	7.761	4.487	4.895	1.788	5.248	7.156	8.222	8.139	---NA---
TRINITY_DN57345_c4_g2	7.68227	2.68152	5.25316e-12	3.64215e-11	0	0.042	2.312	2.054	2.813	4.618	1.033	2.297	5.2	6.842	6.556	PELET_DROMETransposable element P transposase OS=Drosophila melanogaster OX=7227 GN=T PE=1 SV=2	P:GO:0006310; P:GO:0006313; P:GO:0015074; F:GO:0003677; F:GO:0003693; F:GO:0004803; F:GO:0016740; F:GO:0046872	P:DNA recombination; P:transposition, DNA-mediated; P:DNA integration; F:DNA binding; F:P-element binding; F:transposase activity; F:transferase activity; F:metal ion binding
TRINITY_DN65701_c1_g1	6.78245	3.00424	5.31913e-12	3.68703e-11	0.464	0.316	7.873	10.77	7.825	13.278	7.615	4.658	20.282	27.73	44.806	---NA---
TRINITY_DN53647_c0_g2	7.1593	3.0028	5.32283e-12	3.68873e-11	0	0.549	4.593	9.535	7.169	5.592	2.993	1.938	25.863	21.224	52.561	---NA---
TRINITY_DN61895_c1_g1	5.92292	4.62099	5.32479e-12	3.68922e-11	0	0.948	40.741	29.072	27.931	20.235	7.88	9.547	54.451	28.535	5.282	---NA---
TRINITY_DN65696_c4_g1	5.96789	4.73312	5.33808e-12	3.69756e-11	0.18	3.2	43.169	44.749	42.391	81.454	22.765	39.663	59.022	80.791	157.179	---NA---
TRINITY_DN65518_c1_g1	6.35645	3.81629	5.36429e-12	3.71223e-11	0	0.84	27.508	18.572	26.742	27.028	9.906	9.059	39.897	36.026	17.917	A16A1_BOVINAldehyde dehydrogenase family 16 member A1 OS=Bos taurus OX=9913 GN=ALDH16A1 PE=2 SV=1	F:GO:0016491; F:GO:0016620	F:oxidoreductase activity; F:oxidoreductase activity, acting on the aldehyde or oxo group of donors, NAD or NADP as acceptor
TRINITY_DN59544_c0_g2	9.60516	2.67848	5.47119e-12	3.78096e-11	0	0	1.945	1.805	1.876	1.847	0.185	0.629	3.867	4.049	4.88	GREM2_HUMANGremlin-2 OS=Homo sapiens OX=9606 GN=GREM2 PE=2 SV=1	P:GO:0050794; F:GO:0005488	P:regulation of cellular process; F:binding
TRINITY_DN60313_c7_g1	9.60287	2.67806	5.47236e-12	3.78096e-11	0	0	0.578	1.089	0.877	1.519	0.53	0.59	2.857	1.93	1.639	---NA---
TRINITY_DN51530_c0_g2	7.67989	2.67798	5.47258e-12	3.78096e-11	0	0.116	4.457	1.328	1.815	2.299	0.569	0.937	8.584	13.323	16.287	---NA---
TRINITY_DN60862_c0_g1	7.67565	2.67128	5.49123e-12	3.79296e-11	0	0.033	1.987	1.536	1.724	3.13	1.099	0.796	3.714	4.058	6.64	---NA---
TRINITY_DN62728_c4_g2	6.61474	3.44698	5.51024e-12	3.8052e-11	0	0.166	2.26	1.847	1.553	3.745	1.099	1.104	5.42	6.727	8.935	---NA---
TRINITY_DN64623_c9_g2	5.98629	4.25982	5.52005e-12	3.81108e-11	0	3.375	5.592	8.798	4.296	8.055	4.172	3.529	29.108	37.422	70.6	---NA---
TRINITY_DN56567_c0_g1	6.73373	8.06264	5.55878e-12	3.83692e-11	0.07	6.716	444.862	414.484	125.278	226.016	81.42	90.773	464.834	510.609	250.922	---NA---
TRINITY_DN60892_c2_g3	5.93106	4.50071	5.62358e-12	3.88075e-11	0	0.482	11.079	9.722	12.796	14.612	5.297	6.608	19.857	16.92	8.261	---NA---
TRINITY_DN67717_c2_g1	6.61005	3.44376	5.65036e-12	3.89831e-11	0	0.133	5.708	6.9	12.564	15.895	1.51	2.194	24.677	14.07	11.314	---NA---
TRINITY_DN59810_c0_g1	6.20224	4.11767	5.65868e-12	3.90314e-11	0	0.723	7.589	9.078	10.961	17.403	5.615	5.03	19.161	21.799	33.24	---NA---
TRINITY_DN53020_c0_g1	7.15162	2.99997	5.67967e-12	3.91654e-11	0	0.324	8.861	7.024	4.104	11.79	2.503	3.067	16.451	22.9	22.094	---NA---
TRINITY_DN67316_c8_g1	7.67956	2.68182	5.68076e-12	3.91654e-11	0	0.125	10.805	7.75	8.4	3.355	1.894	3.927	23.007	13.471	2.164	---NA---
TRINITY_DN62140_c4_g1	7.15056	2.99598	5.69058e-12	3.9224e-11	0	0.1	1.419	2.303	1.946	5.346	0.927	1.347	5.486	5.142	8.682	---NA---
TRINITY_DN65105_c1_g2	6.9018	8.94728	5.69517e-12	3.92381e-11	0.151	7.88	238.256	280.04	302.405	451.857	133.903	193.865	506.159	600.787	513.411	---NA---
TRINITY_DN57176_c0_g2	9.59802	2.67612	5.69715e-12	3.92417e-11	0	0	2.27	2.698	0.968	2.535	1.496	0.667	6.145	8.887	5.011	---NA---
TRINITY_DN89209_c0_g1	7.67315	2.67337	5.70507e-12	3.92871e-11	0	0.066	3.353	3.03	2.753	2.196	1.179	2.862	8.965	7.524	5.095	---NA---
TRINITY_DN64825_c14_g1	7.674	2.67096	5.71204e-12	3.93259e-11	0	0.075	2.628	3.725	4.81	6.403	1.112	2.374	7.369	6.242	8.486	---NA---
TRINITY_DN64933_c6_g2	7.66984	2.66567	5.72743e-12	3.94135e-11	0	0.042	1.387	1.473	2.591	4.341	0.914	1.065	4.68	3.442	5.601	---NA---
TRINITY_DN67430_c2_g2	5.9791	5.65334	5.75776e-12	3.95656e-11	0	1.272	48.803	41.429	33.992	27.88	11.985	17.233	54.81	48.042	26.599	VIGLN_CHICKVigilin OS=Gallus gallus OX=9031 GN=HDLBP PE=2 SV=1	F:GO:0003676	F:nucleic acid binding
TRINITY_DN63420_c1_g1	6.31464	3.61592	5.82957e-12	3.99486e-11	0.052	0.141	3.364	3.164	4.961	5.921	2.41	2.772	7.779	6.686	5.863	---NA---
TRINITY_DN68087_c3_g1	6.7996	8.48303	5.86982e-12	4.02152e-11	0.238	14.862	410.27	658.345	1316.06	2490.4	732.168	692.064	381.099	723.271	1590.23	---NA---
TRINITY_DN59833_c2_g1	7.14731	2.99564	5.87603e-12	4.02483e-11	0	0.141	3.616	4.856	4.205	4.33	1.165	2.425	8.123	9.364	8.832	ARF_CANALADP-ribosylation factor OS=Candida albicans (strain SC5314 / ATCC MYA-2876) OX=237561 GN=ARF1 PE=1 SV=5	P:GO:0006886; P:GO:0016192; F:GO:0005525; C:GO:0005886	P:intracellular protein transport; P:vesicle-mediated transport; F:GTP binding; C:plasma membrane
TRINITY_DN58967_c1_g1	6.17061	3.79924	5.89543e-12	4.03719e-11	0.023	0.208	1.85	2.096	1.825	2.894	1.099	1.553	6.013	7.844	8.757	NOC_DROMEZinc finger protein Noc OS=Drosophila melanogaster OX=7227 GN=noc PE=1 SV=1	P:GO:0007444; F:GO:0005488	P:imaginal disc development; F:binding
TRINITY_DN58909_c0_g2	7.66818	2.67357	5.93386e-12	4.06256e-11	0	0.033	0.662	1.058	0.403	0.493	0.159	0.821	2.974	5.323	1.808	GGH_MOUSEGamma-glutamyl hydrolase OS=Mus musculus OX=10090 GN=Ggh PE=1 SV=2	C:GO:0005737; C:GO:0043227	C:cytoplasm; C:membrane-bounded organelle
TRINITY_DN60149_c12_g1	7.66901	2.66867	5.94858e-12	4.07075e-11	0	0.025	1.924	4.814	4.921	3.694	2.94	0.924	13.836	6.431	5.451	---NA---
TRINITY_DN66345_c1_g1	9.5921	2.66723	5.95294e-12	4.07216e-11	0	0	1.461	1.359	2.319	2.935	0.569	0.885	2.088	2.053	1.789	---NA---
TRINITY_DN62182_c3_g1	9.59297	2.66421	5.96207e-12	4.07715e-11	0	0	2.512	2.117	2.057	5.202	0.477	1.014	4.204	5.971	10.509	---NA---
TRINITY_DN60904_c3_g1	5.89481	4.71237	5.98653e-12	4.09292e-11	0	0.748	31.712	29.736	26.55	41.948	10.264	12.396	46.182	50.728	49.208	CTR2_CANLFChymotrypsinogen 2 OS=Canis lupus familiaris OX=9615 GN=CTRB1 PE=2 SV=1	F:GO:0008233	F:peptidase activity
TRINITY_DN64832_c2_g2	6.43796	3.61144	6.05613e-12	4.13859e-11	0	0.249	3.437	4.7	3.933	4.997	1.404	2.361	9.507	9.06	8.139	TFPT_BOVINTCF3 fusion partner homolog OS=Bos taurus OX=9913 GN=TFPT PE=2 SV=1	P:GO:0006281; P:GO:0006310; P:GO:0006915; P:GO:0006974; P:GO:0043065; P:GO:0097190; F:GO:0003677; F:GO:0019901; C:GO:0005634; C:GO:0005654; C:GO:0005737; C:GO:0005884; C:GO:0031011	P:DNA repair; P:DNA recombination; P:apoptotic process; P:cellular response to DNA damage stimulus; P:positive regulation of apoptotic process; P:apoptotic signaling pathway; F:DNA binding; F:protein kinase binding; C:nucleus; C:nucleoplasm; C:cytoplasm; C:actin filament; C:Ino80 complex
TRINITY_DN65790_c5_g3	6.67394	2.98992	6.0838e-12	4.15557e-11	0.058	0.158	2.891	1.93	3.005	4.802	1.96	1.796	8.042	8.238	12.503	---NA---
TRINITY_DN65251_c7_g2	7.14329	2.98863	6.08759e-12	4.1572e-11	0	0.091	2.029	2.179	2.37	2.565	0.887	1.489	4.571	4.427	9.179	---NA---
TRINITY_DN63536_c7_g3	6.78526	8.45078	6.11907e-12	4.17773e-11	1.131	39.873	1442.3	1283.07	1056.08	1141.6	334.856	691.295	2452.76	3029.47	1819.73	RS8_ICTPU40S ribosomal protein S8 OS=Ictalurus punctatus OX=7998 GN=rps8 PE=2 SV=3	P:GO:0006412; P:GO:0043009; P:GO:0051726; F:GO:0003735; C:GO:0005840	P:translation; P:chordate embryonic development; P:regulation of cell cycle; F:structural constituent of ribosome; C:ribosome
TRINITY_DN68063_c1_g1	6.70798	8.00904	6.13851e-12	4.19004e-11	0.684	8.894	191.25	195.824	166.59	278.564	70.759	145.27	378.345	559.751	672.781	---NA---
TRINITY_DN65518_c1_g2	9.59589	2.67941	6.15525e-12	4.20049e-11	0	0	4.562	12.118	1.654	4.269	0	5.03	19.352	22.596	0	A16A1_BOVINAldehyde dehydrogenase family 16 member A1 OS=Bos taurus OX=9913 GN=ALDH16A1 PE=2 SV=1	F:GO:0016491; F:GO:0016620	F:oxidoreductase activity; F:oxidoreductase activity, acting on the aldehyde or oxo group of donors, NAD or NADP as acceptor
TRINITY_DN67899_c1_g2	7.28748	11.5079	6.18776e-12	4.22169e-11	0.4	25.568	948.461	968.204	883.853	1488.59	376.771	674.215	1740.73	2375.16	2755.38	---NA---
TRINITY_DN67438_c3_g3	6.82583	3.24101	6.21413e-12	4.23742e-11	0	0.191	16.713	12.471	21.841	9.204	5.006	6.698	15.067	13.43	0.412	---NA---
TRINITY_DN62156_c3_g3	7.66021	2.65913	6.21865e-12	4.23885e-11	0	0.05	2.87	2.386	1.442	4.761	1.139	1.399	4.995	5.643	6.65	AGRB1_HUMANAdhesion G protein-coupled receptor B1 OS=Homo sapiens OX=9606 GN=ADGRB1 PE=1 SV=2	P:GO:0006897; P:GO:0006909; P:GO:0007165; P:GO:0016043; P:GO:0019222; P:GO:0048522; P:GO:0048523; P:GO:0048731; P:GO:0050793; P:GO:0051239; F:GO:0005488; C:GO:0005886; C:GO:0030054	P:endocytosis; P:phagocytosis; P:signal transduction; P:cellular component organization; P:regulation of metabolic process; P:positive regulation of cellular process; P:negative regulation of cellular process; P:system development; P:regulation of developmental process; P:regulation of multicellular organismal process; F:binding; C:plasma membrane; C:cell junction
TRINITY_DN58113_c0_g1	9.5856	2.65848	6.22068e-12	4.23926e-11	0	0	4.236	8.331	8.269	10.713	4.688	4.992	9.266	15.31	21.382	---NA---
TRINITY_DN62702_c2_g2	5.91232	4.945	6.23333e-12	4.24627e-11	0	1.139	21.853	24.299	40.243	34.109	12.515	20.929	34.243	50.26	21.017	---NA---
TRINITY_DN63671_c3_g1	7.66112	2.65432	6.23385e-12	4.24627e-11	0	0.058	1.566	2.148	2.602	4.002	1.616	2.015	4.9	3.507	9.338	---NA---
TRINITY_DN54822_c1_g1	6.90104	9.0505	6.29007e-12	4.28358e-11	0.365	31.203	896.998	828.116	750.649	927.448	311.641	471.291	1488.32	1982.22	2678.07	RS5_BOVIN40S ribosomal protein S5 OS=Bos taurus OX=9913 GN=RPS5 PE=2 SV=3	P:GO:0000028; P:GO:0006412; P:GO:0006450; F:GO:0003729; F:GO:0003735; F:GO:0019843; C:GO:0022627	P:ribosomal small subunit assembly; P:translation; P:regulation of translational fidelity; F:mRNA binding; F:structural constituent of ribosome; F:rRNA binding; C:cytosolic small ribosomal subunit
TRINITY_DN63286_c3_g1	7.13499	2.98435	6.29907e-12	4.28872e-11	0	0.133	4.299	4.14	3.025	5.079	1.735	1.258	6.27	8.362	9.731	---NA---
TRINITY_DN64146_c0_g1	6.71206	8.13211	6.3863e-12	4.3441e-11	0.296	2.726	83.763	67.989	67.681	103.157	32.353	76.735	102.339	173.483	224.875	---NA---
TRINITY_DN63485_c2_g1	6.4299	3.60378	6.40906e-12	4.35858e-11	0	0.199	4.488	4.721	3.691	6.834	1.722	2.002	12.239	9.528	7.174	---NA---
TRINITY_DN68153_c0_g1	9.58329	2.66275	6.45868e-12	4.39131e-11	0	0	82.376	94.104	57.678	56.119	15.19	40.202	110.36	163.429	67.65	---NA---
TRINITY_DN65719_c1_g2	6.90809	2.65928	6.47004e-12	4.39802e-11	0.11	0.066	8.756	4.015	4.185	4.176	2.914	4.94	5.552	7.565	7.53	---NA---
TRINITY_DN64034_c1_g2	9.57807	2.6554	6.48276e-12	4.40565e-11	0	0	1.766	2.77	2.531	4.402	1.311	2.181	4.029	5.996	4.112	HSP7E_MACFAHeat shock 70 kDa protein 14 OS=Macaca fascicularis OX=9541 GN=HSPA14 PE=2 SV=1	C:GO:0005737	C:cytoplasm
TRINITY_DN51063_c0_g1	7.65764	2.65461	6.48535e-12	4.4064e-11	0	0.241	11.047	9.587	10.366	12.324	4.317	7.019	17.879	17.939	25.466	NDUB2_PONPYNADH dehydrogenase	P:GO:0032981; C:GO:0005739; C:GO:0005743; C:GO:0005747; C:GO:0016020; C:GO:0070469	P:mitochondrial respiratory chain complex I assembly; C:mitochondrion; C:mitochondrial inner membrane; C:mitochondrial respiratory chain complex I; C:membrane; C:respirasome
TRINITY_DN52629_c0_g2	7.13272	2.98228	6.51164e-12	4.4212e-11	0	0.175	1.987	4.026	0.464	2.257	1.92	0.372	9.346	12.838	10.209	---NA---
TRINITY_DN66727_c10_g1	6.69066	7.9342	6.60474e-12	4.46592e-11	0.232	14.662	274.34	343.361	382.297	721.812	145.279	228.832	533.707	737.826	904.775	---NA---
TRINITY_DN66061_c1_g2	7.65089	2.65361	6.75246e-12	4.56058e-11	0	0.042	2.439	2.791	3.116	2.791	1.192	1.758	5.157	4.764	1.967	LRC40_CHICKLeucine-rich repeat-containing protein 40 OS=Gallus gallus OX=9031 GN=LRRC40 PE=2 SV=1	P:GO:0055013; F:GO:0003779; C:GO:0005856; C:GO:0030017	P:cardiac muscle cell development; F:actin binding; C:cytoskeleton; C:sarcomere
TRINITY_DN67770_c5_g2	7.1272	2.97313	6.75495e-12	4.56122e-11	0	0.133	3.153	4.264	5.526	10.477	2.993	1.732	6.629	6.76	11.014	---NA---
TRINITY_DN66704_c1_g1	6.75146	2.97215	6.75814e-12	4.56232e-11	0.075	0.066	1.167	2.334	3.549	6.311	2.119	1.181	5.354	5.01	11.764	---NA---
TRINITY_DN60030_c1_g1	9.57583	2.64668	6.77622e-12	4.57183e-11	0	0	4.278	2.874	1.684	5.244	1.841	0.834	9.5	8.509	15.791	---NA---
TRINITY_DN64605_c3_g1	7.64719	2.64649	6.77686e-12	4.57183e-11	0	0.1	2.659	2.957	2.995	4.453	2.106	1.553	8.072	10.259	10.415	---NA---
TRINITY_DN67357_c1_g2	9.57542	2.64528	6.78105e-12	4.57361e-11	0	0	23.64	23.012	6.504	22.154	11.297	17.131	45.317	47.599	104.186	---NA---
TRINITY_DN64773_c4_g2	5.98441	4.09061	6.79352e-12	4.57946e-11	0	0.698	9.029	6.92	6.02	9.912	2.198	4.709	17.235	21.898	22.843	FXDC2_MACFAFatty acid hydroxylase domain-containing protein 2 OS=Macaca fascicularis OX=9541 GN=FAXDC2 PE=2 SV=1	P:GO:0001934; P:GO:0045654; C:GO:0005737; C:GO:0016020	P:positive regulation of protein phosphorylation; P:positive regulation of megakaryocyte differentiation; C:cytoplasm; C:membrane
TRINITY_DN66106_c3_g2	7.64703	2.64141	6.79438e-12	4.57946e-11	0	0.042	3.227	2.864	5.213	7.511	2.265	2.643	5.325	3.745	7.315	---NA---
TRINITY_DN58894_c12_g2	6.81512	8.6665	6.81164e-12	4.59004e-11	0.133	34.412	639.055	516.255	524.052	832.162	254.245	330.024	1234.81	1554.27	2543.72	EF1GA_XENLAElongation factor 1-gamma-A OS=Xenopus laevis OX=8355 GN=eef1g-a PE=1 SV=1	P:GO:0006412; P:GO:0006414; P:GO:0006749; F:GO:0003746	P:translation; P:translational elongation; P:glutathione metabolic process; F:translation elongation factor activity
TRINITY_DN59330_c1_g1	6.57293	7.6541	6.85461e-12	4.61794e-11	0.029	2.344	61.847	80.813	85.246	113.285	28.513	38.791	138.896	146.443	96.057	---NA---
TRINITY_DN54803_c0_g1	7.03697	9.83755	6.86665e-12	4.625e-11	0.278	14.571	527.448	515.892	493.862	708.944	218.355	340.072	935.593	1219.96	1139.58	PROF_CLYJAProfilin OS=Clypeaster japonicus OX=7644 PE=1 SV=2	F:GO:0003779; C:GO:0005737; C:GO:0005856	F:actin binding; C:cytoplasm; C:cytoskeleton
TRINITY_DN67493_c2_g2	6.02103	3.59203	6.90627e-12	4.65062e-11	0.162	0.133	2.113	2.48	3.015	4.556	1.708	2.554	6.577	6.653	4.458	---NA---
TRINITY_DN66802_c3_g1	7.1215	2.97429	6.9734e-12	4.69476e-11	0	0.258	10.29	9.877	8.369	7.419	3.629	7.789	18.553	22.596	7.287	CP3A4_HUMANCytochrome P450 3A4 OS=Homo sapiens OX=9606 GN=CYP3A4 PE=1 SV=4	P:GO:0002933; P:GO:0006631; P:GO:0008210; P:GO:0008610; P:GO:0009822; P:GO:0016098; P:GO:0042369; P:GO:0042572; P:GO:0042573; P:GO:0042738; P:GO:0044249; P:GO:0044283; P:GO:0046483; P:GO:0070989; F:GO:0005496; F:GO:0005506; F:GO:0008401; F:GO:0016709; F:GO:0019899; F:GO:0030343; F:GO:0034875; F:GO:0050649; F:GO:0062181; F:GO:0070576; F:GO:0101020; F:GO:0101021; C:GO:0005783; C:GO:0016020	P:lipid hydroxylation; P:fatty acid metabolic process; P:estrogen metabolic process; P:lipid biosynthetic process; P:alkaloid catabolic process; P:monoterpenoid metabolic process; P:vitamin D catabolic process; P:retinol metabolic process; P:retinoic acid metabolic process; P:exogenous drug catabolic process; P:cellular biosynthetic process; P:small molecule biosynthetic process; P:heterocycle me…
TRINITY_DN63322_c1_g1	7.75106	2.65016	7.04039e-12	4.73769e-11	0.017	0	1.776	2.49	2.642	2.555	1.073	1.347	2.739	5.577	0.768	---NA---
TRINITY_DN57800_c1_g1	9.56665	2.64934	7.04329e-12	4.73856e-11	0	0	1.419	0.685	0.141	0.441	0.278	0.051	3.01	5.971	1.611	---NA---
TRINITY_DN64949_c5_g1	5.96234	5.42587	7.04894e-12	4.74128e-11	0	2.003	36.001	41.149	79.388	61.352	12.396	17.349	61.19	53.348	75.311	---NA---
TRINITY_DN59769_c7_g3	9.56671	2.64708	7.05135e-12	4.74182e-11	0	0	1.461	1.951	2.118	2.391	0.742	0.962	2.38	3.08	1.03	---NA---
TRINITY_DN56627_c4_g2	7.64329	2.63823	7.08306e-12	4.76206e-11	0	0.05	1.661	2.013	2.682	2.319	1.02	1.181	3.736	3.672	7.736	---NA---
TRINITY_DN67824_c4_g2	5.94603	4.46043	7.11133e-12	4.77998e-11	0.023	0.374	8.052	9.068	6.907	7.706	2.861	5.158	14.466	14.588	7.568	GYS_DROMEGlycogen	P:GO:0005978; P:GO:0009267; P:GO:0045819; P:GO:0061723; P:GO:0071329; F:GO:0004373; C:GO:0005776; C:GO:0031410	P:glycogen biosynthetic process; P:cellular response to starvation; P:positive regulation of glycogen catabolic process; P:glycophagy; P:cellular response to sucrose stimulus; F:glycogen (starch) synthase activity; C:autophagosome; C:cytoplasmic vesicle
TRINITY_DN61848_c5_g1	6.80063	3.21505	7.21079e-12	4.84352e-11	0	0.108	3.668	5.385	3.57	2.442	1.033	1.437	7.771	7.245	1.611	---NA---
TRINITY_DN67087_c0_g2	7.11697	2.96435	7.23813e-12	4.86078e-11	0	0.1	3.574	3.984	5.879	8.363	2.225	2.746	4.761	5.733	7.315	---NA---
TRINITY_DN64563_c2_g4	7.11502	2.96176	7.24716e-12	4.86574e-11	0	0.316	10.816	10.977	19.713	12.662	4.158	9.149	15.264	17.159	25.391	---NA---
TRINITY_DN61950_c3_g6	5.93893	4.21444	7.3179e-12	4.911e-11	0	0.283	3.195	3.828	3.428	5.952	1.496	3.208	6.958	10.259	9.778	---NA---
TRINITY_DN60877_c1_g2	6.44283	7.28359	7.3203e-12	4.91149e-11	0.4	29.059	793.317	739.843	755.55	906.033	220.315	471.15	1417.33	1625.2	1008.32	IF4A2_BOVINEukaryotic initiation factor 4A-II OS=Bos taurus OX=9913 GN=EIF4A2 PE=2 SV=1	P:GO:0006413; F:GO:0003724; F:GO:0003729; F:GO:0003743; F:GO:0005524; C:GO:0005730; C:GO:0071013	P:translational initiation; F:RNA helicase activity; F:mRNA binding; F:translation initiation factor activity; F:ATP binding; C:nucleolus; C:catalytic step 2 spliceosome
TRINITY_DN67807_c1_g1	7.64016	2.64259	7.35697e-12	4.93497e-11	0	0.665	52.892	61.515	57.678	30.876	11.998	15.039	88.364	72.248	27.386	---NA---
TRINITY_DN59658_c0_g1	7.63589	2.63961	7.36807e-12	4.94129e-11	0	0.956	73.504	62.926	56.589	47.633	10.25	26.19	89.888	121.679	53.536	---NA---
TRINITY_DN67469_c5_g1	9.56127	2.63464	7.38665e-12	4.95263e-11	0	0	2.365	2.666	2.712	4.382	1.881	2.438	2.93	4.608	6.135	---NA---
TRINITY_DN65556_c0_g1	5.88871	5.01841	7.39452e-12	4.95678e-11	0	3.907	90.658	85.69	75.546	65.816	24.778	40.985	166.862	153.794	35.216	---NA---
TRINITY_DN63107_c3_g1	9.55968	2.63142	7.39875e-12	4.95849e-11	0	0	4.404	4.793	5.506	6.906	2.132	1.938	10.76	10.686	17.505	---NA---
TRINITY_DN60725_c2_g1	7.63475	2.62856	7.40951e-12	4.96457e-11	0	0.066	2.88	3.777	4.457	6.998	2.993	1.335	12.737	8.132	21.026	---NA---
TRINITY_DN61178_c0_g1	5.93574	5.67254	7.42403e-12	4.97317e-11	0	0.756	8.094	7.979	7.109	9.635	5.337	7.52	14.107	14.982	34.242	HE_PARLIHatching enzyme OS=Paracentrotus lividus OX=7656 PE=1 SV=1	F:GO:0016787	F:hydrolase activity
TRINITY_DN67489_c1_g2	6.79437	3.20509	7.44506e-12	4.98613e-11	0	0.108	3.174	2.832	5.324	6.003	1.324	2.4	4.373	5.684	5.966	EGL4_CAEBRcGMP-dependent protein kinase egl-4 OS=Caenorhabditis briggsae OX=6238 GN=egl-4 PE=3 SV=2	P:GO:0006468; P:GO:0006935; P:GO:0007275; F:GO:0004692; F:GO:0005524; F:GO:0030553; F:GO:0046872; F:GO:0106310; F:GO:0106311; C:GO:0005634; C:GO:0005737	P:protein phosphorylation; P:chemotaxis; P:multicellular organism development; F:cGMP-dependent protein kinase activity; F:ATP binding; F:cGMP binding; F:metal ion binding; F:protein serine kinase activity; F:protein threonine kinase activity; C:nucleus; C:cytoplasm
TRINITY_DN64138_c4_g2	7.11707	2.96706	7.4681e-12	4.99929e-11	0	0.042	2.649	2.532	3.398	1.683	1.099	1.373	4.285	2.127	0.731	CNTN5_MOUSEContactin-5 OS=Mus musculus OX=10090 GN=Cntn5 PE=1 SV=2	P:GO:0009987; P:GO:0032501; C:GO:0016020	P:cellular process; P:multicellular organismal process; C:membrane
TRINITY_DN58486_c0_g2	7.11253	2.9572	7.50361e-12	5.01932e-11	0	1.837	26.698	21.28	39.417	42.656	6.992	18.067	58.743	56.223	111.67	---NA---
TRINITY_DN66566_c0_g2	7.11003	2.95663	7.50567e-12	5.01932e-11	0	0.075	0.904	1.753	1.21	2.145	0.569	0.423	4.754	3.45	4.898	TRM5_DANREtRNA (guanine(37)-N1)-methyltransferase OS=Danio rerio OX=7955 GN=trmt5 PE=3 SV=1	P:GO:0030488; F:GO:0009019; C:GO:0005739	P:tRNA methylation; F:tRNA (guanine-N1-)-methyltransferase activity; C:mitochondrion
TRINITY_DN68113_c7_g1	7.11076	2.95639	7.50653e-12	5.01932e-11	0	0.158	6.664	10.821	7.331	10.682	3.496	5.338	7.793	7.639	15.585	---NA---
TRINITY_DN56897_c2_g2	6.79327	3.20154	7.66673e-12	5.10907e-11	0	0.407	4.036	4.576	3.217	6.608	1.986	5.441	13.873	15.417	28.173	---NA---
TRINITY_DN63410_c1_g1	6.56706	7.69655	7.69193e-12	5.12471e-11	0.017	2.244	43.979	40.796	34.002	47.612	13.442	27.666	106.595	132.915	175.077	CP17A_SQUACSteroid 17-alpha-hydroxylase/17,20 lyase OS=Squalus acanthias OX=7797 GN=CYP17A1 PE=2 SV=1	F:GO:0016491	F:oxidoreductase activity
TRINITY_DN59489_c4_g1	9.5559	2.63167	7.70199e-12	5.13026e-11	0	0	1.02	0.633	1.039	1.17	0.503	0.513	3.758	3.277	2.529	---NA---
TRINITY_DN67127_c4_g1	9.55431	2.63046	7.70672e-12	5.13118e-11	0	0	8.945	4.814	3.559	7.501	2.463	5.171	8.907	17.963	16.596	---NA---
TRINITY_DN67745_c6_g3	7.63055	2.63043	7.70686e-12	5.13118e-11	0	0.1	6.706	5.354	5.959	5.808	2.132	3.349	9.529	9.175	8.411	---NA---
TRINITY_DN65784_c2_g3	7.63056	2.62992	7.70883e-12	5.13127e-11	0	0.199	3.595	6.63	8.712	10.651	2.966	2.81	13.14	20.732	22.478	KAT_DICDIKynurenine--oxoglutarate transaminase OS=Dictyostelium discoideum OX=44689 GN=ccbl PE=3 SV=1	P:GO:0008150; P:GO:0009058; P:GO:0097053; F:GO:0003674; F:GO:0003824; F:GO:0008483; F:GO:0016212; F:GO:0016740; F:GO:0016829; F:GO:0030170; F:GO:0047316; F:GO:0047804; C:GO:0005575; C:GO:0005737; C:GO:0005739	P:biological_process; P:biosynthetic process; P:L-kynurenine catabolic process; F:molecular_function; F:catalytic activity; F:transaminase activity; F:kynurenine-oxoglutarate transaminase activity; F:transferase activity; F:lyase activity; F:pyridoxal phosphate binding; F:glutamine-phenylpyruvate transaminase activity; F:cysteine-S-conjugate beta-lyase activity; C:cellular_component; C:cytoplasm;…
TRINITY_DN53626_c0_g1	9.55888	2.62923	7.71153e-12	5.13127e-11	0	0	1.345	1.567	1.926	3.089	1.391	0.719	3.443	4.074	8.411	---NA---
TRINITY_DN50583_c1_g1	7.63117	2.62906	7.71221e-12	5.13127e-11	0	0.066	2.544	1.702	5.465	3.715	1.43	4.812	13.572	3.934	2.969	---NA---
TRINITY_DN68143_c10_g5	7.63108	2.62619	7.72345e-12	5.13759e-11	0	0.1	2.376	4.783	6.02	8.578	1.602	1.501	6.87	7.565	17.121	---NA---
TRINITY_DN64714_c0_g2	9.55499	2.62511	7.72768e-12	5.13925e-11	0	0	14.558	12.181	10.477	19.25	5.84	10.997	36.52	40.034	93.032	LMAN1_CHLAEProtein ERGIC-53 OS=Chlorocebus aethiops OX=9534 GN=LMAN1 PE=1 SV=1	P:GO:0006888; P:GO:0015031; P:GO:0016192; F:GO:0005515; F:GO:0005537; F:GO:0030246; F:GO:0046872; C:GO:0000139; C:GO:0005783; C:GO:0005789; C:GO:0005794; C:GO:0016020; C:GO:0016021; C:GO:0033116	P:endoplasmic reticulum to Golgi vesicle-mediated transport; P:protein transport; P:vesicle-mediated transport; F:protein binding; F:mannose binding; F:carbohydrate binding; F:metal ion binding; C:Golgi membrane; C:endoplasmic reticulum; C:endoplasmic reticulum membrane; C:Golgi apparatus; C:membrane; C:integral component of membrane; C:endoplasmic reticulum-Golgi intermediate compartment membrane
TRINITY_DN61148_c0_g1	7.10831	2.9586	7.74759e-12	5.15133e-11	0	1.305	46.512	30.794	38.822	31.985	13.098	23.778	73.964	91	62.798	---NA---
TRINITY_DN63157_c2_g1	6.7875	3.1986	7.8935e-12	5.24598e-11	0	2.253	86.685	65.821	92.506	84.399	25.824	61.452	114.828	130.122	117.748	---NA---
TRINITY_DN58867_c0_g1	7.06736	10.179	7.93512e-12	5.27245e-11	1.519	45.101	1266.52	1217.04	935.117	1275.92	466.296	648.898	2579.32	2955.99	4674.39	RLA2_BRAFL60S acidic ribosomal protein P2 OS=Branchiostoma floridae OX=7739 PE=3 SV=1	P:GO:0002182; F:GO:0003735; C:GO:0022625	P:cytoplasmic translational elongation; F:structural constituent of ribosome; C:cytosolic large ribosomal subunit
TRINITY_DN62745_c3_g2	7.63063	2.63919	7.98961e-12	5.30269e-11	0	0.108	12.151	11.942	8.863	9.594	3.748	7.006	12.239	19.664	2.501	---NA---
TRINITY_DN67234_c5_g2	5.80345	4.43901	8.01178e-12	5.31621e-11	0.429	1.305	56.939	72.907	110.808	88.134	18.421	28.063	80.27	64.486	45.172	---NA---
TRINITY_DN60530_c3_g1	7.1049	2.952	8.0312e-12	5.32669e-11	0	0.058	1.398	2.054	2.228	4.012	1.073	0.911	2.798	3.532	4.964	---NA---
TRINITY_DN59211_c1_g5	7.62529	2.6283	8.0337e-12	5.32715e-11	0	0.058	5.256	6.028	3.64	3.099	2.251	3.362	8.277	6.193	2.014	---NA---
TRINITY_DN66072_c4_g2	9.55016	2.6275	8.03695e-12	5.32811e-11	0	0	1.85	1.546	1.17	1.385	0.516	0.821	3.867	3.294	1.761	---NA---
TRINITY_DN66852_c7_g1	7.62662	2.62676	8.03995e-12	5.3289e-11	0	0.108	8.682	7.024	8.218	9.317	3.072	3.837	17.586	8.978	5.095	---NA---
TRINITY_DN66958_c5_g1	7.6253	2.62495	8.04732e-12	5.33151e-11	0	0.042	1.787	1.743	2.269	3.273	1.404	1.219	3.985	4.518	4.458	---NA---
TRINITY_DN62353_c2_g1	6.44996	3.19488	8.13028e-12	5.38514e-11	0.099	0.407	6.611	9.742	10.477	16.049	4.754	5.3	15.99	15.91	26.112	---NA---
TRINITY_DN58814_c0_g1	5.89435	5.19988	8.20045e-12	5.42797e-11	0	3.491	46.575	36.708	40.969	55.432	16.951	28.192	90.254	109.818	114.311	SF3B3_BOVINSplicing factor 3B subunit 3 OS=Bos taurus OX=9913 GN=SF3B3 PE=2 SV=1	P:GO:0000398; P:GO:0042177; F:GO:0030620; F:GO:0044877; C:GO:0005654; C:GO:0005686; C:GO:0005689; C:GO:0005730; C:GO:0071005; C:GO:0071013	P:mRNA splicing, via spliceosome; P:negative regulation of protein catabolic process; F:U2 snRNA binding; F:protein-containing complex binding; C:nucleoplasm; C:U2 snRNP; C:U12-type spliceosomal complex; C:nucleolus; C:U2-type precatalytic spliceosome; C:catalytic step 2 spliceosome
TRINITY_DN62112_c7_g4	6.20281	3.90513	8.22868e-12	5.44543e-11	0	0.341	4.509	4.057	5.001	9.04	2.702	3.041	8.233	10.982	17.467	---NA---
TRINITY_DN59023_c0_g2	5.95254	4.06121	8.30309e-12	5.49221e-11	0	0.956	40.668	32.215	32.782	17.475	6.542	18.812	40.19	36.247	7.97	---NA---
TRINITY_DN62353_c1_g1	7.09778	2.94655	8.3214e-12	5.50309e-11	0	0.191	4.32	7.719	5.143	7.675	2.543	2.72	13.045	11.089	10.246	---NA---
TRINITY_DN62661_c1_g1	7.09826	2.94443	8.32989e-12	5.50747e-11	0	0.075	2.081	3.04	1.785	3.756	0.98	1.463	3.34	3.458	5.826	---NA---
TRINITY_DN66188_c6_g5	9.54481	2.62356	8.38676e-12	5.54383e-11	0	0	1.356	1.93	2.289	2.422	0.795	1.104	2.791	2.957	1.517	---NA---
TRINITY_DN60634_c0_g1	7.61746	2.62139	8.39595e-12	5.54866e-11	0	0.066	2.722	3.019	2.097	4.299	1.046	1.796	7.054	8.452	3.7	---NA---
TRINITY_DN62403_c4_g6	9.544	2.619	8.40616e-12	5.55416e-11	0	0	1.051	1.484	1.583	2.299	0.781	0.783	2.857	2.62	2.519	---NA---
TRINITY_DN59060_c2_g2	7.61553	2.61594	8.41919e-12	5.56153e-11	0	0.1	4.446	5.717	4.689	4.207	0.821	2.387	11.119	10.399	8.56	IDI1_BOVINIsopentenyl-diphosphate Delta-isomerase 1 OS=Bos taurus OX=9913 GN=IDI1 PE=2 SV=2	P:GO:0006694; P:GO:0009240; P:GO:0016125; F:GO:0004452; C:GO:0005737	P:steroid biosynthetic process; P:isopentenyl diphosphate biosynthetic process; P:sterol metabolic process; F:isopentenyl-diphosphate delta-isomerase activity; C:cytoplasm
TRINITY_DN60271_c6_g2	9.5411	2.61512	8.42269e-12	5.5626e-11	0	0	1.009	1.193	1.291	1.313	0.49	0.757	2.549	2.719	3.175	TF3A_ANAAETranscription factor IIIA OS=Anaxyrus americanus OX=8389 GN=gtf3a PE=2 SV=1	P:GO:0042254; P:GO:0042273; F:GO:0003677; F:GO:0003723; F:GO:0046872; C:GO:0005634	P:ribosome biogenesis; P:ribosomal large subunit biogenesis; F:DNA binding; F:RNA binding; F:metal ion binding; C:nucleus
TRINITY_DN62743_c3_g3	9.54511	2.61152	8.43813e-12	5.57154e-11	0	0	6.454	6.153	5.758	7.942	6.118	7.135	3.655	2.875	12.129	---NA---
TRINITY_DN60793_c6_g2	7.09093	2.93918	8.63093e-12	5.69248e-11	0	0.133	4.099	4.358	3.186	2.781	0.834	2.053	11.28	6.9	6.659	---NA---
TRINITY_DN61772_c4_g1	9.53954	2.62035	8.74991e-12	5.74527e-11	0	0	11.142	8.643	5.717	8.127	2.741	7.917	16.729	23.869	8.336	---NA---
TRINITY_DN61786_c1_g1	9.53839	2.61576	8.77025e-12	5.75734e-11	0	0	4.299	5.146	5.485	7.542	1.841	3.426	11.617	14.768	10.096	---NA---
TRINITY_DN66713_c1_g1	9.53787	2.60626	8.81262e-12	5.78258e-11	0	0	8.903	9.379	6.04	4.813	5.337	4.517	18.78	10.16	30.505	---NA---
TRINITY_DN61754_c13_g5	7.08609	2.93006	8.96044e-12	5.87566e-11	0	0.15	2.418	2.998	2.854	2.247	1.695	1.861	6.387	5.364	14.723	---NA---
TRINITY_DN56341_c0_g1	6.48099	7.52609	8.99586e-12	5.89626e-11	0	3.907	80.337	87.412	71.391	108.216	40.803	61.016	157.926	202.576	226.87	---NA---
TRINITY_DN67230_c4_g3	5.72525	4.52578	9.11652e-12	5.9727e-11	0.104	0.349	5.655	6.329	6.07	8.25	2.172	3.067	9.808	12.485	10.761	ZO1_CANLFTight junction protein ZO-1 OS=Canis lupus familiaris OX=9615 GN=TJP1 PE=1 SV=1	P:GO:0070830; P:GO:0071277; P:GO:0090557; P:GO:0098609; P:GO:0150105; P:GO:1905605; F:GO:0050839; C:GO:0005886; C:GO:0005921; C:GO:0005923; C:GO:0031410	P:bicellular tight junction assembly; P:cellular response to calcium ion; P:establishment of endothelial intestinal barrier; P:cell-cell adhesion; P:protein localization to cell-cell junction; P:positive regulation of blood-brain barrier permeability; F:cell adhesion molecule binding; C:plasma membrane; C:gap junction; C:bicellular tight junction; C:cytoplasmic vesicle
TRINITY_DN67912_c3_g1	7.61031	2.6175	9.12855e-12	5.97925e-11	0	0.299	27.96	34.944	40.253	44.083	13.561	28.513	23.878	47.254	16.887	ZPP_ACRMIZP domain-containing protein OS=Acropora millepora OX=45264 PE=1 SV=1	C:GO:0016020; C:GO:0016021	C:membrane; C:integral component of membrane
TRINITY_DN55581_c0_g1	9.53159	2.60787	9.17315e-12	6.00713e-11	0	0	3.574	5.54	6.524	8.856	2.609	2.451	2.959	4.46	3.952	---NA---
TRINITY_DN61913_c8_g1	9.5336	2.60694	9.17744e-12	6.00861e-11	0	0	3.637	2.853	4.598	4.597	0.808	0.924	4.329	3.499	4.861	---NA---
TRINITY_DN65300_c3_g1	9.52981	2.60612	9.18127e-12	6.00978e-11	0	0	2.165	4.358	2.702	4.71	1.775	1.052	4.988	5.914	4.926	---NA---
TRINITY_DN67355_c1_g1	9.53086	2.60463	9.18822e-12	6.01174e-11	0	0	1.387	1.442	1.785	3.007	0.993	0.962	5.794	6.858	8.486	---NA---
TRINITY_DN60620_c0_g1	7.60328	2.6046	9.18834e-12	6.01174e-11	0	0.241	6.464	6.91	8.48	9.851	2.622	5.184	25.416	25.323	18.31	AP1S2_HUMANAP-1 complex subunit sigma-2 OS=Homo sapiens OX=9606 GN=AP1S2 PE=1 SV=1	P:GO:0006892; P:GO:0015031; P:GO:0019886; P:GO:0050690; F:GO:0005515; C:GO:0005765; C:GO:0005829; C:GO:0030119; C:GO:0030659; C:GO:0032588	P:post-Golgi vesicle-mediated transport; P:protein transport; P:antigen processing and presentation of exogenous peptide antigen via MHC class II; P:regulation of defense response to virus by virus; F:protein binding; C:lysosomal membrane; C:cytosol; C:AP-type membrane coat adaptor complex; C:cytoplasmic vesicle membrane; C:trans-Golgi network membrane
TRINITY_DN56916_c1_g1	9.53349	2.60314	9.19518e-12	6.01488e-11	0	0	1.955	2.241	2.884	5.89	1.536	1.309	7.53	7.376	17.374	---NA---
TRINITY_DN64504_c0_g4	6.54336	3.37858	9.2125e-12	6.02479e-11	0	0.15	4.625	4.959	4.699	3.899	1.43	2.297	7.522	4.501	2.407	NADA_APLCAADP-ribosyl cyclase/cyclic ADP-ribose hydrolase OS=Aplysia californica OX=6500 PE=1 SV=1	F:GO:0003824	F:catalytic activity
TRINITY_DN58174_c0_g1	9.52894	2.59903	9.21441e-12	6.02479e-11	0	0	1.419	1.753	1.008	2.75	1.51	0.757	3.743	3.959	8.738	---NA---
TRINITY_DN66318_c3_g1	7.0848	2.93623	9.23522e-12	6.03706e-11	0	0.457	24.386	20.834	15.952	16.213	5.099	14.064	32.961	40.141	22.534	SC11A_BOVINSignal peptidase complex catalytic subunit SEC11A OS=Bos taurus OX=9913 GN=SEC11A PE=2 SV=1	P:GO:0006465; F:GO:0004252; C:GO:0005787; C:GO:0016021	P:signal peptide processing; F:serine-type endopeptidase activity; C:signal peptidase complex; C:integral component of membrane
TRINITY_DN65052_c5_g1	7.08185	2.93205	9.25381e-12	6.04787e-11	0	0.166	10.847	9.078	7.21	7.922	3.271	4.812	18.114	15.861	10.658	---NA---
TRINITY_DN62458_c4_g3	5.84447	4.04014	9.36053e-12	6.11627e-11	0.093	0.199	7.642	6.453	5.617	4.217	2	2.874	8.519	10.169	3.334	---NA---
TRINITY_DN64089_c6_g1	6.76497	3.17791	9.42876e-12	6.15948e-11	0	0.682	150.519	142.017	142.168	51.409	27.334	59.437	155.311	87.115	15.341	---NA---
TRINITY_DN64223_c6_g1	6.61377	7.9221	9.48801e-12	6.19681e-11	0.023	3.308	57.664	57.479	77.835	100.274	32.578	44.925	150.044	153.047	243.56	TRFE1_SALSASerotransferrin-1 OS=Salmo salar OX=8030 GN=tf1 PE=1 SV=1	P:GO:0006811; P:GO:0055072; F:GO:0046872; C:GO:0005576; C:GO:0005615	P:ion transport; P:iron ion homeostasis; F:metal ion binding; C:extracellular region; C:extracellular space
TRINITY_DN59313_c0_g2	5.81842	5.3606	9.509e-12	6.20915e-11	0.22	3.3	140.975	46.907	6.07	11.164	19.666	10.522	23.746	233.755	55.615	---NA---
TRINITY_DN58271_c0_g4	7.19508	11.5533	9.53957e-12	6.22774e-11	1.2	117.507	3508.3	2900.23	2406.02	3338.57	1263.82	2206.46	8404.7	9571.23	11054.1	TYB11_ONCMYThymosin beta-11 OS=Oncorhynchus mykiss OX=8022 PE=1 SV=2	P:GO:0007015; F:GO:0003785; C:GO:0005737; C:GO:0005856	P:actin filament organization; F:actin monomer binding; C:cytoplasm; C:cytoskeleton
TRINITY_DN18093_c0_g1	7.60194	2.60329	9.57994e-12	6.25132e-11	0	0.058	2.176	2.283	2.652	4.269	0.795	1.424	3.875	6.801	5.966	R113A_HUMANE3 ubiquitin-protein ligase RNF113A OS=Homo sapiens OX=9606 GN=RNF113A PE=1 SV=1	P:GO:0000398; P:GO:0006281; P:GO:0018276; P:GO:0034247; P:GO:0070100; F:GO:0005515; F:GO:0046872; F:GO:0061630; C:GO:0016607; C:GO:0071005	P:mRNA splicing, via spliceosome; P:DNA repair; P:isopeptide cross-linking via N6-glycyl-L-lysine; P:snoRNA splicing; P:negative regulation of chemokine-mediated signaling pathway; F:protein binding; F:metal ion binding; F:ubiquitin protein ligase activity; C:nuclear speck; C:U2-type precatalytic spliceosome
TRINITY_DN66998_c4_g2	9.52247	2.59714	9.60985e-12	6.2653e-11	0	0	2.491	3.87	5.062	6.557	2.966	1.681	5.303	5.298	5.919	---NA---
TRINITY_DN60968_c8_g2	9.52241	2.59648	9.61309e-12	6.26603e-11	0	0	19.866	19.142	24.513	22.79	10.317	15.308	25.065	32.108	43.523	---NA---
TRINITY_DN65378_c0_g1	9.52351	2.59559	9.61745e-12	6.26748e-11	0	0	1.955	3.362	5.163	8.661	3.933	2.874	8.658	8.115	13.009	---NA---
TRINITY_DN65079_c6_g7	5.65732	4.95628	9.64204e-12	6.28212e-11	7.462	5.793	57.233	76.476	101.864	126.932	53.079	68.715	86.218	133.884	97.059	---NA---
TRINITY_DN61936_c0_g1	6.53572	3.37159	9.71071e-12	6.32407e-11	0	0.116	2.123	2.376	3.136	2.924	1.192	1.322	4.585	5.273	3.915	---NA---
TRINITY_DN60489_c3_g1	6.75795	3.16813	9.74064e-12	6.34216e-11	0	0.141	3.237	3.745	3.509	3.92	1.563	1.63	5.464	6.44	8.654	---NA---
TRINITY_DN61794_c3_g1	6.95697	9.82864	9.78143e-12	6.36731e-11	0.551	72.348	3872.45	2707.01	1417.36	1733.56	665.144	1389.22	4477.05	6020	4553.03	---NA---
TRINITY_DN66147_c2_g1	5.81372	4.51147	9.93558e-12	6.46196e-11	0	0.848	7.726	8.995	10.618	17.547	4.648	6.108	28.31	31.007	29.475	---NA---
TRINITY_DN67654_c10_g3	7.07294	2.91955	9.9514e-12	6.47082e-11	0	0.233	4.52	7.522	8.863	11.092	3.774	2.695	10.628	11.499	19.116	---NA---
TRINITY_DN67807_c1_g2	9.52098	2.60009	9.99937e-12	6.49486e-11	0	0	57.443	44.531	67.449	59.115	8.886	26.139	75.824	69.554	25.044	---NA---
TRINITY_DN58869_c0_g2	7.59338	2.59901	1.00048e-11	6.49556e-11	0	0.05	3.237	2.957	1.654	2.873	1.192	1.553	5.025	7.557	2.922	CIB2_MOUSECalcium and integrin-binding family member 2 OS=Mus musculus OX=10090 GN=Cib2 PE=1 SV=1	P:GO:0009987; P:GO:0045494; P:GO:0055074; F:GO:0005178; F:GO:0005509; C:GO:0001750; C:GO:0001917; C:GO:0005737; C:GO:0005927; C:GO:0031594; C:GO:0032420; C:GO:0042383	P:cellular process; P:photoreceptor cell maintenance; P:calcium ion homeostasis; F:integrin binding; F:calcium ion binding; C:photoreceptor outer segment; C:photoreceptor inner segment; C:cytoplasm; C:muscle tendon junction; C:neuromuscular junction; C:stereocilium; C:sarcolemma
TRINITY_DN64379_c1_g2	9.5167	2.59307	1.0035e-11	6.50654e-11	0	0	2.649	4.586	4.134	5.89	1.006	1.386	5.567	6.9	5.151	---NA---
TRINITY_DN67987_c6_g2	6.75164	3.16281	1.03359e-11	6.68693e-11	0	0.441	4.373	6.972	6.433	10.477	5.721	4.247	11.192	12.115	15.379	---NA---
TRINITY_DN58592_c0_g2	6.74862	3.16061	1.03454e-11	6.69164e-11	0	0.308	8.22	8.778	7.926	11	3.152	5.03	13.14	15.762	14.292	DPOD4_BOVINDNA polymerase delta subunit 4 OS=Bos taurus OX=9913 GN=POLD4 PE=1 SV=1	P:GO:0006974; P:GO:0071897; C:GO:0043625	P:cellular response to DNA damage stimulus; P:DNA biosynthetic process; C:delta DNA polymerase complex
TRINITY_DN65911_c5_g1	9.5165	2.59617	1.04427e-11	6.75012e-11	0	0	6.916	4.97	7.058	5.962	1.828	3.888	10.95	11.581	4.449	---NA---
TRINITY_DN54628_c0_g2	6.93315	9.80085	1.04519e-11	6.75459e-11	0.591	16.175	530.728	493.886	381.924	576.245	180.029	273.923	918.666	1247.48	1262.05	PPIA_HEMPUPeptidyl-prolyl cis-trans isomerase OS=Hemicentrotus pulcherrimus OX=7650 PE=2 SV=1	P:GO:0000413; P:GO:0006457; F:GO:0003755; C:GO:0005737	P:protein peptidyl-prolyl isomerization; P:protein folding; F:peptidyl-prolyl cis-trans isomerase activity; C:cytoplasm
TRINITY_DN62898_c0_g1	7.58896	2.59179	1.04659e-11	6.76213e-11	0	0.083	2.638	3.413	5.122	5.931	1.867	1.386	6.46	9.692	6.612	---NA---
TRINITY_DN62998_c3_g1	7.58756	2.5908	1.04711e-11	6.76303e-11	0	0.091	5.077	6.63	4.134	5.254	1.801	3.323	9.17	10.44	5.788	ZRC1_YEASTZinc/cadmium resistance protein OS=Saccharomyces cerevisiae (strain ATCC 204508 / S288c) OX=559292 GN=ZRC1 PE=1 SV=2	C:GO:0110165	C:cellular anatomical entity
TRINITY_DN61485_c2_g1	9.51255	2.59023	1.04741e-11	6.76303e-11	0	0	6.286	9.473	12.292	9.871	3.351	6.557	13.441	10.407	3.156	---NA---
TRINITY_DN55080_c1_g1	6.92355	9.73106	1.04959e-11	6.77563e-11	1.618	30.222	1012.11	942.307	781.716	1057.76	309.734	489.808	1686.27	2257.66	2405.27	RL14_DROME60S ribosomal protein L14 OS=Drosophila melanogaster OX=7227 GN=RpL14 PE=1 SV=1	P:GO:0002181; P:GO:0042273; F:GO:0003723; F:GO:0003735; C:GO:0022625	P:cytoplasmic translation; P:ribosomal large subunit biogenesis; F:RNA binding; F:structural constituent of ribosome; C:cytosolic large ribosomal subunit
TRINITY_DN65300_c6_g1	9.50987	2.58395	1.05076e-11	6.78165e-11	0	0	56.687	85.378	79.801	116.579	22.964	37.995	37.363	36.362	68.746	---NA---
TRINITY_DN57182_c0_g1	6.59594	2.91755	1.06521e-11	6.8734e-11	0.012	0.033	1.209	1.619	1.815	1.365	0.702	1.065	2.695	2.497	1.283	NMD3A_HUMANGlutamate receptor ionotropic, NMDA 3A OS=Homo sapiens OX=9606 GN=GRIN3A PE=1 SV=2	P:GO:0065007; F:GO:0005488; F:GO:0015276; F:GO:0038023; C:GO:0016020; C:GO:0045202	P:biological regulation; F:binding; F:ligand-gated ion channel activity; F:signaling receptor activity; C:membrane; C:synapse
TRINITY_DN61763_c1_g2	6.74716	3.15794	1.06581e-11	6.8758e-11	0	0.133	3.269	1.359	3.559	2.493	0.848	1.039	6.988	7.047	7.633	---NA---
TRINITY_DN64774_c3_g1	6.74365	3.15433	1.06743e-11	6.88344e-11	0	0.175	3.153	5.447	7.583	9.543	2.781	2.913	7.076	7.598	9.431	---NA---
TRINITY_DN62604_c4_g1	7.0633	2.91315	1.06746e-11	6.88344e-11	0	0.05	1.293	1.639	1.966	3.622	1.192	1.219	3.054	3.466	3.128	---NA---
TRINITY_DN59922_c4_g4	5.95624	5.89693	1.08843e-11	7.01407e-11	0.029	1.105	14.621	15.013	13.542	18.871	7.39	13.512	26.383	33.759	50.08	NAS15_CAEELZinc metalloproteinase nas-15 OS=Caenorhabditis elegans OX=6239 GN=nas-15 PE=2 SV=2	F:GO:0016787	F:hydrolase activity
TRINITY_DN68130_c0_g1	9.51126	2.5918	1.09098e-11	7.02897e-11	0	0	3.553	3.683	4.467	3.817	1.192	1.258	10.679	7.943	1.021	---NA---
TRINITY_DN67876_c2_g1	6.76596	8.99446	1.09261e-11	7.03795e-11	0.777	35.027	1035.66	1095.49	924.812	1294.6	362.654	586.381	1667.23	2332.72	2386.37	RS15A_BOVIN40S ribosomal protein S15a OS=Bos taurus OX=9913 GN=RPS15A PE=2 SV=1	P:GO:0006412; F:GO:0003735; C:GO:0022627	P:translation; F:structural constituent of ribosome; C:cytosolic small ribosomal subunit
TRINITY_DN56388_c0_g2	9.5044	2.58399	1.0953e-11	7.05373e-11	0	0	1.451	1.162	1.936	2.771	1.02	1.565	8.086	8.92	3.774	---NA---
TRINITY_DN62538_c0_g1	7.58414	2.5803	1.09736e-11	7.06543e-11	0	0.175	9.712	3.756	6.695	6.393	2.45	2.772	8.965	13.553	25.906	---NA---
TRINITY_DN67798_c1_g3	7.57895	2.57677	1.09933e-11	7.07656e-11	0	0.075	1.713	3.839	3.005	6.937	1.894	1.514	6.277	5.922	8.551	---NA---
TRINITY_DN66845_c1_g1	7.06044	2.91119	1.10508e-11	7.11205e-11	0	0.108	2.029	3.175	2.763	2.083	1.165	1.642	6.189	7.442	5.666	---NA---
TRINITY_DN67942_c4_g1	7.05952	2.90789	1.10684e-11	7.1214e-11	0	0.058	0.589	1.93	1.18	3.089	0.927	0.513	2.322	3.483	4.468	---NA---
TRINITY_DN62836_c7_g1	6.23486	3.69189	1.10702e-11	7.1214e-11	0	0.507	3.795	6.381	5.808	12.231	3.47	4.799	12.891	13.397	24.707	---NA---
TRINITY_DN61102_c0_g1	7.0584	2.90665	1.1075e-11	7.12295e-11	0	0.332	3.532	6.806	3.277	6.259	2.821	1.899	13.228	19.311	25.204	MAAI_HUMANMaleylacetoacetate isomerase OS=Homo sapiens OX=9606 GN=GSTZ1 PE=1 SV=3	P:GO:0006559; P:GO:0006572; P:GO:0006749; P:GO:0010510; P:GO:0098869; P:GO:1901687; F:GO:0004364; F:GO:0004602; F:GO:0016034; F:GO:0042803; C:GO:0005759; C:GO:0005829	P:L-phenylalanine catabolic process; P:tyrosine catabolic process; P:glutathione metabolic process; P:regulation of acetyl-CoA biosynthetic process from pyruvate; P:cellular oxidant detoxification; P:glutathione derivative biosynthetic process; F:glutathione transferase activity; F:glutathione peroxidase activity; F:maleylacetoacetate isomerase activity; F:protein homodimerization activity; C:mit…
TRINITY_DN64603_c6_g1	7.05784	2.90601	1.10784e-11	7.12361e-11	0	0.216	3.973	3.237	3.701	6.855	2.556	1.232	9.493	12.107	15.828	---NA---
TRINITY_DN58674_c0_g1	7.57794	2.58349	1.14225e-11	7.33684e-11	0	0.058	1.209	0.747	0.645	0.975	0.49	0.693	6.394	8.008	2.894	---NA---
TRINITY_DN63354_c0_g1	7.05599	2.9087	1.14445e-11	7.34937e-11	0	0.116	7.095	8.155	12.282	10.282	2.9	4.042	11.624	8.107	1.948	---NA---
TRINITY_DN55065_c1_g1	6.32106	7.19099	1.1448e-11	7.35002e-11	0.104	7.896	355.255	306.985	357.472	313.576	82.678	95.405	500.117	423.847	267.162	ASSY_DANREArgininosuccinate synthase OS=Danio rerio OX=7955 GN=ass1 PE=2 SV=1	P:GO:0000050; P:GO:0000053; P:GO:0006526; F:GO:0004055; F:GO:0005524; C:GO:0005829	P:urea cycle; P:argininosuccinate metabolic process; P:arginine biosynthetic process; F:argininosuccinate synthase activity; F:ATP binding; C:cytosol
TRINITY_DN58958_c0_g1	7.57412	2.57512	1.1471e-11	7.36025e-11	0	0.033	1.787	1.67	1.21	1.406	0.702	1.309	3.845	4.14	4.233	POL4_DROMERetrovirus-related Pol polyprotein from transposon 412 OS=Drosophila melanogaster OX=7227 GN=POL PE=4 SV=1	F:GO:0003824	F:catalytic activity
TRINITY_DN57513_c0_g1	7.05429	2.90381	1.14714e-11	7.36025e-11	0	0.091	2.912	0.996	1.603	4.146	0.98	1.809	3.765	6.357	6.837	RNH1_HUMANRibonuclease H1 OS=Homo sapiens OX=9606 GN=RNASEH1 PE=1 SV=2	P:GO:0043137; P:GO:0090502; F:GO:0003723; F:GO:0004523; F:GO:0005515; F:GO:0046872	P:DNA replication, removal of RNA primer; P:RNA phosphodiester bond hydrolysis, endonucleolytic; F:RNA binding; F:RNA-DNA hybrid ribonuclease activity; F:protein binding; F:metal ion binding
TRINITY_DN21061_c0_g1	7.57403	2.57442	1.14751e-11	7.36035e-11	0	0.141	6.338	5.374	6.07	7.019	1.841	2.271	11.485	14.234	14.339	MZT2_BOVINMitotic-spindle organizing protein 2 OS=Bos taurus OX=9913 GN=MZT2 PE=2 SV=1	C:GO:0000931; C:GO:0005737; C:GO:0005813; C:GO:0005815; C:GO:0005819; C:GO:0005856	C:gamma-tubulin large complex; C:cytoplasm; C:centrosome; C:microtubule organizing center; C:spindle; C:cytoskeleton
TRINITY_DN65306_c2_g3	9.50357	2.57417	1.14765e-11	7.36035e-11	0	0	11.51	13.83	15.529	38.388	12.277	15.424	25.695	32.305	67.022	---NA---
TRINITY_DN63091_c11_g2	7.57523	2.57258	1.14858e-11	7.36468e-11	0	0.033	0.536	1.401	4.739	2.924	2.039	0.962	4.695	4.986	6.753	---NA---
TRINITY_DN62928_c2_g2	7.57278	2.57082	1.14961e-11	7.3697e-11	0	0.025	0.946	0.903	1.139	1.221	0.556	0.423	2.432	1.848	2.538	---NA---
TRINITY_DN66658_c0_g1	6.13789	3.51978	1.15684e-11	7.40128e-11	0.012	0.141	4.225	4.275	3.408	5.274	1.311	1.655	5.523	7.327	7.193	---NA---
[truncated: 20,412 more rows]
[truncated: 2 more columns]

## Sheet: B. V. anguillarum_vs_native
genes	logFC	logCPM	PValue	FDR	native_1	native_2	K. oxytoca_1	K. oxytoca_2	V. anguillarum_1	V. anguillarum_2	P. espejiana_1	P. espejiana_2	AB-treated_1	AB-treated_2	AB-treated_3	Annotation	GO_terms
[truncated: 7,193 more rows]

[truncated: 6 more sheets: C. K. oxytoca_vs_native, D. P. espejiana_vs_native, E. common bacterial challenge, F. exclusive V. anguillarum, G. exclusive K. oxytoca, H. exclusive P. espejiana]
